# Supplementary material for: Effects of stochastic coding on olfactory discrimination in flies and mice
Source: PLoS Biol. 2023 Oct 31;21(10):e3002206. doi: 10.1371/journal.pbio.3002206 (PMC10618007; doi:10.1371/journal.pbio.3002206)
Supplement: S1 Data — (XLSX) [file pbio.3002206.s002.xlsx]

## Sheet: fig1c
	rel.	unrel.
(R)-(-)-Carvone	6.66667	39.6491
Air	3.50877	48.4211
benzyl isothiocyanate	5.96491	40.3509
cinnamaldehyde	6.66667	40
Dihydrojasmone	5.61404	57.193
Ethyl decanoate	3.85965	39.6491
Ethylene brassylate	5.26316	38.5965
Galaxolide	4.5614	42.4561
Isoamyl phenylacetate	2.10526	40.3509
Mineral Oil	0	44.2105

## Sheet: fig1d
	rel.	unrel.
(R)-(-)-Carvone.1	5.26316	9.47368
(R)-(-)-Carvone.2	4.91228	5.61404
(R)-(-)-Carvone.3	6.31579	13.3333
(R)-(-)-Carvone.4	5.61404	8.77193
(R)-(-)-Carvone.5	4.5614	9.12281
(R)-(-)-Carvone.6	5.26316	7.01754
(R)-(-)-Carvone.7	5.26316	5.61404
(R)-(-)-Carvone.8	5.26316	9.47368
Air.1	1.75439	6.66667
Air.2	2.45614	4.5614
Air.3	1.40351	6.66667
Air.4	3.50877	13.3333
Air.5	3.50877	18.2456
Air.6	2.80702	4.21053
Air.7	2.45614	9.82456
Air.8	2.45614	12.9825
benzyl isothiocyanate.1	4.5614	12.2807
benzyl isothiocyanate.2	3.50877	5.61404
benzyl isothiocyanate.3	2.80702	6.66667
benzyl isothiocyanate.4	4.91228	8.42105
benzyl isothiocyanate.5	4.91228	8.77193
benzyl isothiocyanate.6	5.61404	8.07018
benzyl isothiocyanate.7	5.26316	9.12281
benzyl isothiocyanate.8	4.5614	4.5614
cinnamaldehyde.1	3.50877	10.5263
cinnamaldehyde.2	5.96491	15.7895
cinnamaldehyde.3	5.61404	9.12281
cinnamaldehyde.4	5.61404	9.47368
cinnamaldehyde.5	6.31579	8.07018
cinnamaldehyde.6	4.21053	2.80702
cinnamaldehyde.7	5.96491	4.21053
cinnamaldehyde.8	2.80702	5.61404
Dihydrojasmone.1	3.85965	11.5789
Dihydrojasmone.2	5.26316	16.1404
Dihydrojasmone.3	5.26316	11.5789
Dihydrojasmone.4	4.5614	8.07018
Dihydrojasmone.5	5.61404	18.2456
Dihydrojasmone.6	5.26316	18.9474
Dihydrojasmone.7	2.10526	5.61404
Dihydrojasmone.8	4.21053	10.1754
Ethyl decanoate.1	1.75439	8.77193
Ethyl decanoate.2	3.15789	13.6842
Ethyl decanoate.3	2.80702	9.82456
Ethyl decanoate.4	3.85965	9.47368
Ethyl decanoate.5	3.85965	5.26316
Ethyl decanoate.6	1.75439	3.50877
Ethyl decanoate.7	2.45614	6.31579
Ethyl decanoate.8	3.15789	10.5263
Ethylene brassylate.1	4.91228	9.12281
Ethylene brassylate.2	5.26316	5.26316
Ethylene brassylate.3	4.5614	5.96491
Ethylene brassylate.4	4.91228	13.6842
Ethylene brassylate.5	3.15789	4.91228
Ethylene brassylate.6	5.26316	7.01754
Ethylene brassylate.7	3.50877	7.7193
Ethylene brassylate.8	1.05263	5.61404
Galaxolide.1	2.10526	15.7895
Galaxolide.2	3.50877	14.386
Galaxolide.3	4.21053	6.66667
Galaxolide.4	4.5614	12.6316
Galaxolide.5	3.85965	6.66667
Galaxolide.6	3.50877	5.61404
Galaxolide.7	4.21053	4.21053
Galaxolide.8	2.80702	6.66667
Isoamyl phenylacetate.1	1.40351	6.66667
Isoamyl phenylacetate.2	2.10526	6.31579
Isoamyl phenylacetate.3	1.40351	8.77193
Isoamyl phenylacetate.4	1.75439	13.3333
Isoamyl phenylacetate.5	0.701754	6.31579
Isoamyl phenylacetate.6	2.10526	9.47368
Isoamyl phenylacetate.7	1.75439	4.5614
Isoamyl phenylacetate.8	1.40351	4.91228
Mineral Oil.1	0	8.07018
Mineral Oil.2	0	10.8772
Mineral Oil.3	0	3.15789
Mineral Oil.4	0	5.61404
Mineral Oil.5	0	14.0351
Mineral Oil.6	0	3.15789
Mineral Oil.7	0	11.5789
Mineral Oil.8	0	2.45614

## Sheet: fig1e
	resp.trial	resp.trial.sem
1	0.0289761	0.0011743
2	0.0796439	0.00611889
3	0.149352	0.00751437
4	0.209039	0.0197486
5	0.331235	0.0416251
6	0.829678	0.0831784

## Sheet: fig1f
	rel.	unrel.
(R)-(-)-Carvone	6.66667	39.6491
Air	3.50877	48.4211
benzyl isothiocyanate	5.96491	40.3509
cinnamaldehyde	6.66667	40
Dihydrojasmone	5.61404	57.193
Ethyl decanoate	3.85965	39.6491
Ethylene brassylate	5.26316	38.5965
Galaxolide	4.5614	42.4561
Isoamyl phenylacetate	2.10526	40.3509
Mineral Oil	0	44.2105

## Sheet: fig1g
	rel.	unrel.
(R)-(-)-Carvone.1	1.84672	3.3241
(R)-(-)-Carvone.2	1.72361	1.96984
(R)-(-)-Carvone.3	2.21607	4.67836
(R)-(-)-Carvone.4	1.96984	3.07787
(R)-(-)-Carvone.5	1.60049	3.20098
(R)-(-)-Carvone.6	1.84672	2.4623
(R)-(-)-Carvone.7	1.84672	1.96984
(R)-(-)-Carvone.8	1.84672	3.3241
Air.1	0.615574	2.33918
Air.2	0.861804	1.60049
Air.3	0.492459	2.33918
Air.4	1.23115	4.67836
Air.5	1.23115	6.40197
Air.6	0.984918	1.47738
Air.7	0.861804	3.44721
Air.8	0.861804	4.55525
benzyl isothiocyanate.1	1.60049	4.30902
benzyl isothiocyanate.2	1.23115	1.96984
benzyl isothiocyanate.3	0.984918	2.33918
benzyl isothiocyanate.4	1.72361	2.95476
benzyl isothiocyanate.5	1.72361	3.07787
benzyl isothiocyanate.6	1.96984	2.83164
benzyl isothiocyanate.7	1.84672	3.20098
benzyl isothiocyanate.8	1.60049	1.60049
cinnamaldehyde.1	1.23115	3.69344
cinnamaldehyde.2	2.09295	5.54017
cinnamaldehyde.3	1.96984	3.20098
cinnamaldehyde.4	1.96984	3.3241
cinnamaldehyde.5	2.21607	2.83164
cinnamaldehyde.6	1.47738	0.984918
cinnamaldehyde.7	2.09295	1.47738
cinnamaldehyde.8	0.984918	1.96984
Dihydrojasmone.1	1.35426	4.06279
Dihydrojasmone.2	1.84672	5.66328
Dihydrojasmone.3	1.84672	4.06279
Dihydrojasmone.4	1.60049	2.83164
Dihydrojasmone.5	1.96984	6.40197
Dihydrojasmone.6	1.84672	6.6482
Dihydrojasmone.7	0.738689	1.96984
Dihydrojasmone.8	1.47738	3.57033
Ethyl decanoate.1	0.615574	3.07787
Ethyl decanoate.2	1.10803	4.80148
Ethyl decanoate.3	0.984918	3.44721
Ethyl decanoate.4	1.35426	3.3241
Ethyl decanoate.5	1.35426	1.84672
Ethyl decanoate.6	0.615574	1.23115
Ethyl decanoate.7	0.861804	2.21607
Ethyl decanoate.8	1.10803	3.69344
Ethylene brassylate.1	1.72361	3.20098
Ethylene brassylate.2	1.84672	1.84672
Ethylene brassylate.3	1.60049	2.09295
Ethylene brassylate.4	1.72361	4.80148
Ethylene brassylate.5	1.10803	1.72361
Ethylene brassylate.6	1.84672	2.4623
Ethylene brassylate.7	1.23115	2.70853
Ethylene brassylate.8	0.369344	1.96984
Galaxolide.1	0.738689	5.54017
Galaxolide.2	1.23115	5.04771
Galaxolide.3	1.47738	2.33918
Galaxolide.4	1.60049	4.43213
Galaxolide.5	1.35426	2.33918
Galaxolide.6	1.23115	1.96984
Galaxolide.7	1.47738	1.47738
Galaxolide.8	0.984918	2.33918
Isoamyl phenylacetate.1	0.492459	2.33918
Isoamyl phenylacetate.2	0.738689	2.21607
Isoamyl phenylacetate.3	0.492459	3.07787
Isoamyl phenylacetate.4	0.615574	4.67836
Isoamyl phenylacetate.5	0.24623	2.21607
Isoamyl phenylacetate.6	0.738689	3.3241
Isoamyl phenylacetate.7	0.615574	1.60049
Isoamyl phenylacetate.8	0.492459	1.72361
Mineral Oil.1	0	2.83164
Mineral Oil.2	0	3.81656
Mineral Oil.3	0	1.10803
Mineral Oil.4	0	1.96984
Mineral Oil.5	0	4.92459
Mineral Oil.6	0	1.10803
Mineral Oil.7	0	4.06279
Mineral Oil.8	0	0.861804

## Sheet: fig1h
	resp.trial	resp.trial.sem
1	1.72704	0.109633
2	3.2644	0.215372
3	5.38481	0.450838
4	7.76848	0.730542
5	11.264	0.852829
6	17.6373	2.12798
7	28.8611	2.74658
8	74.2734	11.3693
