# Supplementary material for: Effects of stochastic coding on olfactory discrimination in flies and mice
Source: PLoS Biol. 2023 Oct 31;21(10):e3002206. doi: 10.1371/journal.pbio.3002206 (PMC10618007; doi:10.1371/journal.pbio.3002206)
Supplement: S2 Data — (XLSX) [file pbio.3002206.s003.xlsx]

## Sheet: fig2b
	x	Cumfreqx = cumulative frequency of x
1	0.166667	0.534426
2	0.333333	0.708197
3	0.5	0.82623
4	0.666667	0.878689
5	0.833333	0.918033
6	1	1

## Sheet: fig2c
	x	cumfreqx
1	0.0395779	0.0015361
2	0.0437	0.0030722
3	0.0470602	0.00460829
4	0.0591	0.00614439
5	0.0603213	0.00768049
6	0.0615	0.00921659
7	0.0626	0.0107527
8	0.0628371	0.0122888
9	0.0638	0.0138249
10	0.0669054	0.015361
11	0.0673051	0.0168971
12	0.0679401	0.0184332
13	0.0686488	0.0199693
14	0.0689	0.0215054
15	0.0694	0.0230415
16	0.0725695	0.0245776
17	0.0737	0.0261137
18	0.0750066	0.0276498
19	0.0764	0.0291859
20	0.0779569	0.030722
21	0.079806	0.0322581
22	0.0804446	0.0337942
23	0.0812	0.0353303
24	0.0813	0.0368664
25	0.0814	0.0384025
26	0.0824967	0.0399386
27	0.0827833	0.0414747
28	0.0829794	0.0430108
29	0.0834	0.0445469
30	0.0844749	0.0460829
31	0.0845	0.047619
32	0.0852	0.0491551
33	0.0865	0.0506912
34	0.0870869	0.0522273
35	0.0874	0.0537634
36	0.0876883	0.0552995
37	0.0898782	0.0568356
38	0.0923066	0.0583717
39	0.0926	0.0599078
40	0.0927024	0.0614439
41	0.0927458	0.06298
42	0.0933	0.0645161
43	0.0934066	0.0660522
44	0.0938551	0.0675883
45	0.0942677	0.0691244
46	0.0962	0.0706605
47	0.0972033	0.0721966
48	0.0977	0.0737327
49	0.0997	0.0752688
50	0.1005	0.0768049
51	0.1016	0.078341
52	0.10219	0.0798771
53	0.1024	0.0814132
54	0.1029	0.0829493
55	0.103441	0.0844854
56	0.10361	0.0860215
57	0.104289	0.0875576
58	0.104329	0.0890937
59	0.104774	0.0906298
60	0.104848	0.0921659
61	0.1058	0.093702
62	0.106848	0.0952381
63	0.1075	0.0967742
64	0.1076	0.0983103
65	0.1077	0.0998464
66	0.108	0.101382
67	0.1084	0.102919
68	0.110012	0.104455
69	0.1111	0.107527
70	0.111202	0.109063
71	0.1115	0.110599
72	0.112628	0.112135
73	0.113	0.113671
74	0.113258	0.115207
75	0.113768	0.116743
76	0.1142	0.11828
77	0.1148	0.119816
78	0.115039	0.121352
79	0.1158	0.122888
80	0.117139	0.124424
81	0.11729	0.12596
82	0.1175	0.127496
83	0.117946	0.129032
84	0.118306	0.130568
85	0.119083	0.132104
86	0.1199	0.133641
87	0.120398	0.135177
88	0.120673	0.136713
89	0.120938	0.138249
90	0.121261	0.139785
91	0.1221	0.141321
92	0.1237	0.142857
93	0.12452	0.144393
94	0.1246	0.145929
95	0.1265	0.147465
96	0.1273	0.149002
97	0.1289	0.150538
98	0.1298	0.152074
99	0.129919	0.15361
100	0.1306	0.155146
101	0.130877	0.156682
102	0.131429	0.158218
103	0.131523	0.159754
104	0.132714	0.16129
105	0.133021	0.162826
106	0.133328	0.164363
107	0.1339	0.165899
108	0.1342	0.167435
109	0.134934	0.168971
110	0.1355	0.170507
111	0.135734	0.172043
112	0.136592	0.173579
113	0.1367	0.175115
114	0.137094	0.176651
115	0.1373	0.178187
116	0.137475	0.179724
117	0.137705	0.18126
118	0.137838	0.182796
119	0.138	0.184332
120	0.1387	0.185868
121	0.1394	0.18894
122	0.1395	0.190476
123	0.139936	0.192012
124	0.140028	0.193548
125	0.1402	0.195084
126	0.1412	0.196621
127	0.1413	0.198157
128	0.142	0.199693
129	0.143014	0.201229
130	0.1432	0.202765
131	0.144453	0.204301
132	0.144461	0.205837
133	0.1451	0.207373
134	0.1454	0.208909
135	0.1456	0.210445
136	0.1465	0.211982
137	0.1468	0.213518
138	0.1472	0.215054
139	0.147235	0.21659
140	0.1474	0.218126
141	0.1487	0.219662
142	0.149303	0.221198
143	0.15	0.222734
144	0.1506	0.22427
145	0.1507	0.225806
146	0.1519	0.227343
147	0.152	0.228879
148	0.153385	0.230415
149	0.1537	0.231951
150	0.1539	0.233487
151	0.154278	0.235023
152	0.1547	0.236559
153	0.155311	0.238095
154	0.1554	0.239631
155	0.156441	0.241167
156	0.156448	0.242704
157	0.1588	0.24424
158	0.1595	0.245776
159	0.1604	0.247312
160	0.16108	0.248848
161	0.161255	0.250384
162	0.162086	0.25192
163	0.1627	0.253456
164	0.162978	0.254992
165	0.1631	0.256528
166	0.163905	0.258065
167	0.164	0.261137
168	0.1643	0.262673
169	0.164326	0.264209
170	0.1647	0.265745
171	0.16547	0.267281
172	0.1657	0.268817
173	0.1666	0.270353
174	0.166744	0.271889
175	0.16776	0.273425
176	0.168089	0.274962
177	0.1683	0.276498
178	0.1689	0.278034
179	0.169	0.27957
180	0.1694	0.281106
181	0.170552	0.282642
182	0.1707	0.284178
183	0.171	0.285714
184	0.1714	0.28725
185	0.1722	0.288786
186	0.1727	0.290323
187	0.1732	0.291859
188	0.173404	0.293395
189	0.173452	0.294931
190	0.173801	0.296467
191	0.174318	0.298003
192	0.1744	0.299539
193	0.1745	0.301075
194	0.175723	0.302611
195	0.1759	0.30722
196	0.176	0.308756
197	0.176455	0.310292
198	0.1768	0.311828
199	0.177	0.313364
200	0.1785	0.3149
201	0.1796	0.316436
202	0.180027	0.317972
203	0.180237	0.319508
204	0.1809	0.321045
205	0.1813	0.322581
206	0.1818	0.324117
207	0.1821	0.325653
208	0.183563	0.327189
209	0.184749	0.328725
210	0.185334	0.330261
211	0.1855	0.333333
212	0.186	0.334869
213	0.1868	0.336406
214	0.1869	0.337942
215	0.187	0.339478
216	0.1874	0.341014
217	0.187822	0.34255
218	0.1881	0.344086
219	0.1885	0.345622
220	0.1893	0.347158
221	0.1899	0.348694
222	0.190619	0.35023
223	0.1918	0.351767
224	0.1919	0.353303
225	0.1921	0.354839
226	0.1922	0.357911
227	0.1923	0.359447
228	0.193463	0.360983
229	0.193977	0.362519
230	0.1943	0.364055
231	0.194332	0.365591
232	0.1947	0.367127
233	0.1949	0.368664
234	0.195	0.3702
235	0.1953	0.371736
236	0.1958	0.373272
237	0.1969	0.374808
238	0.1985	0.37788
239	0.1987	0.379416
240	0.1988	0.380952
241	0.199	0.382488
242	0.1997	0.384025
243	0.2	0.385561
244	0.2014	0.387097
245	0.201826	0.388633
246	0.2019	0.390169
247	0.2023	0.391705
248	0.202631	0.393241
249	0.203	0.394777
250	0.2047	0.396313
251	0.2049	0.397849
252	0.2063	0.399386
253	0.2077	0.402458
254	0.208505	0.403994
255	0.2086	0.40553
256	0.2087	0.408602
257	0.2097	0.410138
258	0.2098	0.411674
259	0.2101	0.41321
260	0.210494	0.414747
261	0.211	0.416283
262	0.2112	0.417819
263	0.211315	0.419355
264	0.212	0.420891
265	0.2132	0.422427
266	0.2137	0.423963
267	0.214046	0.425499
268	0.2148	0.427035
269	0.2153	0.428571
270	0.2163	0.431644
271	0.218	0.43318
272	0.2187	0.434716
273	0.2188	0.436252
274	0.2196	0.437788
275	0.2197	0.439324
276	0.2202	0.44086
277	0.220312	0.442396
278	0.2204	0.443932
279	0.2213	0.445469
280	0.222178	0.447005
281	0.2223	0.448541
282	0.2224	0.450077
283	0.2228	0.451613
284	0.2237	0.453149
285	0.2238	0.456221
286	0.2245	0.457757
287	0.2257	0.459293
288	0.2276	0.460829
289	0.2284	0.462366
290	0.228735	0.463902
291	0.2297	0.465438
292	0.2305	0.466974
293	0.2319	0.46851
294	0.232105	0.470046
295	0.2324	0.471582
296	0.2359	0.473118
297	0.2364	0.474654
298	0.236497	0.47619
299	0.2377	0.477727
300	0.2397	0.479263
301	0.24	0.480799
302	0.2419	0.482335
303	0.241903	0.483871
304	0.2423	0.485407
305	0.243048	0.486943
306	0.2433	0.488479
307	0.2445	0.490015
308	0.2447	0.491551
309	0.2455	0.493088
310	0.245578	0.494624
311	0.2468	0.49616
312	0.24772	0.497696
313	0.248011	0.499232
314	0.2489	0.500768
315	0.2492	0.502304
316	0.2497	0.50384
317	0.2512	0.505376
318	0.253	0.506912
319	0.2534	0.508449
320	0.2536	0.509985
321	0.2557	0.511521
322	0.256	0.513057
323	0.2566	0.514593
324	0.2572	0.516129
325	0.2576	0.517665
326	0.2586	0.519201
327	0.2603	0.520737
328	0.260382	0.522273
329	0.2605	0.52381
330	0.2626	0.528418
331	0.2634	0.529954
332	0.264935	0.53149
333	0.2659	0.533026
334	0.2666	0.534562
335	0.2668	0.536098
336	0.269	0.537634
337	0.27	0.539171
338	0.2709	0.540707
339	0.2717	0.542243
340	0.2722	0.545315
341	0.2726	0.546851
342	0.273	0.548387
343	0.2733	0.549923
344	0.2736	0.552995
345	0.2761	0.554531
346	0.2769	0.556068
347	0.2801	0.557604
348	0.2804	0.55914
349	0.2823	0.560676
350	0.283	0.562212
351	0.2847	0.563748
352	0.285036	0.565284
353	0.2851	0.56682
354	0.2865	0.568356
355	0.2878	0.569892
356	0.2882	0.571429
357	0.2898	0.572965
358	0.2901	0.574501
359	0.2912	0.576037
360	0.2922	0.577573
361	0.2924	0.579109
362	0.2936	0.580645
363	0.296	0.583717
364	0.2964	0.585253
365	0.2967	0.58679
366	0.298	0.588326
367	0.2986	0.589862
368	0.3008	0.591398
369	0.3015	0.592934
370	0.3023	0.59447
371	0.3028	0.596006
372	0.3042	0.597542
373	0.3051	0.599078
374	0.3052	0.600614
375	0.3054	0.602151
376	0.3064	0.603687
377	0.3083	0.605223
378	0.3124	0.606759
379	0.313	0.608295
380	0.315	0.609831
381	0.31539	0.611367
382	0.317	0.614439
383	0.3183	0.615975
384	0.3202	0.617512
385	0.3215	0.619048
386	0.3244	0.620584
387	0.3245	0.62212
388	0.3246	0.623656
389	0.3264	0.625192
390	0.3273	0.626728
391	0.3331	0.628264
392	0.334	0.6298
393	0.3357	0.631336
394	0.336	0.632873
395	0.3364	0.634409
396	0.3369	0.635945
397	0.3384	0.637481
398	0.339217	0.639017
399	0.3411	0.640553
400	0.3441	0.642089
401	0.345	0.643625
402	0.3457	0.645161
403	0.3465	0.646697
404	0.3469	0.648233
405	0.3494	0.64977
406	0.354	0.652842
407	0.3568	0.654378
408	0.358412	0.655914
409	0.3598	0.65745
410	0.3603	0.658986
411	0.3606	0.660522
412	0.363	0.662058
413	0.3633	0.663594
414	0.3647	0.665131
415	0.366	0.666667
416	0.3663	0.668203
417	0.366681	0.669739
418	0.3667	0.671275
419	0.369992	0.672811
420	0.371	0.674347
421	0.3755	0.675883
422	0.3765	0.677419
423	0.3772	0.678955
424	0.3797	0.680492
425	0.3848	0.682028
426	0.3872	0.683564
427	0.3917	0.6851
428	0.3936	0.686636
429	0.3981	0.688172
430	0.400857	0.689708
431	0.4053	0.691244
432	0.4055	0.69278
433	0.4063	0.694316
434	0.409	0.695853
435	0.409592	0.697389
436	0.4116	0.698925
437	0.4141	0.700461
438	0.4155	0.701997
439	0.417	0.703533
440	0.418384	0.705069
441	0.4219	0.706605
442	0.4223	0.708141
443	0.4237	0.709677
444	0.4265	0.711214
445	0.4281	0.71275
446	0.4285	0.714286
447	0.4327	0.715822
448	0.433	0.717358
449	0.4337	0.718894
450	0.4338	0.72043
451	0.434	0.721966
452	0.4347	0.723502
453	0.4353	0.725038
454	0.4362	0.726575
455	0.4379	0.728111
456	0.4383	0.729647
457	0.4392	0.731183
458	0.4399	0.732719
459	0.4405	0.734255
460	0.4453	0.735791
461	0.4454	0.737327
462	0.4457	0.738863
463	0.4467	0.740399
464	0.4476	0.741935
465	0.449	0.743472
466	0.4494	0.745008
467	0.4568	0.746544
468	0.4598	0.74808
469	0.4599	0.749616
470	0.4616	0.751152
471	0.4623	0.752688
472	0.4643	0.754224
473	0.4667	0.75576
474	0.4699	0.757296
475	0.4709	0.758833
476	0.472	0.760369
477	0.472671	0.761905
478	0.4765	0.763441
479	0.4794	0.764977
480	0.4834	0.766513
481	0.486	0.768049
482	0.4883	0.769585
483	0.4903	0.771121
484	0.4957	0.772657
485	0.4975	0.774194
486	0.502	0.77573
487	0.5036	0.777266
488	0.5075	0.778802
489	0.5093	0.780338
490	0.5095	0.781874
491	0.5112	0.78341
492	0.5133	0.784946
493	0.5171	0.786482
494	0.518	0.788018
495	0.5201	0.789555
496	0.5235	0.791091
497	0.5336	0.792627
498	0.545	0.794163
499	0.5506	0.795699
500	0.5516	0.797235
501	0.5564	0.798771
502	0.5585	0.800307
503	0.5648	0.801843
504	0.5664	0.803379
505	0.5694	0.804916
506	0.5702	0.806452
507	0.5703	0.807988
508	0.5707	0.809524
509	0.5716	0.81106
510	0.5771	0.812596
511	0.58	0.814132
512	0.5816	0.815668
513	0.582	0.817204
514	0.5873	0.81874
515	0.5912	0.820276
516	0.5933	0.821813
517	0.597	0.823349
518	0.6	0.824885
519	0.6063	0.826421
520	0.6081	0.827957
521	0.6118	0.829493
522	0.6145	0.831029
523	0.6307	0.832565
524	0.6322	0.834101
525	0.6341	0.835637
526	0.6347	0.837174
527	0.6349	0.83871
528	0.6355	0.840246
529	0.6368	0.841782
530	0.6431	0.843318
531	0.645	0.844854
532	0.6462	0.84639
533	0.6558	0.847926
534	0.658	0.849462
535	0.6751	0.850998
536	0.6771	0.852535
537	0.6798	0.854071
538	0.6824	0.855607
539	0.7011	0.857143
540	0.7106	0.858679
541	0.7144	0.860215
542	0.721	0.861751
543	0.7284	0.863287
544	0.7313	0.864823
545	0.7349	0.866359
546	0.7656	0.867896
547	0.769887	0.869432
548	0.7703	0.870968
549	0.773	0.872504
550	0.7756	0.87404
551	0.7782	0.875576
552	0.7931	0.877112
553	0.7989	0.878648
554	0.8011	0.880184
555	0.8111	0.88172
556	0.8153	0.883257
557	0.8161	0.884793
558	0.8279	0.886329
559	0.8454	0.887865
560	0.8553	0.889401
561	0.8572	0.890937
562	0.862	0.892473
563	0.8782	0.894009
564	0.8801	0.895545
565	0.8816	0.897081
566	0.8913	0.900154
567	0.8973	0.903226
568	0.8979	0.904762
569	0.9014	0.906298
570	0.9061	0.907834
571	0.9128	0.90937
572	0.9279	0.910906
573	0.9342	0.912442
574	0.9393	0.913978
575	0.9486	0.915515
576	0.9513	0.917051
577	0.9585	0.918587
578	0.9823	0.920123
579	0.9962	0.921659
580	1.0097	0.923195
581	1.0145	0.924731
582	1.0237	0.926267
583	1.0344	0.927803
584	1.0455	0.929339
585	1.0519	0.930876
586	1.0867	0.932412
587	1.0893	0.933948
588	1.0908	0.935484
589	1.0922	0.93702
590	1.1088	0.938556
591	1.1412	0.940092
592	1.1458	0.941628
593	1.1633	0.943164
594	1.1734	0.9447
595	1.1735	0.946237
596	1.1991	0.947773
597	1.2002	0.949309
598	1.2005	0.950845
599	1.2043	0.952381
600	1.2832	0.953917
601	1.2908	0.955453
602	1.2991	0.956989
603	1.3003	0.958525
604	1.3399	0.960061
605	1.3591	0.961598
606	1.3694	0.963134
607	1.3867	0.96467
608	1.4142	0.966206
609	1.4176	0.967742
610	1.4453	0.969278
611	1.4702	0.970814
612	1.5279	0.97235
613	1.5473	0.973886
614	1.5793	0.975422
615	1.5879	0.976959
616	1.6186	0.978495
617	1.6346	0.980031
618	1.6522	0.981567
619	1.6634	0.983103
620	1.6755	0.984639
621	1.7155	0.986175
622	1.7241	0.987711
623	1.7479	0.989247
624	1.8343	0.990783
625	2.0497	0.99232
626	2.0923	0.993856
627	2.1346	0.995392
628	2.1434	0.996928
629	2.1538	0.998464
630	2.3213	1

## Sheet: fig2d
	x	cumfreqx
1	0	0.285915
2	0.0277778	0.583099
3	0.0555556	0.611268
4	0.0833333	0.650704
5	0.111111	0.750704
6	0.138889	0.759155
7	0.166667	0.78169
8	0.222222	0.795775
9	0.25	0.852113
10	0.277778	0.860563
11	0.333333	0.880282
12	0.416667	0.883099
13	0.444444	0.905634
14	0.5	0.916901
15	0.666667	0.928169
16	0.694444	0.947887
17	0.833333	0.950704
18	1	1

## Sheet: fig2e
	x	cumfreqx
1	0.125	0.55613
2	0.25	0.757755
3	0.375	0.855244
4	0.5	0.906942
5	0.625	0.937962
6	0.75	0.967504
7	0.875	0.987445
8	1	1

## Sheet: fig2f
	x	cumfreqx
1	9.29399e-06	0.000363636
2	0.000143879	0.000727273
3	0.000161299	0.00109091
4	0.000173866	0.00145455
5	0.000307813	0.00181818
6	0.000321129	0.00218182
7	0.000344639	0.00254545
8	0.000363611	0.00290909
9	0.000370224	0.00327273
10	0.000403371	0.00363636
11	0.000513857	0.00472727
12	0.000653291	0.00509091
13	0.000654028	0.00545455
14	0.000690903	0.00581818
15	0.000712778	0.00618182
16	0.000769486	0.00654545
17	0.00079759	0.00690909
18	0.000812307	0.008
19	0.000815811	0.00836364
20	0.000904858	0.00872727
21	0.000931079	0.00909091
22	0.000946896	0.00945455
23	0.000990741	0.00981818
24	0.00103249	0.0101818
25	0.00103613	0.0105455
26	0.0010364	0.0109091
27	0.00115748	0.0112727
28	0.00116217	0.0116364
29	0.0011934	0.012
30	0.0011976	0.0123636
31	0.00123852	0.0127273
32	0.0012546	0.0130909
33	0.00129901	0.0134545
34	0.00130643	0.0138182
35	0.00133825	0.0141818
36	0.00139443	0.0145455
37	0.00141048	0.0149091
38	0.00146066	0.0152727
39	0.00146584	0.0156364
40	0.00149839	0.016
41	0.00152283	0.0163636
42	0.00153555	0.0167273
43	0.00159869	0.0170909
44	0.00163336	0.0174545
45	0.00172843	0.0178182
46	0.00175248	0.0181818
47	0.00176906	0.0185455
48	0.00178273	0.0189091
49	0.0018285	0.0192727
50	0.00186635	0.0196364
51	0.00188014	0.02
52	0.00195866	0.0203636
53	0.0019679	0.0207273
54	0.00202843	0.0210909
55	0.00203257	0.0214545
56	0.00203278	0.0218182
57	0.00213349	0.0221818
58	0.00219666	0.0225455
59	0.00224443	0.0229091
60	0.00227608	0.0232727
61	0.00229075	0.0236364
62	0.00229696	0.024
63	0.00239617	0.0243636
64	0.00247061	0.0247273
65	0.00249974	0.0250909
66	0.00251846	0.0254545
67	0.00251982	0.0258182
68	0.0025248	0.0261818
69	0.00252896	0.0265455
70	0.00253379	0.0269091
71	0.00256082	0.0272727
72	0.00260884	0.0276364
73	0.00265253	0.028
74	0.0026776	0.0283636
75	0.00271246	0.0287273
76	0.002723	0.0290909
77	0.00280132	0.0294545
78	0.00281502	0.0298182
79	0.00284233	0.0301818
80	0.00285634	0.0305455
81	0.00287653	0.0309091
82	0.00294897	0.0312727
83	0.00294984	0.0316364
84	0.00301127	0.032
85	0.00309912	0.0323636
86	0.0031994	0.0327273
87	0.00325774	0.0330909
88	0.00334837	0.0334545
89	0.00335727	0.0338182
90	0.0033841	0.0341818
91	0.00351177	0.0345455
92	0.00353079	0.0349091
93	0.00354269	0.0352727
94	0.0035662	0.0356364
95	0.00363708	0.036
96	0.00367753	0.0363636
97	0.00388585	0.0367273
98	0.00390363	0.0370909
99	0.00391764	0.0374545
100	0.00391818	0.0378182
101	0.00397926	0.0381818
102	0.00401555	0.0385455
103	0.00402039	0.0389091
104	0.00404498	0.0392727
105	0.00411039	0.04
106	0.00417074	0.0403636
107	0.00420879	0.0407273
108	0.00426432	0.0410909
109	0.00427708	0.0414545
110	0.0042834	0.0418182
111	0.00429414	0.0421818
112	0.00430989	0.0425455
113	0.0043551	0.0429091
114	0.00436465	0.0432727
115	0.00437728	0.0436364
116	0.00438039	0.044
117	0.00438442	0.0443636
118	0.0044347	0.0447273
119	0.00445134	0.0450909
120	0.00457518	0.0454545
121	0.00458353	0.0458182
122	0.00462604	0.0461818
123	0.00462927	0.0465455
124	0.00466665	0.0469091
125	0.00473013	0.0472727
126	0.00475247	0.0476364
127	0.00485934	0.048
128	0.00488621	0.0483636
129	0.00490024	0.0487273
130	0.00498271	0.0490909
131	0.00516132	0.0494545
132	0.00518459	0.0498182
133	0.00520313	0.0501818
134	0.00524614	0.0505455
135	0.00533076	0.0509091
136	0.00543384	0.0512727
137	0.00543639	0.0516364
138	0.00551726	0.052
139	0.00552758	0.0523636
140	0.0055622	0.0527273
141	0.00558686	0.0530909
142	0.00559333	0.0534545
143	0.00566244	0.0538182
144	0.00567058	0.0541818
145	0.00567124	0.0545455
146	0.00567585	0.0549091
147	0.00569886	0.0552727
148	0.00579308	0.0556364
149	0.0058409	0.056
150	0.00586151	0.0563636
151	0.00586636	0.0567273
152	0.00593053	0.0570909
153	0.00593228	0.0574545
154	0.00598004	0.0578182
155	0.00598396	0.0581818
156	0.00598893	0.0585455
157	0.00605906	0.0589091
158	0.00615031	0.0592727
159	0.00618567	0.0596364
160	0.00621236	0.06
161	0.0062702	0.0603636
162	0.00634258	0.0607273
163	0.00635015	0.0610909
164	0.00635395	0.0614545
165	0.00651659	0.0618182
166	0.00652707	0.0621818
167	0.00654038	0.0625455
168	0.00654846	0.0632727
169	0.0065678	0.0636364
170	0.00657326	0.064
171	0.00666883	0.0643636
172	0.00666922	0.0647273
173	0.00673755	0.0650909
174	0.00680581	0.0654545
175	0.00686647	0.0658182
176	0.00690421	0.0661818
177	0.00707206	0.0665455
178	0.00713245	0.0669091
179	0.00713545	0.0672727
180	0.00717756	0.0676364
181	0.00722929	0.068
182	0.00722996	0.0683636
183	0.00727128	0.0687273
184	0.00728238	0.0690909
185	0.00729091	0.0694545
186	0.00729263	0.0698182
187	0.00734283	0.0701818
188	0.00734653	0.0705455
189	0.00736984	0.0709091
190	0.00737851	0.0712727
191	0.00739461	0.0716364
192	0.00741252	0.0727273
193	0.00749067	0.0730909
194	0.00757588	0.0734545
195	0.00761152	0.0738182
196	0.00761933	0.0741818
197	0.007804	0.0745455
198	0.00785693	0.0749091
199	0.00791146	0.0752727
200	0.00791961	0.0756364
201	0.00792003	0.076
202	0.00794688	0.0763636
203	0.00794716	0.0767273
204	0.0080036	0.0770909
205	0.00802576	0.0774545
206	0.00803262	0.0778182
207	0.00803877	0.0781818
208	0.00814006	0.0785455
209	0.00819722	0.0789091
210	0.00831132	0.0792727
211	0.00834323	0.0796364
212	0.00842311	0.0803636
213	0.00846925	0.0807273
214	0.00861995	0.0810909
215	0.00862734	0.0814545
216	0.0086823	0.0818182
217	0.00871664	0.0821818
218	0.00878307	0.0832727
219	0.00893217	0.0836364
220	0.00899357	0.0847273
221	0.00902672	0.0850909
222	0.00903278	0.0858182
223	0.00903437	0.0861818
224	0.009186	0.0865455
225	0.00919763	0.0869091
226	0.00929789	0.0872727
227	0.00936695	0.0876364
228	0.00937049	0.088
229	0.00947303	0.0883636
230	0.00949	0.0887273
231	0.00951768	0.0890909
232	0.00953529	0.0894545
233	0.00963133	0.0898182
234	0.00965434	0.0901818
235	0.00965544	0.0905455
236	0.00970571	0.0909091
237	0.00972643	0.0912727
238	0.00978344	0.0916364
239	0.00979192	0.092
240	0.00982052	0.0923636
241	0.00985149	0.0927273
242	0.00986727	0.0930909
243	0.00986926	0.0934545
244	0.00990735	0.0938182
245	0.00991851	0.0941818
246	0.00996814	0.0945455
247	0.00999047	0.0949091
248	0.00999329	0.0952727
249	0.00999607	0.0956364
250	0.00999997	0.096
251	0.0100847	0.0963636
252	0.0100982	0.0967273
253	0.0100998	0.0970909
254	0.0101146	0.0974545
255	0.0101166	0.0978182
256	0.010127	0.0981818
257	0.010174	0.0985455
258	0.0101905	0.0989091
259	0.0102434	0.0992727
260	0.0103402	0.0996364
261	0.0103662	0.1
262	0.0103726	0.100364
263	0.0104153	0.100727
264	0.0104189	0.101091
265	0.010431	0.101455
266	0.0104802	0.101818
267	0.010546	0.102545
268	0.0105471	0.102909
269	0.0105928	0.103273
270	0.0106228	0.103636
271	0.010708	0.104
272	0.0107221	0.104727
273	0.0107646	0.105091
274	0.0109097	0.105455
275	0.0109569	0.105818
276	0.0109751	0.106182
277	0.0110191	0.106545
278	0.0111595	0.106909
279	0.0111803	0.107273
280	0.0111838	0.107636
281	0.0112096	0.108
282	0.0112195	0.108364
283	0.0112769	0.108727
284	0.0112968	0.109091
285	0.0113104	0.109455
286	0.0113502	0.109818
287	0.0114167	0.110182
288	0.011471	0.110545
289	0.0114823	0.110909
290	0.0114977	0.111273
291	0.0115554	0.112364
292	0.0115849	0.112727
293	0.0116055	0.113091
294	0.0116331	0.113455
295	0.0117617	0.113818
296	0.0117816	0.114182
297	0.0118276	0.114545
298	0.0118423	0.114909
299	0.0118978	0.115273
300	0.0119238	0.115636
301	0.0120183	0.116
302	0.0120715	0.116364
303	0.0120847	0.116727
304	0.0121039	0.117091
305	0.0121496	0.117455
306	0.0121685	0.117818
307	0.0121945	0.118182
308	0.0122828	0.118545
309	0.0123447	0.118909
310	0.0124068	0.119273
311	0.012412	0.119636
312	0.0124936	0.12
313	0.0125154	0.120364
314	0.0125335	0.120727
315	0.0126056	0.121091
316	0.0126158	0.121455
317	0.0126746	0.121818
318	0.0127588	0.122182
319	0.0127756	0.122545
320	0.0127893	0.122909
321	0.0128207	0.123273
322	0.0128462	0.123636
323	0.0128616	0.124
324	0.012888	0.124364
325	0.0129023	0.124727
326	0.0129606	0.125091
327	0.0129823	0.125455
328	0.0130444	0.126182
329	0.0131135	0.126545
330	0.0131179	0.126909
331	0.0131703	0.127273
332	0.0132627	0.127636
333	0.0132635	0.128
334	0.0133429	0.128364
335	0.0133545	0.128727
336	0.0133931	0.129091
337	0.0134208	0.129455
338	0.0135171	0.129818
339	0.0135264	0.130182
340	0.0136357	0.130545
341	0.0137225	0.130909
342	0.0137373	0.131273
343	0.0137373	0.131636
344	0.0138438	0.132
345	0.0138452	0.132364
346	0.0138708	0.132727
347	0.0139229	0.133091
348	0.0139566	0.133455
349	0.013965	0.133818
350	0.0139912	0.134182
351	0.0140048	0.134545
352	0.0140956	0.135273
353	0.0140976	0.135636
354	0.0141118	0.136
355	0.0141155	0.136364
356	0.0141744	0.136727
357	0.0142697	0.137091
358	0.0143174	0.137455
359	0.0143303	0.137818
360	0.0143396	0.138182
361	0.0143514	0.138545
362	0.0145081	0.138909
363	0.0145436	0.139273
364	0.0145462	0.139636
365	0.0146438	0.14
366	0.0146653	0.140364
367	0.0147083	0.140727
368	0.0147088	0.141091
369	0.0147323	0.141455
370	0.014808	0.141818
371	0.0148175	0.142182
372	0.0148185	0.142545
373	0.0148895	0.142909
374	0.0149127	0.143273
375	0.0149482	0.143636
376	0.0149665	0.144
377	0.0150769	0.144364
378	0.0151048	0.144727
379	0.0152835	0.145091
380	0.0152873	0.145455
381	0.0152981	0.145818
382	0.0155142	0.146182
383	0.0155184	0.146545
384	0.0155325	0.146909
385	0.0156191	0.147273
386	0.0156715	0.147636
387	0.0157772	0.148
388	0.0157795	0.148364
389	0.0157897	0.148727
390	0.0158026	0.149091
391	0.0158511	0.149455
392	0.0158512	0.149818
393	0.0159489	0.150182
394	0.0159538	0.150545
395	0.0159679	0.150909
396	0.0159739	0.151273
397	0.0159768	0.151636
398	0.0160056	0.152
399	0.0160244	0.152364
400	0.0160245	0.152727
401	0.0160362	0.153091
402	0.0161118	0.153455
403	0.0161141	0.153818
404	0.0161503	0.154182
405	0.0163131	0.154545
406	0.0164013	0.154909
407	0.0164178	0.155273
408	0.0164455	0.155636
409	0.0164766	0.156
410	0.0165263	0.156364
411	0.0165404	0.156727
412	0.0166051	0.157091
413	0.0166325	0.157455
414	0.0166425	0.157818
415	0.0166832	0.158182
416	0.0167215	0.158545
417	0.0167607	0.158909
418	0.0167698	0.159273
419	0.0168157	0.159636
420	0.0168206	0.16
421	0.0168827	0.160364
422	0.0169601	0.160727
423	0.0169675	0.161091
424	0.0169777	0.161455
425	0.017044	0.161818
426	0.0170595	0.162182
427	0.0170621	0.162545
428	0.0171812	0.162909
429	0.0172989	0.163273
430	0.0173064	0.164
431	0.0173848	0.164364
432	0.0174092	0.164727
433	0.0174232	0.165091
434	0.017442	0.165455
435	0.0174482	0.165818
436	0.0175232	0.166182
437	0.0175387	0.166545
438	0.0175997	0.166909
439	0.0176481	0.167273
440	0.0176988	0.167636
441	0.0177966	0.168364
442	0.0178962	0.168727
443	0.0180743	0.169091
444	0.0181626	0.169455
445	0.0181912	0.169818
446	0.0182781	0.170182
447	0.0182893	0.170545
448	0.0183154	0.170909
449	0.0185923	0.171273
450	0.0186316	0.171636
451	0.0186755	0.172
452	0.0186797	0.172364
453	0.0186854	0.172727
454	0.0187472	0.173091
455	0.0188376	0.173455
456	0.0190608	0.173818
457	0.0190746	0.174182
458	0.0191838	0.174545
459	0.0193008	0.174909
460	0.0193192	0.175273
461	0.0195099	0.175636
462	0.0196647	0.176
463	0.0196699	0.177091
464	0.0197126	0.177455
465	0.0197171	0.177818
466	0.0197927	0.178182
467	0.0198618	0.178545
468	0.0198697	0.178909
469	0.0198721	0.179273
470	0.0198844	0.179636
471	0.0199008	0.18
472	0.0199115	0.180364
473	0.0200102	0.180727
474	0.0200117	0.181091
475	0.0200844	0.181455
476	0.0200929	0.181818
477	0.020163	0.182182
478	0.0201982	0.182545
479	0.0202229	0.182909
480	0.020287	0.183636
481	0.0203086	0.184
482	0.0203405	0.184364
483	0.0204126	0.184727
484	0.0204162	0.185091
485	0.0205098	0.185455
486	0.0205806	0.185818
487	0.0206107	0.186182
488	0.0206193	0.186545
489	0.0206697	0.186909
490	0.0207237	0.187273
491	0.0207249	0.187636
492	0.0208273	0.188
493	0.0208653	0.188364
494	0.0208822	0.188727
495	0.0209127	0.189091
496	0.0211299	0.189455
497	0.02114	0.189818
498	0.0211851	0.190182
499	0.0211856	0.190545
500	0.021255	0.190909
501	0.021325	0.191273
502	0.0213252	0.191636
503	0.0213778	0.192
504	0.021502	0.192364
505	0.0215234	0.192727
506	0.0215724	0.193091
507	0.0216308	0.193455
508	0.0216466	0.193818
509	0.0217259	0.194182
510	0.0218937	0.194545
511	0.0219584	0.194909
512	0.0219813	0.195273
513	0.0220593	0.195636
514	0.0221019	0.196
515	0.022182	0.196364
516	0.0222535	0.196727
517	0.0223261	0.197091
518	0.0223342	0.198182
519	0.0223682	0.198545
520	0.0224181	0.198909
521	0.0225067	0.199273
522	0.0225806	0.199636
523	0.0226672	0.2
524	0.0227994	0.200364
525	0.0228031	0.200727
526	0.0228388	0.201091
527	0.0228478	0.201455
528	0.0228887	0.201818
529	0.0231781	0.202182
530	0.0231803	0.202545
531	0.0233428	0.202909
532	0.0234697	0.203273
533	0.0234771	0.203636
534	0.0236323	0.204
535	0.0236385	0.204364
536	0.0236762	0.204727
537	0.0236824	0.205091
538	0.0237227	0.205455
539	0.0237529	0.205818
540	0.0239192	0.206182
541	0.0241072	0.206545
542	0.024112	0.206909
543	0.024135	0.207273
544	0.0241383	0.207636
545	0.024196	0.208
546	0.0242491	0.208364
547	0.0242834	0.208727
548	0.0243197	0.209091
549	0.0243684	0.209455
550	0.0245301	0.209818
551	0.0246328	0.210182
552	0.0246329	0.210545
553	0.0247134	0.210909
554	0.0247277	0.211273
555	0.0248148	0.211636
556	0.0249118	0.212
557	0.0249258	0.212364
558	0.0250972	0.212727
559	0.025172	0.213091
560	0.0252212	0.213455
561	0.0252398	0.213818
562	0.0253702	0.214182
563	0.0254081	0.214545
564	0.0255492	0.214909
565	0.0256016	0.215273
566	0.0257509	0.215636
567	0.0258768	0.216
568	0.0258856	0.216364
569	0.025888	0.216727
570	0.0259472	0.217091
571	0.0260522	0.217455
572	0.0260663	0.217818
573	0.0261359	0.218182
574	0.0262308	0.218545
575	0.0263434	0.218909
576	0.0263543	0.219273
577	0.0263611	0.219636
578	0.0263649	0.22
579	0.0263792	0.220364
580	0.0264804	0.220727
581	0.0265159	0.221091
582	0.0265763	0.221455
583	0.0266186	0.221818
584	0.026771	0.222182
585	0.0269021	0.222545
586	0.0269284	0.222909
587	0.0271895	0.223273
588	0.0272478	0.223636
589	0.0273796	0.224
590	0.0274741	0.224364
591	0.0277018	0.224727
592	0.0277651	0.225091
593	0.0278386	0.225455
594	0.0278463	0.225818
595	0.028017	0.226182
596	0.0280774	0.226545
597	0.0281462	0.226909
598	0.0282068	0.227273
599	0.028342	0.227636
600	0.0283806	0.228
601	0.0284357	0.228364
602	0.0284657	0.228727
603	0.0285565	0.229091
604	0.0286049	0.229455
605	0.0287055	0.229818
606	0.0288241	0.230182
607	0.0288335	0.230545
608	0.0290346	0.230909
609	0.0290984	0.231273
610	0.0291268	0.231636
611	0.0291648	0.232
612	0.0291783	0.232364
613	0.0291806	0.233091
614	0.0292236	0.233455
615	0.0292672	0.233818
616	0.0293022	0.234182
617	0.0293293	0.234545
618	0.0293489	0.234909
619	0.0294351	0.235273
620	0.0295346	0.235636
621	0.0295757	0.236364
622	0.0298774	0.236727
623	0.0299035	0.237091
624	0.0299168	0.237455
625	0.0300113	0.237818
626	0.0300232	0.238182
627	0.0301922	0.238545
628	0.030281	0.238909
629	0.0302858	0.239273
630	0.0303003	0.239636
631	0.0305221	0.24
632	0.030595	0.240364
633	0.0307726	0.240727
634	0.0308252	0.241091
635	0.0308276	0.241455
636	0.0311011	0.241818
637	0.031109	0.242182
638	0.031268	0.242545
639	0.0313808	0.242909
640	0.0315533	0.243273
641	0.031606	0.243636
642	0.0316169	0.244
643	0.0316412	0.244364
644	0.0316992	0.244727
645	0.0317643	0.245091
646	0.0318042	0.245455
647	0.0319072	0.245818
648	0.0319514	0.246182
649	0.0320167	0.246545
650	0.0320408	0.246909
651	0.0320635	0.247273
652	0.0321184	0.247636
653	0.032199	0.248
654	0.0323523	0.248364
655	0.0324162	0.248727
656	0.0324922	0.249091
657	0.0326906	0.249818
658	0.0326965	0.250182
659	0.0327573	0.250545
660	0.0327763	0.250909
661	0.0328586	0.251273
662	0.0328971	0.251636
663	0.0329137	0.252
664	0.0329228	0.252364
665	0.0330567	0.252727
666	0.0330766	0.253091
667	0.0330786	0.253455
668	0.0331078	0.253818
669	0.0331171	0.254182
670	0.0331741	0.254545
671	0.0332415	0.254909
672	0.0332429	0.255273
673	0.0333785	0.255636
674	0.0334287	0.256
675	0.0335337	0.256364
676	0.0336261	0.256727
677	0.0336614	0.257091
678	0.0336792	0.257455
679	0.0337204	0.257818
680	0.0338295	0.258182
681	0.0338682	0.258545
682	0.0339277	0.258909
683	0.033949	0.259273
684	0.0340066	0.259636
685	0.0340086	0.26
686	0.0340913	0.260364
687	0.0342178	0.260727
688	0.0343472	0.261091
689	0.0343745	0.261455
690	0.0343918	0.261818
691	0.0344202	0.262182
692	0.0344435	0.262545
693	0.0345421	0.262909
694	0.0345955	0.263273
695	0.0346128	0.263636
696	0.0346473	0.264
697	0.0346688	0.264364
698	0.0347162	0.264727
699	0.0348735	0.265091
700	0.0349334	0.265455
701	0.0349841	0.265818
702	0.034985	0.266182
703	0.035004	0.266545
704	0.0350579	0.266909
705	0.0350942	0.267273
706	0.035197	0.267636
707	0.0352272	0.268
708	0.0352802	0.268364
709	0.0353186	0.268727
710	0.0353302	0.269091
711	0.035369	0.269455
712	0.0353925	0.269818
713	0.0357006	0.270182
714	0.035915	0.270545
715	0.0359234	0.270909
716	0.0359305	0.271273
717	0.0359474	0.271636
718	0.0359958	0.272
719	0.0360493	0.272364
720	0.0360535	0.272727
721	0.0362166	0.273091
722	0.0362864	0.273455
723	0.0363329	0.273818
724	0.0363744	0.274182
725	0.0365648	0.274545
726	0.0365864	0.274909
727	0.0366066	0.275273
728	0.0366734	0.275636
729	0.036674	0.276
730	0.0367336	0.276364
731	0.0367499	0.276727
732	0.0367787	0.277091
733	0.0368098	0.277455
734	0.0368152	0.277818
735	0.0368215	0.278182
736	0.0368813	0.278909
737	0.0369143	0.279273
738	0.0370342	0.279636
739	0.037087	0.28
740	0.0371529	0.280364
741	0.0373226	0.280727
742	0.0373547	0.281091
743	0.0374132	0.281818
744	0.0374268	0.282182
745	0.0374638	0.282545
746	0.037582	0.282909
747	0.0377414	0.283273
748	0.0378314	0.283636
749	0.0378519	0.284
750	0.0379658	0.284364
751	0.0382693	0.284727
752	0.0383868	0.285091
753	0.0384133	0.285455
754	0.0384653	0.285818
755	0.0385712	0.286182
756	0.03859	0.286545
757	0.0386028	0.286909
758	0.0386064	0.287273
759	0.038692	0.287636
760	0.0387011	0.288
761	0.0387495	0.288364
762	0.0388196	0.288727
763	0.0390007	0.289091
764	0.0392742	0.289455
765	0.0392883	0.289818
766	0.0394283	0.290182
767	0.0394326	0.290545
768	0.0394949	0.290909
769	0.0395816	0.291273
770	0.0397536	0.291636
771	0.0397936	0.292
772	0.0398902	0.292364
773	0.0399004	0.292727
774	0.0400075	0.293091
775	0.0400469	0.293455
776	0.0403511	0.294182
777	0.0404079	0.294545
778	0.0404339	0.294909
779	0.0404429	0.295273
780	0.0404863	0.295636
781	0.0405155	0.296
782	0.0405745	0.296364
783	0.0407841	0.296727
784	0.040887	0.297091
785	0.0409728	0.297455
786	0.041017	0.297818
787	0.0410186	0.298182
788	0.0410662	0.298545
789	0.041194	0.298909
790	0.0412578	0.299273
791	0.0413723	0.299636
792	0.0414092	0.3
793	0.0414579	0.300364
794	0.0416945	0.300727
795	0.0417272	0.301091
796	0.0419299	0.301455
797	0.0419498	0.301818
798	0.0420464	0.302182
799	0.0420793	0.302545
800	0.0421319	0.302909
801	0.0422383	0.303273
802	0.0422637	0.303636
803	0.042322	0.304
804	0.0423818	0.304364
805	0.0423954	0.304727
806	0.0424338	0.305091
807	0.0425214	0.305455
808	0.0425966	0.305818
809	0.0426615	0.306182
810	0.042672	0.306545
811	0.0428714	0.306909
812	0.0428893	0.307273
813	0.0429133	0.307636
814	0.0429539	0.308
815	0.0429683	0.308364
816	0.0432347	0.308727
817	0.0432617	0.309091
818	0.0434204	0.309455
819	0.0435694	0.309818
820	0.0435845	0.310182
821	0.0436425	0.310545
822	0.0437666	0.310909
823	0.0437668	0.311273
824	0.0438886	0.311636
825	0.0438956	0.312
826	0.0439375	0.312364
827	0.0441821	0.312727
828	0.0441919	0.313091
829	0.0442047	0.313455
830	0.0442976	0.313818
831	0.0443391	0.314182
832	0.0443958	0.314545
833	0.044801	0.314909
834	0.0448329	0.315273
835	0.0450127	0.315636
836	0.0450668	0.316
837	0.0451527	0.316364
838	0.0454576	0.316727
839	0.0454584	0.317091
840	0.0454856	0.317455
841	0.0454859	0.317818
842	0.0454982	0.318182
843	0.0455123	0.318545
844	0.0455579	0.318909
845	0.0457273	0.319273
846	0.0459186	0.319636
847	0.0459729	0.32
848	0.0461134	0.320364
849	0.0461799	0.320727
850	0.0462785	0.321091
851	0.0462969	0.321455
852	0.0463594	0.321818
853	0.0464575	0.322182
854	0.0465795	0.322545
855	0.0466212	0.322909
856	0.0466255	0.323273
857	0.0466808	0.323636
858	0.047122	0.324
859	0.0471961	0.324364
860	0.0472737	0.324727
861	0.0473575	0.325091
862	0.0474046	0.325455
863	0.0476397	0.325818
864	0.0476769	0.326182
865	0.0477108	0.326545
866	0.0477811	0.326909
867	0.0478928	0.327636
868	0.0480014	0.328
869	0.048012	0.328364
870	0.0480497	0.328727
871	0.0480608	0.329091
872	0.0480785	0.329455
873	0.0481978	0.329818
874	0.0482417	0.330182
875	0.0483507	0.330545
876	0.0484052	0.330909
877	0.0487723	0.331273
878	0.0487847	0.331636
879	0.0489704	0.332
880	0.0489992	0.332364
881	0.0490619	0.332727
882	0.0490837	0.333091
883	0.0495445	0.333455
884	0.0495844	0.333818
885	0.0498083	0.334182
886	0.0498096	0.334545
887	0.0498671	0.334909
888	0.0499246	0.335273
889	0.0499326	0.335636
890	0.0501222	0.336
891	0.0501316	0.337091
892	0.0501577	0.337455
893	0.0501791	0.337818
894	0.0501902	0.338182
895	0.0502876	0.338545
896	0.0504247	0.338909
897	0.0504366	0.339273
898	0.0505111	0.339636
899	0.0508485	0.34
900	0.0509032	0.340364
901	0.0509933	0.340727
902	0.0511802	0.341091
903	0.0512439	0.341455
904	0.0512876	0.341818
905	0.051396	0.342182
906	0.0514303	0.342545
907	0.051609	0.342909
908	0.0519946	0.343273
909	0.0519987	0.343636
910	0.052038	0.344
911	0.0521489	0.344364
912	0.05252	0.344727
913	0.0529558	0.345091
914	0.0531027	0.345455
915	0.0531808	0.345818
916	0.0532687	0.346182
917	0.053451	0.346545
918	0.0535444	0.346909
919	0.0535491	0.347273
920	0.0536771	0.347636
921	0.0536961	0.348
922	0.0538277	0.348364
923	0.0542095	0.348727
924	0.0542145	0.349091
925	0.0542492	0.349455
926	0.0544577	0.349818
927	0.0545576	0.350182
928	0.054619	0.350545
929	0.0546386	0.350909
930	0.0547213	0.351273
931	0.0547934	0.351636
932	0.0548859	0.352
933	0.0550238	0.352364
934	0.0551331	0.352727
935	0.0551574	0.353091
936	0.0551641	0.353455
937	0.0553333	0.353818
938	0.0553494	0.354182
939	0.055643	0.354545
940	0.0556558	0.354909
941	0.0558961	0.355273
942	0.056008	0.356
943	0.0560362	0.356364
944	0.0561183	0.356727
945	0.0563687	0.357091
946	0.0563707	0.357455
947	0.0564153	0.357818
948	0.056463	0.358182
949	0.056706	0.358545
950	0.0567563	0.358909
951	0.0568596	0.359273
952	0.0569011	0.359636
953	0.0569688	0.36
954	0.0570385	0.360364
955	0.0570646	0.360727
956	0.057309	0.361091
957	0.0573833	0.361455
958	0.0574555	0.361818
959	0.0575455	0.362182
960	0.0575788	0.362545
961	0.057621	0.362909
962	0.0576485	0.363273
963	0.0579015	0.363636
964	0.0582103	0.364
965	0.0582334	0.364364
966	0.0582754	0.364727
967	0.0583017	0.365091
968	0.0583652	0.365818
969	0.0584725	0.366182
970	0.0585911	0.366545
971	0.0586784	0.366909
972	0.0586949	0.367273
973	0.0588033	0.367636
974	0.0588067	0.368
975	0.058841	0.368364
976	0.0588603	0.368727
977	0.0588624	0.369091
978	0.0590637	0.369455
979	0.0592013	0.369818
980	0.0593071	0.370545
981	0.0593251	0.370909
982	0.0593592	0.371273
983	0.059644	0.371636
984	0.0596738	0.372
985	0.0598952	0.372364
986	0.0601877	0.372727
987	0.0603211	0.373091
988	0.0603659	0.373455
989	0.060486	0.373818
990	0.0605419	0.374182
991	0.0605603	0.374545
992	0.0606356	0.374909
993	0.0607238	0.375273
994	0.0607556	0.375636
995	0.0607901	0.376
996	0.0608403	0.376364
997	0.0609278	0.376727
998	0.0610337	0.377091
999	0.0610719	0.377455
1000	0.0612195	0.377818
1001	0.0612586	0.378182
1002	0.0612917	0.378545
1003	0.061335	0.378909
1004	0.0613541	0.379273
1005	0.0614209	0.379636
1006	0.061488	0.38
1007	0.0616246	0.380364
1008	0.061699	0.380727
1009	0.061775	0.381091
1010	0.0618057	0.381455
1011	0.0618205	0.381818
1012	0.0618586	0.382182
1013	0.0621214	0.382545
1014	0.0622241	0.382909
1015	0.0622932	0.383273
1016	0.0623537	0.383636
1017	0.0624679	0.384
1018	0.062506	0.384727
1019	0.0625637	0.385091
1020	0.0626705	0.385455
1021	0.0627983	0.385818
1022	0.0631496	0.386182
1023	0.0632562	0.386545
1024	0.0633324	0.386909
1025	0.0633346	0.387273
1026	0.0634802	0.387636
1027	0.063506	0.388
1028	0.0636929	0.388364
1029	0.0637033	0.388727
1030	0.0639045	0.389091
1031	0.0639179	0.389455
1032	0.0639695	0.389818
1033	0.0640372	0.390182
1034	0.064066	0.390545
1035	0.0640661	0.390909
1036	0.0641529	0.391273
1037	0.0642977	0.391636
1038	0.0643016	0.392
1039	0.0643866	0.392364
1040	0.0644619	0.392727
1041	0.0645908	0.393091
1042	0.0646875	0.393455
1043	0.0647314	0.393818
1044	0.0649891	0.394182
1045	0.0650809	0.394545
1046	0.0650888	0.394909
1047	0.0651169	0.395273
1048	0.065141	0.395636
1049	0.0651621	0.396
1050	0.0652388	0.396364
1051	0.0654073	0.396727
1052	0.06558	0.397091
1053	0.0656404	0.397455
1054	0.065783	0.397818
1055	0.0657966	0.398182
1056	0.0658823	0.398545
1057	0.0658838	0.398909
1058	0.0661926	0.399273
1059	0.0662427	0.399636
1060	0.0662933	0.4
1061	0.0663711	0.400364
1062	0.0664477	0.400727
1063	0.0666817	0.401091
1064	0.0667691	0.401455
1065	0.0668914	0.401818
1066	0.0669302	0.402182
1067	0.067022	0.402545
1068	0.0671317	0.402909
1069	0.0671421	0.403273
1070	0.0672381	0.403636
1071	0.0672422	0.404
1072	0.0674754	0.404364
1073	0.0675188	0.404727
1074	0.0675972	0.405091
1075	0.067608	0.405455
1076	0.0679871	0.405818
1077	0.0681929	0.406182
1078	0.0682135	0.406545
1079	0.0683483	0.406909
1080	0.0684667	0.407273
1081	0.0686369	0.407636
1082	0.0687275	0.408
1083	0.0687667	0.408364
1084	0.0688255	0.408727
1085	0.0691233	0.409091
1086	0.0691357	0.409455
1087	0.0693576	0.409818
1088	0.0694523	0.410182
1089	0.0696112	0.410545
1090	0.069716	0.410909
1091	0.0697194	0.411273
1092	0.0697292	0.411636
1093	0.0697301	0.412
1094	0.0698604	0.412364
1095	0.0701365	0.413091
1096	0.0701847	0.413455
1097	0.0703513	0.413818
1098	0.0703892	0.414182
1099	0.0704999	0.414545
1100	0.0705429	0.414909
1101	0.070635	0.415273
1102	0.0706495	0.415636
1103	0.0708278	0.416
1104	0.070987	0.416364
1105	0.0712226	0.417091
1106	0.0712785	0.417455
1107	0.071359	0.417818
1108	0.0713954	0.418182
1109	0.0716271	0.418545
1110	0.0717344	0.418909
1111	0.0719488	0.419273
1112	0.0719659	0.419636
1113	0.0720723	0.42
1114	0.0721495	0.420364
1115	0.0722786	0.420727
1116	0.0722931	0.421091
1117	0.0723483	0.421455
1118	0.0725117	0.422182
1119	0.0725878	0.422545
1120	0.0727825	0.422909
1121	0.0727835	0.423273
1122	0.0728808	0.423636
1123	0.0729058	0.424
1124	0.0729244	0.424364
1125	0.0732421	0.424727
1126	0.0732454	0.425091
1127	0.0733096	0.425455
1128	0.073404	0.425818
1129	0.0739033	0.426182
1130	0.0739111	0.426545
1131	0.074064	0.426909
1132	0.074087	0.427273
1133	0.0742877	0.427636
1134	0.074363	0.428
1135	0.0744633	0.428364
1136	0.0744653	0.428727
1137	0.0745249	0.429091
1138	0.0747171	0.429455
1139	0.0747587	0.430182
1140	0.0747743	0.430545
1141	0.074813	0.430909
1142	0.0748586	0.431273
1143	0.0748841	0.431636
1144	0.0749017	0.432727
1145	0.0750031	0.433091
1146	0.0750636	0.433455
1147	0.075583	0.434182
1148	0.0757837	0.434545
1149	0.0760195	0.434909
1150	0.0761053	0.435273
1151	0.0761105	0.435636
1152	0.0762557	0.436364
1153	0.0766763	0.436727
1154	0.0767025	0.437091
1155	0.0770706	0.437455
1156	0.0772604	0.437818
1157	0.07751	0.438182
1158	0.0776596	0.438545
1159	0.0776959	0.438909
1160	0.077786	0.439273
1161	0.0779464	0.439636
1162	0.0779601	0.44
1163	0.0780535	0.440364
1164	0.078229	0.440727
1165	0.078277	0.441091
1166	0.0783428	0.441455
1167	0.0784691	0.441818
1168	0.0785443	0.442182
1169	0.0785612	0.442545
1170	0.0788268	0.442909
1171	0.0790762	0.443273
1172	0.0791968	0.443636
1173	0.0795289	0.444
1174	0.0795413	0.444364
1175	0.0795865	0.444727
1176	0.0797349	0.445091
1177	0.0799752	0.445455
1178	0.0800937	0.445818
1179	0.0802265	0.446182
1180	0.0802968	0.446545
1181	0.0803327	0.446909
1182	0.0803577	0.447273
1183	0.0803639	0.447636
1184	0.0804956	0.448
1185	0.0805121	0.448364
1186	0.0805518	0.448727
1187	0.0807067	0.449091
1188	0.0811442	0.449455
1189	0.0812908	0.449818
1190	0.081435	0.450182
1191	0.0815586	0.450545
1192	0.0816095	0.450909
1193	0.0822077	0.451273
1194	0.0825056	0.451636
1195	0.0826425	0.452
1196	0.082741	0.452364
1197	0.0831179	0.452727
1198	0.0832283	0.453091
1199	0.0835028	0.453455
1200	0.0835406	0.453818
1201	0.0836064	0.454182
1202	0.0838617	0.454545
1203	0.083999	0.454909
1204	0.084063	0.455273
1205	0.084232	0.455636
1206	0.0842768	0.456
1207	0.0842806	0.456364
1208	0.084548	0.456727
1209	0.0849234	0.457091
1210	0.0851064	0.457455
1211	0.0851473	0.457818
1212	0.0852406	0.458182
1213	0.0856651	0.458545
1214	0.08584	0.458909
1215	0.0858817	0.459273
1216	0.0859169	0.459636
1217	0.085922	0.46
1218	0.0859259	0.460364
1219	0.0862886	0.460727
1220	0.0867717	0.461091
1221	0.0868905	0.461455
1222	0.0869159	0.461818
1223	0.0873787	0.462182
1224	0.0876409	0.462545
1225	0.0877186	0.462909
1226	0.088285	0.463273
1227	0.0883836	0.463636
1228	0.0884401	0.464
1229	0.0884708	0.464364
1230	0.0888541	0.464727
1231	0.0894375	0.465091
1232	0.0895155	0.465455
1233	0.0896739	0.465818
1234	0.0897099	0.466182
1235	0.0897469	0.466545
1236	0.089778	0.466909
1237	0.0901695	0.467273
1238	0.0902822	0.467636
1239	0.0903788	0.468
1240	0.090496	0.468364
1241	0.0904975	0.468727
1242	0.0907268	0.469091
1243	0.0908672	0.469455
1244	0.0908872	0.469818
1245	0.0909802	0.470182
1246	0.0911156	0.470909
1247	0.0914983	0.471273
1248	0.0915204	0.471636
1249	0.0915711	0.472
1250	0.0916443	0.472364
1251	0.0917714	0.472727
1252	0.0919321	0.473091
1253	0.0919463	0.473455
1254	0.0920133	0.473818
1255	0.0920232	0.474182
1256	0.0920553	0.474545
1257	0.0922547	0.474909
1258	0.0924021	0.475273
1259	0.09243	0.475636
1260	0.0925215	0.476
1261	0.0926777	0.476364
1262	0.0927459	0.476727
1263	0.0928152	0.477091
1264	0.0930003	0.477455
1265	0.0932693	0.477818
1266	0.0933101	0.478182
1267	0.093368	0.478545
1268	0.0934709	0.478909
1269	0.0937716	0.479273
1270	0.0938843	0.479636
1271	0.0941064	0.48
1272	0.0944303	0.480364
1273	0.0944754	0.480727
1274	0.0945534	0.481455
1275	0.0946002	0.481818
1276	0.0947068	0.482182
1277	0.0947183	0.482545
1278	0.094744	0.482909
1279	0.0947446	0.483273
1280	0.0952554	0.483636
1281	0.0953365	0.484
1282	0.0953597	0.484364
1283	0.0953869	0.484727
1284	0.0954911	0.485091
1285	0.0955343	0.485455
1286	0.0956874	0.485818
1287	0.0960151	0.486182
1288	0.0961249	0.486545
1289	0.0963067	0.486909
1290	0.0965622	0.487273
1291	0.0966782	0.487636
1292	0.0966979	0.488
1293	0.0967914	0.488364
1294	0.096857	0.488727
1295	0.096921	0.489091
1296	0.0972272	0.489455
1297	0.0974009	0.489818
1298	0.097516	0.490182
1299	0.0977716	0.490545
1300	0.0978232	0.490909
1301	0.0979767	0.491273
1302	0.0980219	0.491636
1303	0.0980707	0.492
1304	0.0981293	0.492364
1305	0.0982264	0.492727
1306	0.0984803	0.493091
1307	0.0984902	0.493455
1308	0.098502	0.493818
1309	0.0989267	0.494182
1310	0.0989324	0.494545
1311	0.0990256	0.494909
1312	0.099172	0.495273
1313	0.0996586	0.495636
1314	0.0997538	0.496364
1315	0.100411	0.496727
1316	0.100495	0.497091
1317	0.100667	0.497455
1318	0.100689	0.497818
1319	0.100729	0.498182
1320	0.101059	0.498545
1321	0.101066	0.498909
1322	0.101329	0.499273
1323	0.101416	0.499636
1324	0.101498	0.5
1325	0.10153	0.500364
1326	0.101547	0.500727
1327	0.101572	0.501091
1328	0.101635	0.501455
1329	0.101759	0.501818
1330	0.101788	0.502182
1331	0.101831	0.502545
1332	0.102179	0.502909
1333	0.102237	0.503273
1334	0.102307	0.503636
1335	0.102409	0.504
1336	0.102549	0.504364
1337	0.102568	0.504727
1338	0.102879	0.505091
1339	0.103202	0.505455
1340	0.103237	0.505818
1341	0.10352	0.506182
1342	0.103668	0.506545
1343	0.103943	0.506909
1344	0.104108	0.507273
1345	0.10427	0.507636
1346	0.104367	0.508
1347	0.104561	0.508364
1348	0.104622	0.509091
1349	0.104738	0.509455
1350	0.104993	0.509818
1351	0.104995	0.510182
1352	0.105026	0.510545
1353	0.105029	0.511636
1354	0.105042	0.512
1355	0.105079	0.512364
1356	0.105235	0.513455
1357	0.105312	0.513818
1358	0.105357	0.514182
1359	0.105649	0.514909
1360	0.10585	0.515273
1361	0.105967	0.515636
1362	0.106241	0.516
1363	0.106291	0.516364
1364	0.106381	0.516727
1365	0.106397	0.517091
1366	0.106425	0.517455
1367	0.107002	0.517818
1368	0.107101	0.518182
1369	0.107118	0.518545
1370	0.107185	0.518909
1371	0.107397	0.519273
1372	0.107639	0.519636
1373	0.107729	0.52
1374	0.107914	0.520364
1375	0.108171	0.520727
1376	0.108271	0.521091
1377	0.108479	0.521455
1378	0.108479	0.521818
1379	0.108535	0.522182
1380	0.108639	0.522545
1381	0.108899	0.522909
1382	0.109017	0.523273
1383	0.109044	0.523636
1384	0.109117	0.524
1385	0.109235	0.524727
1386	0.109331	0.525091
1387	0.109393	0.525455
1388	0.109464	0.525818
1389	0.10961	0.526182
1390	0.10965	0.526545
1391	0.109708	0.526909
1392	0.109799	0.527273
1393	0.109861	0.527636
1394	0.109981	0.528
1395	0.109986	0.528364
1396	0.110275	0.528727
1397	0.110298	0.529091
1398	0.11061	0.529455
1399	0.110696	0.529818
1400	0.110893	0.530182
1401	0.1109	0.530545
1402	0.111526	0.530909
1403	0.111784	0.531273
1404	0.111918	0.531636
1405	0.111942	0.532
1406	0.112075	0.532364
1407	0.112218	0.532727
1408	0.112476	0.533091
1409	0.112864	0.533455
1410	0.112933	0.533818
1411	0.112936	0.534182
1412	0.113073	0.534545
1413	0.113077	0.534909
1414	0.113093	0.535273
1415	0.113118	0.535636
1416	0.113256	0.536
1417	0.113262	0.536364
1418	0.113266	0.536727
1419	0.113458	0.537091
1420	0.113497	0.537455
1421	0.113687	0.537818
1422	0.1139	0.538182
1423	0.113947	0.538545
1424	0.114072	0.539273
1425	0.114104	0.539636
1426	0.114161	0.54
1427	0.114317	0.541091
1428	0.114618	0.541455
1429	0.114902	0.541818
1430	0.115001	0.542182
1431	0.115064	0.542545
1432	0.115235	0.542909
1433	0.115272	0.543273
1434	0.115336	0.543636
1435	0.115383	0.544
1436	0.115479	0.544364
1437	0.115664	0.544727
1438	0.115757	0.545091
1439	0.115949	0.545455
1440	0.116249	0.545818
1441	0.116416	0.546182
1442	0.116435	0.546545
1443	0.116705	0.546909
1444	0.116807	0.547273
1445	0.116812	0.547636
1446	0.11696	0.548
1447	0.117102	0.548364
1448	0.117323	0.548727
1449	0.11744	0.549091
1450	0.117795	0.549455
1451	0.117962	0.549818
1452	0.118015	0.550182
1453	0.118451	0.550545
1454	0.118459	0.550909
1455	0.118512	0.551273
1456	0.118559	0.551636
1457	0.118603	0.552
1458	0.118643	0.552364
1459	0.118651	0.552727
1460	0.119019	0.553091
1461	0.119039	0.553455
1462	0.119109	0.553818
1463	0.119302	0.554182
1464	0.119744	0.554545
1465	0.119926	0.554909
1466	0.119997	0.555273
1467	0.120025	0.555636
1468	0.120078	0.556
1469	0.120154	0.556364
1470	0.120232	0.556727
1471	0.12027	0.557091
1472	0.120497	0.557455
1473	0.120886	0.557818
1474	0.121196	0.558182
1475	0.121683	0.558545
1476	0.121841	0.558909
1477	0.121852	0.559273
1478	0.121881	0.559636
1479	0.121907	0.56
1480	0.122319	0.560364
1481	0.12237	0.560727
1482	0.122597	0.561091
1483	0.122633	0.561455
1484	0.122766	0.561818
1485	0.122996	0.562182
1486	0.123095	0.562545
1487	0.123102	0.562909
1488	0.123161	0.563273
1489	0.123555	0.563636
1490	0.123674	0.564
1491	0.123954	0.564364
1492	0.124185	0.564727
1493	0.124227	0.565091
1494	0.124312	0.565455
1495	0.124597	0.565818
1496	0.124718	0.566182
1497	0.124756	0.566545
1498	0.124975	0.566909
1499	0.12498	0.567273
1500	0.125997	0.568
1501	0.126177	0.568364
1502	0.126192	0.568727
1503	0.126194	0.569091
1504	0.12634	0.569455
1505	0.126484	0.569818
1506	0.126998	0.570182
1507	0.127065	0.570545
1508	0.127153	0.570909
1509	0.12724	0.571273
1510	0.127315	0.571636
1511	0.12744	0.572
1512	0.128137	0.573091
1513	0.128144	0.573455
1514	0.128276	0.573818
1515	0.128597	0.574182
1516	0.128826	0.574545
1517	0.128901	0.574909
1518	0.129356	0.575273
1519	0.129368	0.575636
1520	0.129668	0.576
1521	0.12972	0.576364
1522	0.129807	0.576727
1523	0.130324	0.577091
1524	0.130561	0.577455
1525	0.130583	0.577818
1526	0.131056	0.578182
1527	0.131185	0.578545
1528	0.131215	0.578909
1529	0.131333	0.579273
1530	0.131493	0.579636
1531	0.132116	0.58
1532	0.132192	0.580364
1533	0.132225	0.580727
1534	0.132541	0.581091
1535	0.132556	0.581455
1536	0.132877	0.581818
1537	0.133089	0.582182
1538	0.133474	0.582545
1539	0.133488	0.582909
1540	0.133515	0.583273
1541	0.13353	0.583636
1542	0.133536	0.584
1543	0.133561	0.584364
1544	0.133819	0.584727
1545	0.133821	0.585091
1546	0.134062	0.585455
1547	0.134158	0.585818
1548	0.134723	0.586182
1549	0.134982	0.586545
1550	0.134991	0.586909
1551	0.135001	0.587273
1552	0.135134	0.587636
1553	0.135162	0.588
1554	0.135409	0.588364
1555	0.135639	0.588727
1556	0.135942	0.589091
1557	0.136259	0.589455
1558	0.13715	0.589818
1559	0.137403	0.590182
1560	0.137438	0.590545
1561	0.137448	0.590909
1562	0.137743	0.591273
1563	0.137837	0.591636
1564	0.137866	0.592
1565	0.137919	0.592364
1566	0.138444	0.592727
1567	0.138494	0.593091
1568	0.138606	0.593455
1569	0.138621	0.593818
1570	0.138783	0.594182
1571	0.138825	0.594545
1572	0.139034	0.595273
1573	0.139189	0.595636
1574	0.139298	0.596
1575	0.139319	0.596364
1576	0.139503	0.596727
1577	0.139519	0.597091
1578	0.139653	0.597455
1579	0.139801	0.597818
1580	0.139859	0.598182
1581	0.139884	0.598545
1582	0.139964	0.598909
1583	0.140164	0.599273
1584	0.140172	0.599636
1585	0.140176	0.6
1586	0.141321	0.600364
1587	0.14143	0.600727
1588	0.141472	0.601091
1589	0.141547	0.601455
1590	0.141658	0.601818
1591	0.141796	0.602182
1592	0.141984	0.602545
1593	0.142053	0.602909
1594	0.142166	0.603273
1595	0.14221	0.603636
1596	0.142217	0.604364
1597	0.142342	0.604727
1598	0.142461	0.605091
1599	0.142503	0.605455
1600	0.142665	0.605818
1601	0.142798	0.606545
1602	0.14312	0.606909
1603	0.143263	0.607273
1604	0.143295	0.607636
1605	0.143387	0.608
1606	0.143585	0.608727
1607	0.143601	0.609091
1608	0.143881	0.609455
1609	0.143924	0.609818
1610	0.144081	0.610545
1611	0.144355	0.611273
1612	0.144464	0.611636
1613	0.144819	0.612
1614	0.145207	0.612364
1615	0.145247	0.612727
1616	0.145285	0.613091
1617	0.145726	0.613455
1618	0.145754	0.613818
1619	0.1461	0.614182
1620	0.146312	0.614545
1621	0.146478	0.615273
1622	0.146517	0.615636
1623	0.146591	0.616
1624	0.146647	0.616364
1625	0.147127	0.616727
1626	0.14731	0.617091
1627	0.147397	0.617455
1628	0.14753	0.618182
1629	0.147871	0.618545
1630	0.148071	0.618909
1631	0.148162	0.619273
1632	0.148362	0.619636
1633	0.14853	0.62
1634	0.148784	0.620364
1635	0.148914	0.621091
1636	0.149093	0.621455
1637	0.150027	0.621818
1638	0.150127	0.622182
1639	0.150236	0.622545
1640	0.150254	0.622909
1641	0.150604	0.623273
1642	0.150806	0.623636
1643	0.150942	0.624
1644	0.151093	0.624364
1645	0.151164	0.624727
1646	0.15125	0.625091
1647	0.151746	0.625455
1648	0.15241	0.625818
1649	0.152919	0.626182
1650	0.153194	0.626545
1651	0.15323	0.626909
1652	0.153276	0.627273
1653	0.153426	0.627636
1654	0.153741	0.628
1655	0.153773	0.628364
1656	0.153843	0.628727
1657	0.154323	0.629091
1658	0.154598	0.629455
1659	0.154986	0.629818
1660	0.155016	0.630182
1661	0.155111	0.630545
1662	0.155113	0.630909
1663	0.155127	0.631273
1664	0.155293	0.631636
1665	0.155583	0.632
1666	0.155817	0.632364
1667	0.156006	0.632727
1668	0.156205	0.633091
1669	0.156331	0.633455
1670	0.156413	0.633818
1671	0.156674	0.634182
1672	0.15681	0.634545
1673	0.15681	0.634909
1674	0.156879	0.635273
1675	0.157046	0.635636
1676	0.157223	0.636
1677	0.157294	0.636364
1678	0.15731	0.636727
1679	0.157433	0.637091
1680	0.157516	0.637455
1681	0.157522	0.637818
1682	0.157792	0.638182
1683	0.158159	0.638545
1684	0.158571	0.638909
1685	0.15861	0.639273
1686	0.158802	0.64
1687	0.158949	0.640364
1688	0.158964	0.640727
1689	0.159013	0.641091
1690	0.16027	0.641455
1691	0.160678	0.641818
1692	0.160703	0.642182
1693	0.160703	0.642545
1694	0.160975	0.642909
1695	0.161031	0.643273
1696	0.161098	0.643636
1697	0.161176	0.644
1698	0.161208	0.644364
1699	0.161246	0.644727
1700	0.16211	0.645091
1701	0.162272	0.645455
1702	0.162383	0.645818
1703	0.162705	0.646182
1704	0.162911	0.646545
1705	0.163275	0.646909
1706	0.164157	0.647273
1707	0.164164	0.647636
1708	0.1643	0.648
1709	0.164393	0.648364
1710	0.164458	0.648727
1711	0.164823	0.649091
1712	0.165572	0.649455
1713	0.165692	0.649818
1714	0.166127	0.650182
1715	0.166376	0.650545
1716	0.166626	0.650909
1717	0.167117	0.651273
1718	0.167445	0.652
1719	0.167547	0.652364
1720	0.167601	0.652727
1721	0.167655	0.653091
1722	0.167699	0.653455
1723	0.168014	0.653818
1724	0.169178	0.654182
1725	0.169279	0.654545
1726	0.169626	0.654909
1727	0.1698	0.655273
1728	0.170333	0.655636
1729	0.170447	0.656
1730	0.170747	0.656364
1731	0.170907	0.656727
1732	0.171782	0.657091
1733	0.172092	0.657455
1734	0.172131	0.657818
1735	0.173036	0.658182
1736	0.173412	0.658545
1737	0.173683	0.658909
1738	0.173729	0.659273
1739	0.173749	0.659636
1740	0.17379	0.66
1741	0.17414	0.660364
1742	0.174164	0.660727
1743	0.174563	0.661091
1744	0.175412	0.661455
1745	0.175527	0.661818
1746	0.175554	0.662182
1747	0.175554	0.662545
1748	0.175804	0.662909
1749	0.176093	0.663273
1750	0.176282	0.663636
1751	0.176334	0.664
1752	0.176384	0.664364
1753	0.176542	0.664727
1754	0.176612	0.665091
1755	0.177238	0.665455
1756	0.177272	0.665818
1757	0.177629	0.666182
1758	0.178574	0.666545
1759	0.178625	0.666909
1760	0.178792	0.667273
1761	0.178796	0.667636
1762	0.178817	0.668
1763	0.178965	0.668364
1764	0.179012	0.668727
1765	0.179131	0.669091
1766	0.179171	0.669455
1767	0.179206	0.669818
1768	0.179518	0.670182
1769	0.17963	0.670545
1770	0.180106	0.670909
1771	0.180135	0.671273
1772	0.180197	0.671636
1773	0.180252	0.672
1774	0.18038	0.672364
1775	0.18081	0.672727
1776	0.182337	0.673091
1777	0.182398	0.673455
1778	0.182785	0.673818
1779	0.182797	0.674182
1780	0.182812	0.674545
1781	0.183093	0.674909
1782	0.18325	0.675273
1783	0.183884	0.675636
1784	0.184247	0.676
1785	0.184339	0.676364
1786	0.184764	0.677091
1787	0.184792	0.677455
1788	0.18504	0.677818
1789	0.185136	0.678182
1790	0.185566	0.678545
1791	0.185878	0.678909
1792	0.186271	0.679273
1793	0.186568	0.679636
1794	0.186699	0.68
1795	0.186719	0.680364
1796	0.187058	0.680727
1797	0.18758	0.681091
1798	0.187598	0.681455
1799	0.187871	0.681818
1800	0.188427	0.682182
1801	0.188848	0.682545
1802	0.188867	0.682909
1803	0.189144	0.683273
1804	0.189438	0.683636
1805	0.189522	0.684
1806	0.189706	0.684364
1807	0.189906	0.684727
1808	0.190369	0.685091
1809	0.190388	0.686182
1810	0.190652	0.686545
1811	0.190791	0.686909
1812	0.191415	0.687273
1813	0.191733	0.687636
1814	0.192327	0.688
1815	0.19239	0.688364
1816	0.192766	0.688727
1817	0.19287	0.689091
1818	0.192913	0.689455
1819	0.193357	0.689818
1820	0.193615	0.690182
1821	0.193693	0.690545
1822	0.19381	0.690909
1823	0.194151	0.691636
1824	0.194392	0.692
1825	0.194504	0.692364
1826	0.194718	0.692727
1827	0.194724	0.693091
1828	0.195229	0.693455
1829	0.195429	0.693818
1830	0.195477	0.694182
1831	0.195908	0.694545
1832	0.196622	0.694909
1833	0.196997	0.695273
1834	0.197036	0.695636
1835	0.197387	0.696
1836	0.197874	0.696364
1837	0.198117	0.696727
1838	0.198244	0.697091
1839	0.198457	0.697455
1840	0.198519	0.697818
1841	0.198662	0.698182
1842	0.198878	0.698545
1843	0.198935	0.698909
1844	0.199208	0.699273
1845	0.200267	0.699636
1846	0.200608	0.7
1847	0.201433	0.700364
1848	0.201473	0.700727
1849	0.201765	0.701091
1850	0.201817	0.701455
1851	0.202163	0.701818
1852	0.202214	0.702182
1853	0.202264	0.702545
1854	0.2028	0.702909
1855	0.202869	0.703273
1856	0.203022	0.703636
1857	0.203189	0.704
1858	0.203398	0.704364
1859	0.203646	0.704727
1860	0.204464	0.705091
1861	0.205455	0.705455
1862	0.205801	0.705818
1863	0.206114	0.706182
1864	0.206213	0.706545
1865	0.206246	0.706909
1866	0.206351	0.707273
1867	0.206494	0.707636
1868	0.206591	0.708
1869	0.20666	0.708364
1870	0.207011	0.708727
1871	0.207109	0.709091
1872	0.207295	0.709455
1873	0.207324	0.709818
1874	0.207875	0.710182
1875	0.20815	0.710545
1876	0.208852	0.710909
1877	0.208951	0.711273
1878	0.209177	0.711636
1879	0.209791	0.712
1880	0.209892	0.712364
1881	0.210182	0.712727
1882	0.210205	0.713091
1883	0.210653	0.713455
1884	0.210654	0.713818
1885	0.210761	0.714182
1886	0.21094	0.714545
1887	0.211894	0.714909
1888	0.211923	0.715273
1889	0.211936	0.715636
1890	0.212363	0.716
1891	0.21248	0.716364
1892	0.213305	0.716727
1893	0.213675	0.717091
1894	0.21405	0.717455
1895	0.214814	0.717818
1896	0.215152	0.718182
1897	0.215417	0.718545
1898	0.215656	0.718909
1899	0.216716	0.719273
1900	0.216948	0.719636
1901	0.21763	0.72
1902	0.217649	0.720364
1903	0.217805	0.720727
1904	0.218037	0.721091
1905	0.218408	0.721455
1906	0.218581	0.721818
1907	0.218778	0.722182
1908	0.218984	0.722545
1909	0.219005	0.722909
1910	0.219253	0.723273
1911	0.219633	0.723636
1912	0.219758	0.724
1913	0.219924	0.724364
1914	0.220038	0.724727
1915	0.220123	0.725091
1916	0.220346	0.725455
1917	0.220443	0.725818
1918	0.220873	0.726545
1919	0.220999	0.726909
1920	0.22132	0.727273
1921	0.221364	0.727636
1922	0.221382	0.728
1923	0.221575	0.728364
1924	0.221597	0.728727
1925	0.221793	0.729091
1926	0.221861	0.729455
1927	0.221863	0.729818
1928	0.222258	0.730182
1929	0.22238	0.730545
1930	0.222656	0.730909
1931	0.222981	0.731273
1932	0.223722	0.731636
1933	0.223977	0.732
1934	0.224644	0.732364
1935	0.224795	0.732727
1936	0.224933	0.733091
1937	0.225641	0.733455
1938	0.225728	0.733818
1939	0.226548	0.734182
1940	0.226621	0.734545
1941	0.227258	0.734909
1942	0.227537	0.735273
1943	0.227587	0.735636
1944	0.228506	0.736
1945	0.229111	0.736364
1946	0.230527	0.736727
1947	0.231084	0.737091
1948	0.231262	0.737455
1949	0.231342	0.737818
1950	0.231618	0.738182
1951	0.232101	0.738545
1952	0.232323	0.738909
1953	0.233449	0.739273
1954	0.234008	0.739636
1955	0.234133	0.74
1956	0.234585	0.740364
1957	0.234769	0.740727
1958	0.236948	0.741091
1959	0.236956	0.741455
1960	0.237989	0.741818
1961	0.238026	0.742182
1962	0.238696	0.742545
1963	0.238774	0.742909
1964	0.238898	0.743273
1965	0.238936	0.743636
1966	0.240096	0.744
1967	0.240485	0.744364
1968	0.2407	0.744727
1969	0.241246	0.745091
1970	0.241412	0.745455
1971	0.241482	0.745818
1972	0.241571	0.746182
1973	0.241644	0.746545
1974	0.242016	0.746909
1975	0.242197	0.747273
1976	0.242327	0.747636
1977	0.242523	0.748
1978	0.242626	0.748364
1979	0.242913	0.748727
1980	0.243064	0.749091
1981	0.243153	0.749455
1982	0.243669	0.749818
1983	0.243764	0.750182
1984	0.244222	0.750545
1985	0.244308	0.750909
1986	0.245964	0.751273
1987	0.246074	0.751636
1988	0.246525	0.752
1989	0.246564	0.752364
1990	0.246834	0.752727
1991	0.247131	0.753091
1992	0.24739	0.753455
1993	0.247559	0.753818
1994	0.247817	0.754182
1995	0.248003	0.754545
1996	0.248273	0.754909
1997	0.248386	0.755273
1998	0.248738	0.755636
1999	0.248812	0.756
[truncated: 663 more rows]

## Sheet: fig2g
	x	cumfreqx
1	0	0.134492
2	0.015625	0.530192
3	0.03125	0.582342
4	0.046875	0.596981
5	0.0625	0.741995
6	0.09375	0.754803
7	0.109375	0.755718
8	0.125	0.759378
9	0.140625	0.830741
10	0.15625	0.833486
11	0.1875	0.849954
12	0.234375	0.853614
13	0.25	0.89021
14	0.28125	0.89204
15	0.3125	0.896615
16	0.328125	0.898445
17	0.375	0.907594
18	0.390625	0.931382
19	0.4375	0.935956
20	0.46875	0.941446
21	0.546875	0.943275
22	0.5625	0.962489
23	0.625	0.964318
24	0.65625	0.967978
25	0.765625	0.983989
26	0.875	0.986734
27	1	1
