# Supplementary material for: Effects of stochastic coding on olfactory discrimination in flies and mice
Source: PLoS Biol. 2023 Oct 31;21(10):e3002206. doi: 10.1371/journal.pbio.3002206 (PMC10618007; doi:10.1371/journal.pbio.3002206)
Supplement: S3 Data — (XLSX) [file pbio.3002206.s004.xlsx]

## Sheet: fig4a
	OSNs	KCs
X2.heptanone.diethyl.succinate	0.098604	0.242558
X2.heptanone.ethyl.lactate	0.171972	-0.25287
X2.heptanone.ethyloctanoate	0.198676	0.0750609
X2.heptanone.methyloctanoate	0.159474	0.22076
diethyl.succinate.ethyloctanoate	0.177409	0.38724
diethyl.succinate.pentyl.acetate	0.0687294	0.220831
diethyl.succinate.2.heptanone	0.098604	0.242558
ethyl.lactate.methyloctanoate	0.0823748	-0.22154
ethyl.lactate.pentyl.acetate	0.0274655	-0.230426
ethyl.lactate.2.heptanone	0.171972	-0.25287
ethyloctanoate.diethyl.succinate	0.177409	0.38724
ethyloctanoate.2.heptanone	0.198676	0.0750609
methyloctanoate.ethyl.lactate	0.0823748	-0.22154
methyloctanoate.pentyl.acetate	0.145441	0.241682
methyloctanoate.2.heptanone	0.159474	0.22076
pentyl.acetate.diethyl.succinate	0.0687294	0.220831
pentyl.acetate.ethyl.lactate	0.0274655	-0.230426
pentyl.acetate.methyloctanoate	0.145441	0.241682
X6.methyl.5.hepten.2.one.hexanal	0.0441239	0.0448803
X6.methyl.5.hepten.2.one.pentyl.acetate	0.157776	0.366489
a.humulene.benzaldehyde	0.0456329	0.0975535
benzaldehyde.a.humulene	0.0456329	0.0975535
benzaldehyde.hexanal	0.0386983	0.0359643
benzaldehyde.pentanal	0.180903	0.198463
hexanal.6.methyl.5.hepten.2.one	0.0441239	0.0448803
hexanal.benzaldehyde	0.0386983	0.0359643
hexanal.pentanal	0.0405669	0.635459
pentanal.benzaldehyde	0.180903	0.198463
pentanal.hexanal	0.0405669	0.635459
pentyl.acetate.6.methyl.5.hepten.2.one	0.157776	0.366489
X2.heptanone.6.methyl.5.hepten.2.one	0.0660069	0.489793
X2.heptanone.hexanal	0.0633393	0.00340182
X6.methyl.5.hepten.2.one.ethyl.lactate	0.101802	-0.172298
X6.methyl.5.hepten.2.one.hexanal.1	0.145481	0.0448803
X6.methyl.5.hepten.2.one.pentyl.acetate.1	0.167802	0.366489
X6.methyl.5.hepten.2.one.2.heptanone	0.0660069	0.489793
ethyl.lactate.6.methyl.5.hepten.2.one	0.101802	-0.172298
hexanal.6.methyl.5.hepten.2.one.1	0.145481	0.0448803
hexanal.pentanal.1	0.0397601	0.635459
hexanal.pentyl.acetate	0.0895727	0.159452
hexanal.2.heptanone	0.0633393	0.00340182
pentanal.hexanal.1	0.0397601	0.635459
pentanal.pentyl.acetate	0.128756	-0.127289
pentyl.acetate.6.methyl.5.hepten.2.one.1	0.167802	0.366489
pentyl.acetate.hexanal	0.0895727	0.159452
pentyl.acetate.pentanal	0.128756	-0.127289
X2.heptanone.6.methyl.5.hepten.2.one.1	0.162	0.489793
X2.heptanone.hexanal.1	0.0912481	0.00340182
X6.methyl.5.hepten.2.one.hexanal.2	0.019758	0.0448803
X6.methyl.5.hepten.2.one.pentanal	0.182894	-0.164157
X6.methyl.5.hepten.2.one.pentyl.acetate.2	0.038504	0.366489
X6.methyl.5.hepten.2.one.2.heptanone.1	0.162	0.489793
ethyl.lactate.pentanal	0.139667	-0.13524
hexanal.6.methyl.5.hepten.2.one.2	0.019758	0.0448803
hexanal.pentanal.2	0.159263	0.635459
hexanal.pentyl.acetate.1	0.116179	0.159452
hexanal.2.heptanone.1	0.0912481	0.00340182
pentanal.6.methyl.5.hepten.2.one	0.182894	-0.164157
pentanal.ethyl.lactate	0.139667	-0.13524
pentanal.hexanal.2	0.159263	0.635459
pentanal.pentyl.acetate.1	0.155067	-0.127289
pentyl.acetate.6.methyl.5.hepten.2.one.2	0.038504	0.366489
pentyl.acetate.hexanal.1	0.116179	0.159452
pentyl.acetate.pentanal.1	0.155067	-0.127289
X2.heptanone.6.methyl.5.hepten.2.one.2	0.0472534	0.489793
X6.methyl.5.hepten.2.one.hexanal.3	0.123501	0.0448803
X6.methyl.5.hepten.2.one.pentanal.1	0.123432	-0.164157
X6.methyl.5.hepten.2.one.pentyl.acetate.3	0.0347658	0.366489
X6.methyl.5.hepten.2.one.2.heptanone.2	0.0472534	0.489793
hexanal.6.methyl.5.hepten.2.one.3	0.123501	0.0448803
hexanal.pentanal.3	0.104747	0.635459
hexanal.pentyl.acetate.2	0.0884749	0.159452
pentanal.6.methyl.5.hepten.2.one.1	0.123432	-0.164157
pentanal.hexanal.3	0.104747	0.635459
pentanal.pentyl.acetate.2	0.0551196	-0.127289
pentyl.acetate.6.methyl.5.hepten.2.one.3	0.0347658	0.366489
pentyl.acetate.hexanal.2	0.0884749	0.159452
pentyl.acetate.pentanal.2	0.0551196	-0.127289

## Sheet: fig4b
	OSNs	KCs
X2.heptanone.diethyl.succinate	0.242558	0.345388
X2.heptanone.ethyl.lactate	-0.25287	0.041497
X2.heptanone.ethyloctanoate	0.0750609	-0.0400441
X2.heptanone.methyloctanoate	0.22076	0.4314
diethyl.succinate.ethyloctanoate	0.38724	0.0325229
diethyl.succinate.pentyl.acetate	0.220831	0.614909
diethyl.succinate.2.heptanone	0.242558	0.345388
ethyl.lactate.methyloctanoate	-0.22154	0.00735715
ethyl.lactate.pentyl.acetate	-0.230426	0.00872871
ethyl.lactate.2.heptanone	-0.25287	0.041497
ethyloctanoate.diethyl.succinate	0.38724	0.0325229
ethyloctanoate.2.heptanone	0.0750609	-0.0400441
methyloctanoate.ethyl.lactate	-0.22154	0.00735715
methyloctanoate.pentyl.acetate	0.241682	0.687488
methyloctanoate.2.heptanone	0.22076	0.4314
pentyl.acetate.diethyl.succinate	0.220831	0.614909
pentyl.acetate.ethyl.lactate	-0.230426	0.00872871
pentyl.acetate.methyloctanoate	0.241682	0.687488
X6.methyl.5.hepten.2.one.hexanal	0.0448803	0.0465042
X6.methyl.5.hepten.2.one.pentyl.acetate	0.366489	0.499803
a.humulene.benzaldehyde	0.0975535	-0.0636772
benzaldehyde.a.humulene	0.0975535	-0.0636772
benzaldehyde.hexanal	0.0359643	-0.0577983
benzaldehyde.pentanal	0.198463	-0.0602084
hexanal.6.methyl.5.hepten.2.one	0.0448803	0.0465042
hexanal.benzaldehyde	0.0359643	-0.0577983
hexanal.pentanal	0.635459	0.731588
pentanal.benzaldehyde	0.198463	-0.0602084
pentanal.hexanal	0.635459	0.731588
pentyl.acetate.6.methyl.5.hepten.2.one	0.366489	0.499803
X2.heptanone.6.methyl.5.hepten.2.one	0.489793	0.45433
X2.heptanone.hexanal	0.00340182	0.0326596
X6.methyl.5.hepten.2.one.ethyl.lactate	-0.172298	-0.0836435
X6.methyl.5.hepten.2.one.hexanal.1	0.0448803	0.128313
X6.methyl.5.hepten.2.one.pentyl.acetate.1	0.366489	0.174464
X6.methyl.5.hepten.2.one.2.heptanone	0.489793	0.45433
ethyl.lactate.6.methyl.5.hepten.2.one	-0.172298	-0.0836435
hexanal.6.methyl.5.hepten.2.one.1	0.0448803	0.128313
hexanal.pentanal.1	0.635459	0.727095
hexanal.pentyl.acetate	0.159452	0.0625809
hexanal.2.heptanone	0.00340182	0.0326596
pentanal.hexanal.1	0.635459	0.727095
pentanal.pentyl.acetate	-0.127289	0.0211771
pentyl.acetate.6.methyl.5.hepten.2.one.1	0.366489	0.174464
pentyl.acetate.hexanal	0.159452	0.0625809
pentyl.acetate.pentanal	-0.127289	0.0211771
X2.heptanone.6.methyl.5.hepten.2.one.1	0.489793	0.438874
X2.heptanone.hexanal.1	0.00340182	-0.0255691
X6.methyl.5.hepten.2.one.hexanal.2	0.0448803	0.0573509
X6.methyl.5.hepten.2.one.pentanal	-0.164157	0.0367229
X6.methyl.5.hepten.2.one.pentyl.acetate.2	0.366489	0.303318
X6.methyl.5.hepten.2.one.2.heptanone.1	0.489793	0.438874
ethyl.lactate.pentanal	-0.13524	0.023584
hexanal.6.methyl.5.hepten.2.one.2	0.0448803	0.0573509
hexanal.pentanal.2	0.635459	0.73223
hexanal.pentyl.acetate.1	0.159452	-0.0305826
hexanal.2.heptanone.1	0.00340182	-0.0255691
pentanal.6.methyl.5.hepten.2.one	-0.164157	0.0367229
pentanal.ethyl.lactate	-0.13524	0.023584
pentanal.hexanal.2	0.635459	0.73223
pentanal.pentyl.acetate.1	-0.127289	-0.0359565
pentyl.acetate.6.methyl.5.hepten.2.one.2	0.366489	0.303318
pentyl.acetate.hexanal.1	0.159452	-0.0305826
pentyl.acetate.pentanal.1	-0.127289	-0.0359565
X2.heptanone.6.methyl.5.hepten.2.one.2	0.489793	0.864716
X6.methyl.5.hepten.2.one.hexanal.3	0.0448803	-0.0267812
X6.methyl.5.hepten.2.one.pentanal.1	-0.164157	-0.0223834
X6.methyl.5.hepten.2.one.pentyl.acetate.3	0.366489	0.316469
X6.methyl.5.hepten.2.one.2.heptanone.2	0.489793	0.864716
hexanal.6.methyl.5.hepten.2.one.3	0.0448803	-0.0267812
hexanal.pentanal.3	0.635459	0.814592
hexanal.pentyl.acetate.2	0.159452	0.0390066
pentanal.6.methyl.5.hepten.2.one.1	-0.164157	-0.0223834
pentanal.hexanal.3	0.635459	0.814592
pentanal.pentyl.acetate.2	-0.127289	-0.0502234
pentyl.acetate.6.methyl.5.hepten.2.one.3	0.366489	0.316469
pentyl.acetate.hexanal.2	0.159452	0.0390066
pentyl.acetate.pentanal.2	-0.127289	-0.0502234

## Sheet: fig4c
	OSNs	KCs
X2.heptanone.diethyl.succinate	0.242558	-0.027289
X2.heptanone.ethyl.lactate	-0.25287	0.00602976
X2.heptanone.ethyloctanoate	0.0750609	-0.0688225
X2.heptanone.methyloctanoate	0.22076	0.079097
diethyl.succinate.ethyloctanoate	0.38724	-0.0106634
diethyl.succinate.pentyl.acetate	0.220831	-0.0328374
diethyl.succinate.2.heptanone	0.242558	-0.027289
ethyl.lactate.methyloctanoate	-0.22154	0.0202002
ethyl.lactate.pentyl.acetate	-0.230426	0.111883
ethyl.lactate.2.heptanone	-0.25287	0.00602976
ethyloctanoate.diethyl.succinate	0.38724	-0.0106634
ethyloctanoate.2.heptanone	0.0750609	-0.0688225
methyloctanoate.ethyl.lactate	-0.22154	0.0202002
methyloctanoate.pentyl.acetate	0.241682	0.0840078
methyloctanoate.2.heptanone	0.22076	0.079097
pentyl.acetate.diethyl.succinate	0.220831	-0.0328374
pentyl.acetate.ethyl.lactate	-0.230426	0.111883
pentyl.acetate.methyloctanoate	0.241682	0.0840078
X6.methyl.5.hepten.2.one.hexanal	0.0448803	0.124048
X6.methyl.5.hepten.2.one.pentyl.acetate	0.366489	0.162935
a.humulene.benzaldehyde	0.0975535	-0.0154404
benzaldehyde.6.methyl.5.hepten.2.one	-0.267909	0.0549581
benzaldehyde.a.humulene	0.0975535	-0.0154404
benzaldehyde.hexanal	0.0359643	0.172254
benzaldehyde.2.heptanone	-0.262489	0.0986143
hexanal.a.humulene	-0.147038	0.0347978
hexanal.benzaldehyde	0.0359643	0.172254
pentanal.a.humulene	0.104584	0.0733564
pentanal.benzaldehyde	0.198463	0.138311
pentanal.2.heptanone	-0.254571	0.134788
pentyl.acetate.pentanal	-0.127289	-0.0455182
X2.heptanone.6.methyl.5.hepten.2.one	0.489793	0.0382953
X2.heptanone.pentanal	-0.254571	-0.0945334
X2.heptanone.pentyl.acetate	0.892773	0.162734
X6.methyl.5.hepten.2.one.hexanal.1	0.0448803	0.170592
X6.methyl.5.hepten.2.one.pentanal	-0.164157	0.0729145
X6.methyl.5.hepten.2.one.pentyl.acetate.1	0.366489	0.0560997
ethyl.lactate.pentyl.acetate.1	-0.230426	0.0628011
hexanal.6.methyl.5.hepten.2.one	0.0448803	0.170592
hexanal.ethyl.lactate	-0.210049	0.0176114
hexanal.pentanal	0.635459	0.130185
pentanal.6.methyl.5.hepten.2.one	-0.164157	0.0729145
pentanal.ethyl.lactate	-0.13524	0.119409
pentanal.pentyl.acetate	-0.127289	-0.0409961
pentyl.acetate.6.methyl.5.hepten.2.one	0.366489	0.0560997
pentyl.acetate.ethyl.lactate.1	-0.230426	0.0628011
pentyl.acetate.pentanal.1	-0.127289	-0.0409961
X2.heptanone.6.methyl.5.hepten.2.one.1	0.489793	0.153223
X2.heptanone.pentyl.acetate.1	0.892773	0.143834
X6.methyl.5.hepten.2.one.ethyl.lactate	-0.172298	-0.0664223
X6.methyl.5.hepten.2.one.hexanal.2	0.0448803	0.130602
X6.methyl.5.hepten.2.one.pentanal.1	-0.164157	0.0975874
ethyl.lactate.6.methyl.5.hepten.2.one	-0.172298	-0.0664223
ethyl.lactate.pentyl.acetate.2	-0.230426	0.0359983
hexanal.6.methyl.5.hepten.2.one.1	0.0448803	0.130602
hexanal.ethyl.lactate.1	-0.210049	-0.0358084
hexanal.pentanal.1	0.635459	0.0374343
hexanal.pentyl.acetate	0.159452	0.0191675
hexanal.2.heptanone	0.00340182	0.0713253
pentanal.6.methyl.5.hepten.2.one.1	-0.164157	0.0975874
pentanal.ethyl.lactate.1	-0.13524	-0.0275693
pentanal.pentyl.acetate.1	-0.127289	0.167182
pentyl.acetate.6.methyl.5.hepten.2.one.1	0.366489	0.0495215
pentyl.acetate.ethyl.lactate.2	-0.230426	0.0359983
pentyl.acetate.pentanal.2	-0.127289	0.167182
X2.heptanone.pentyl.acetate.2	0.892773	-0.0317276
X6.methyl.5.hepten.2.one.ethyl.lactate.1	-0.172298	-0.0602575
X6.methyl.5.hepten.2.one.hexanal.3	0.0448803	-0.0133622
X6.methyl.5.hepten.2.one.pentanal.2	-0.164157	-0.0319071
ethyl.lactate.pentyl.acetate.3	-0.230426	0.0060926
hexanal.6.methyl.5.hepten.2.one.2	0.0448803	-0.0133622
hexanal.ethyl.lactate.2	-0.210049	-0.066588
hexanal.pentyl.acetate.1	0.159452	-0.00791651
pentanal.6.methyl.5.hepten.2.one.2	-0.164157	-0.0319071
pentanal.ethyl.lactate.2	-0.13524	-0.0639142
pentanal.pentyl.acetate.2	-0.127289	-0.0313136
pentyl.acetate.6.methyl.5.hepten.2.one.2	0.366489	0.000232884
pentyl.acetate.ethyl.lactate.3	-0.230426	0.0060926

## Sheet: fig4d
Similar odors: reliability vs. prob. of overlap in flies. Each column is a reliability level and the corresponding overlaps across all cells.
	1	2	3	4	5	6
1	0	0	0.0833333333333333	0.333333333333333	0	0.166666666666667
2	0	0	0.0833333333333333	0	0.416666666666667	0
3	0	0	0.166666666666667	0.111111111111111	0.694444444444444	0
4	0.111111111111111	0	0	0.111111111111111	0.694444444444444	1
5	0	0.0555555555555556	0.0833333333333333	0	0.694444444444444	1
6	0.0277777777777778	0	0	0.444444444444444	0.833333333333333	1
7	0	0	0.25	0.444444444444444	0.694444444444444	1
8	0	0	0.0833333333333333	0.444444444444444	0.694444444444444	0
9	0	0.111111111111111	0	0.444444444444444	0.694444444444444	0
10	0	0.111111111111111	0	0.444444444444444	0.694444444444444	1
11	0	0.111111111111111	0.25	0.444444444444444	0.694444444444444	1
12	0	0.111111111111111	0.25	0.444444444444444	0.694444444444444	1
13	0	0.111111111111111	0.25	0.444444444444444	0.694444444444444	1
14	0	0.111111111111111	0.25	0.444444444444444	0.694444444444444	1
15	0.0833333333333333	0.111111111111111	0.25	0.666666666666667	0.694444444444444	1
16	0	0.111111111111111	0.25	0	0.416666666666667	1
17	0.0277777777777778	0.111111111111111	0.25	0.666666666666667	0.833333333333333	1
18	0	0.111111111111111	0.25	0.333333333333333	na	1
19	0	0.111111111111111	0.25	0.444444444444444	na	1
20	0	0	0.25	0.444444444444444	na	1
21	0	0.333333333333333	0.25	0.444444444444444	na	1
22	0	0	0.25	0.444444444444444	na	1
23	0	0.111111111111111	0.5	0.444444444444444	na	1
24	0	0.111111111111111	0.0833333333333333	0.444444444444444	na	1
25	0.0277777777777778	0.111111111111111	0.25	0.111111111111111	na	1
26	0.0277777777777778	0.111111111111111	0.25	0.222222222222222	na	1
27	0.0277777777777778	0.111111111111111	0.25	0.444444444444444	na	1
28	0.0277777777777778	0.111111111111111	0.25	0.111111111111111	na	1
29	0.0277777777777778	0.111111111111111	0.25	na	na	1
30	0.0277777777777778	0.111111111111111	0.25	na	na	1
31	0.0277777777777778	0.111111111111111	0.25	na	na	0.5
32	0.0277777777777778	0.111111111111111	0.25	na	na	0.666666666666667
33	0.0277777777777778	0.111111111111111	0.25	na	na	0.833333333333333
34	0.0277777777777778	0.111111111111111	0.25	na	na	0.333333333333333
35	0.0277777777777778	0.111111111111111	0.25	na	na	0.666666666666667
36	0.0277777777777778	0.111111111111111	0.25	na	na	0.333333333333333
37	0.0277777777777778	0.111111111111111	0.25	na	na	0.5
38	0.0277777777777778	0.111111111111111	0.25	na	na	0.833333333333333
39	0.0277777777777778	0.111111111111111	0.25	na	na	0
40	0.0277777777777778	0.111111111111111	0.25	na	na	0.166666666666667
41	0.0277777777777778	0.111111111111111	0.25	na	na	1
42	0.0277777777777778	0.111111111111111	0.25	na	na	1
43	0.0277777777777778	0.111111111111111	0.25	na	na	1
44	0.0277777777777778	0.111111111111111	0.25	na	na	1
45	0.0277777777777778	0.111111111111111	0.5	na	na	1
46	0.0277777777777778	0.111111111111111	0.0833333333333333	na	na	1
47	0.0277777777777778	0.111111111111111	0.25	na	na	1
48	0.0277777777777778	0.111111111111111	0.0833333333333333	na	na	1
49	0.0277777777777778	0.111111111111111	0.0833333333333333	na	na	1
50	0.0277777777777778	0.111111111111111	0.333333333333333	na	na	1
51	0.0277777777777778	0.111111111111111	0.0833333333333333	na	na	na
52	0.0277777777777778	0.111111111111111	0.416666666666667	na	na	na
53	0.0277777777777778	0.111111111111111	0.0833333333333333	na	na	na
54	0.0277777777777778	0.111111111111111	0.25	na	na	na
55	0.0277777777777778	0.111111111111111	0	na	na	na
56	0.0277777777777778	0.111111111111111	0.25	na	na	na
57	0.0277777777777778	0.111111111111111	0.25	na	na	na
58	0.0277777777777778	0.111111111111111	0.25	na	na	na
59	0.0277777777777778	0.111111111111111	0.25	na	na	na
60	0.0277777777777778	0.111111111111111	0.333333333333333	na	na	na
61	0.0277777777777778	0.111111111111111	0.0833333333333333	na	na	na
62	0.0277777777777778	0	0.25	na	na	na
63	0.0277777777777778	0	0.416666666666667	na	na	na
64	0.0277777777777778	0	na	na	na	na
65	0.0277777777777778	0.333333333333333	na	na	na	na
66	0.0277777777777778	0.222222222222222	na	na	na	na
67	0.0277777777777778	0	na	na	na	na
68	0.0277777777777778	0	na	na	na	na
69	0.0277777777777778	0	na	na	na	na
70	0.0277777777777778	0	na	na	na	na
71	0.0277777777777778	0	na	na	na	na
72	0.0277777777777778	0	na	na	na	na
73	0	0.0555555555555556	na	na	na	na
74	0	0	na	na	na	na
75	0.0277777777777778	0	na	na	na	na
76	0	0.111111111111111	na	na	na	na
77	0.0833333333333333	0.111111111111111	na	na	na	na
78	0.111111111111111	0.111111111111111	na	na	na	na
79	0	0	na	na	na	na
80	0	0.166666666666667	na	na	na	na
81	0	0	na	na	na	na
82	0	na	na	na	na	na
83	0	na	na	na	na	na
84	0.0277777777777778	na	na	na	na	na
85	0.0833333333333333	na	na	na	na	na
86	0	na	na	na	na	na
87	0	na	na	na	na	na
88	0	na	na	na	na	na
89	0	na	na	na	na	na
90	0	na	na	na	na	na
91	0.0277777777777778	na	na	na	na	na
92	0.0833333333333333	na	na	na	na	na
93	0	na	na	na	na	na
94	0.0277777777777778	na	na	na	na	na
95	0.0277777777777778	na	na	na	na	na
96	0.0277777777777778	na	na	na	na	na
97	0.0277777777777778	na	na	na	na	na
98	0.0277777777777778	na	na	na	na	na
99	0.0277777777777778	na	na	na	na	na
100	0.0277777777777778	na	na	na	na	na
101	0.0277777777777778	na	na	na	na	na
102	0.0277777777777778	na	na	na	na	na
103	0.0277777777777778	na	na	na	na	na
104	0.0277777777777778	na	na	na	na	na
105	0.0277777777777778	na	na	na	na	na
106	0.0277777777777778	na	na	na	na	na
107	0.0277777777777778	na	na	na	na	na
108	0.0277777777777778	na	na	na	na	na
109	0.0277777777777778	na	na	na	na	na
110	0.0277777777777778	na	na	na	na	na
111	0.0277777777777778	na	na	na	na	na
112	0.0277777777777778	na	na	na	na	na
113	0.0277777777777778	na	na	na	na	na
114	0.0277777777777778	na	na	na	na	na
115	0.0277777777777778	na	na	na	na	na
116	0.0277777777777778	na	na	na	na	na
117	0.0277777777777778	na	na	na	na	na
118	0.0277777777777778	na	na	na	na	na
119	0.0277777777777778	na	na	na	na	na
120	0.0277777777777778	na	na	na	na	na
121	0.0277777777777778	na	na	na	na	na
122	0.0277777777777778	na	na	na	na	na
123	0.0277777777777778	na	na	na	na	na
124	0.0277777777777778	na	na	na	na	na
125	0.0277777777777778	na	na	na	na	na
126	0.0277777777777778	na	na	na	na	na
127	0.0277777777777778	na	na	na	na	na
128	0.0277777777777778	na	na	na	na	na
129	0.0277777777777778	na	na	na	na	na
130	0.0277777777777778	na	na	na	na	na
131	0.0277777777777778	na	na	na	na	na
132	0.0277777777777778	na	na	na	na	na
133	0.0277777777777778	na	na	na	na	na
134	0.0277777777777778	na	na	na	na	na
135	0.0277777777777778	na	na	na	na	na
136	0.0277777777777778	na	na	na	na	na
137	0.0277777777777778	na	na	na	na	na
138	0.0277777777777778	na	na	na	na	na
139	0.0277777777777778	na	na	na	na	na
140	0.0277777777777778	na	na	na	na	na
141	0.0277777777777778	na	na	na	na	na
142	0.0277777777777778	na	na	na	na	na
143	0.0277777777777778	na	na	na	na	na
144	0.0277777777777778	na	na	na	na	na
145	0.0277777777777778	na	na	na	na	na
146	0.0277777777777778	na	na	na	na	na
147	0.0277777777777778	na	na	na	na	na
148	0.0277777777777778	na	na	na	na	na
149	0.0277777777777778	na	na	na	na	na
150	0.0277777777777778	na	na	na	na	na
151	0.0277777777777778	na	na	na	na	na
152	0.0277777777777778	na	na	na	na	na
153	0.0277777777777778	na	na	na	na	na
154	0.0277777777777778	na	na	na	na	na
155	0.0277777777777778	na	na	na	na	na
156	0.0277777777777778	na	na	na	na	na
157	0.0277777777777778	na	na	na	na	na
158	0.0277777777777778	na	na	na	na	na
159	0.0277777777777778	na	na	na	na	na
160	0.0277777777777778	na	na	na	na	na
161	0.0277777777777778	na	na	na	na	na
162	0.0277777777777778	na	na	na	na	na
163	0.0277777777777778	na	na	na	na	na
164	0.0277777777777778	na	na	na	na	na
165	0.0277777777777778	na	na	na	na	na
166	0.0277777777777778	na	na	na	na	na
167	0.0277777777777778	na	na	na	na	na
168	0.0277777777777778	na	na	na	na	na
169	0.0277777777777778	na	na	na	na	na
170	0.0277777777777778	na	na	na	na	na
171	0.0277777777777778	na	na	na	na	na
172	0.0277777777777778	na	na	na	na	na
173	0.0277777777777778	na	na	na	na	na
174	0.0277777777777778	na	na	na	na	na
175	0.0277777777777778	na	na	na	na	na
176	0.0277777777777778	na	na	na	na	na
177	0.0277777777777778	na	na	na	na	na
178	0.0277777777777778	na	na	na	na	na
179	0.0277777777777778	na	na	na	na	na
180	0.0277777777777778	na	na	na	na	na
181	0.0277777777777778	na	na	na	na	na
182	0.0277777777777778	na	na	na	na	na
183	0.0277777777777778	na	na	na	na	na
184	0.0277777777777778	na	na	na	na	na
185	0.0277777777777778	na	na	na	na	na
186	0.0277777777777778	na	na	na	na	na
187	0.0277777777777778	na	na	na	na	na
188	0	na	na	na	na	na
189	0.0277777777777778	na	na	na	na	na
190	0.0277777777777778	na	na	na	na	na
191	0	na	na	na	na	na
192	0.0277777777777778	na	na	na	na	na
193	0	na	na	na	na	na
194	0.0277777777777778	na	na	na	na	na
195	0	na	na	na	na	na
196	0.0555555555555556	na	na	na	na	na
197	0	na	na	na	na	na
198	0	na	na	na	na	na
199	0	na	na	na	na	na
200	0	na	na	na	na	na
201	0.0833333333333333	na	na	na	na	na
202	0	na	na	na	na	na
203	0	na	na	na	na	na
204	0.0277777777777778	na	na	na	na	na
205	0	na	na	na	na	na
206	0.166666666666667	na	na	na	na	na
207	0	na	na	na	na	na
208	0	na	na	na	na	na
209	0.0277777777777778	na	na	na	na	na
210	0	na	na	na	na	na
211	0	na	na	na	na	na
212	0	na	na	na	na	na
213	0	na	na	na	na	na
214	0	na	na	na	na	na
215	0.0277777777777778	na	na	na	na	na
216	0	na	na	na	na	na
217	0	na	na	na	na	na
218	0	na	na	na	na	na
219	0	na	na	na	na	na
220	0	na	na	na	na	na
221	0	na	na	na	na	na
222	0	na	na	na	na	na
223	0.0277777777777778	na	na	na	na	na
224	0	na	na	na	na	na
225	0	na	na	na	na	na
226	0	na	na	na	na	na
227	0	na	na	na	na	na
228	0	na	na	na	na	na
229	0.0277777777777778	na	na	na	na	na
230	0	na	na	na	na	na
231	0	na	na	na	na	na
232	0	na	na	na	na	na
233	0	na	na	na	na	na
234	0.0833333333333333	na	na	na	na	na
235	0.0277777777777778	na	na	na	na	na
236	0	na	na	na	na	na
237	0	na	na	na	na	na
238	0.0277777777777778	na	na	na	na	na
239	0.0277777777777778	na	na	na	na	na
240	0.0277777777777778	na	na	na	na	na
241	0	na	na	na	na	na
242	0.0277777777777778	na	na	na	na	na
243	0	na	na	na	na	na
244	0.0833333333333333	na	na	na	na	na
245	0	na	na	na	na	na
246	0	na	na	na	na	na
247	0.0277777777777778	na	na	na	na	na
248	0	na	na	na	na	na
249	0	na	na	na	na	na
250	0	na	na	na	na	na
251	0	na	na	na	na	na
252	0	na	na	na	na	na
253	0	na	na	na	na	na
254	0	na	na	na	na	na
255	0.0277777777777778	na	na	na	na	na
256	0	na	na	na	na	na
257	0	na	na	na	na	na
258	0	na	na	na	na	na
259	0.0277777777777778	na	na	na	na	na
260	0.0277777777777778	na	na	na	na	na
261	0.0277777777777778	na	na	na	na	na
262	0.0277777777777778	na	na	na	na	na
263	0.0277777777777778	na	na	na	na	na
264	0.0277777777777778	na	na	na	na	na
265	0.0277777777777778	na	na	na	na	na
266	0.0277777777777778	na	na	na	na	na
267	0.0277777777777778	na	na	na	na	na
268	0.0277777777777778	na	na	na	na	na
269	0.0277777777777778	na	na	na	na	na
270	0.0277777777777778	na	na	na	na	na
271	0.0277777777777778	na	na	na	na	na
272	0.0277777777777778	na	na	na	na	na
273	0.0277777777777778	na	na	na	na	na
274	0.0277777777777778	na	na	na	na	na
275	0.0277777777777778	na	na	na	na	na
276	0.0277777777777778	na	na	na	na	na
277	0.0277777777777778	na	na	na	na	na
278	0.0277777777777778	na	na	na	na	na
279	0.0277777777777778	na	na	na	na	na
280	0.0277777777777778	na	na	na	na	na
281	0.0277777777777778	na	na	na	na	na
282	0.166666666666667	na	na	na	na	na
283	0	na	na	na	na	na
284	0	na	na	na	na	na
285	0.0833333333333333	na	na	na	na	na
286	0	na	na	na	na	na
287	0	na	na	na	na	na
288	0.0277777777777778	na	na	na	na	na
289	0	na	na	na	na	na
290	0.0833333333333333	na	na	na	na	na
291	0.0555555555555556	na	na	na	na	na
292	0	na	na	na	na	na
293	0.0277777777777778	na	na	na	na	na
294	0.111111111111111	na	na	na	na	na
295	0	na	na	na	na	na
296	0.111111111111111	na	na	na	na	na
297	0.0833333333333333	na	na	na	na	na
298	0	na	na	na	na	na
299	0	na	na	na	na	na
300	0	na	na	na	na	na
301	0.0833333333333333	na	na	na	na	na
302	0	na	na	na	na	na
303	0.0277777777777778	na	na	na	na	na
304	0	na	na	na	na	na

## Sheet: fig4e
Similar odors: reliability vs. prob. of overlap in mice. Each column is a reliability level and the corresponding overlaps across all cells.	Similar odors: reliability vs. prob. of overlap in flies. Each column is a reliability level and the corresponding overlaps across all cells.	Similar odors: reliability vs. prob. of overlap in flies. Each column is a reliability level and the corresponding overlaps across all cells.	Similar odors: reliability vs. prob. of overlap in flies. Each column is a reliability level and the corresponding overlaps across all cells.	Similar odors: reliability vs. prob. of overlap in flies. Each column is a reliability level and the corresponding overlaps across all cells.	Similar odors: reliability vs. prob. of overlap in flies. Each column is a reliability level and the corresponding overlaps across all cells.	Similar odors: reliability vs. prob. of overlap in flies. Each column is a reliability level and the corresponding overlaps across all cells.	Similar odors: reliability vs. prob. of overlap in flies. Each column is a reliability level and the corresponding overlaps across all cells.	Similar odors: reliability vs. prob. of overlap in flies. Each column is a reliability level and the corresponding overlaps across all cells.	Similar odors: reliability vs. prob. of overlap in flies. Each column is a reliability level and the corresponding overlaps across all cells.	Similar odors: reliability vs. prob. of overlap in flies. Each column is a reliability level and the corresponding overlaps across all cells.	Similar odors: reliability vs. prob. of overlap in flies. Each column is a reliability level and the corresponding overlaps across all cells.	Similar odors: reliability vs. prob. of overlap in flies. Each column is a reliability level and the corresponding overlaps across all cells.	Similar odors: reliability vs. prob. of overlap in flies. Each column is a reliability level and the corresponding overlaps across all cells.	Similar odors: reliability vs. prob. of overlap in flies. Each column is a reliability level and the corresponding overlaps across all cells.	Similar odors: reliability vs. prob. of overlap in flies. Each column is a reliability level and the corresponding overlaps across all cells.	Similar odors: reliability vs. prob. of overlap in flies. Each column is a reliability level and the corresponding overlaps across all cells.	Similar odors: reliability vs. prob. of overlap in flies. Each column is a reliability level and the corresponding overlaps across all cells.	Similar odors: reliability vs. prob. of overlap in flies. Each column is a reliability level and the corresponding overlaps across all cells.	Similar odors: reliability vs. prob. of overlap in flies. Each column is a reliability level and the corresponding overlaps across all cells.	Similar odors: reliability vs. prob. of overlap in flies. Each column is a reliability level and the corresponding overlaps across all cells.	Similar odors: reliability vs. prob. of overlap in flies. Each column is a reliability level and the corresponding overlaps across all cells.	Similar odors: reliability vs. prob. of overlap in flies. Each column is a reliability level and the corresponding overlaps across all cells.	Similar odors: reliability vs. prob. of overlap in flies. Each column is a reliability level and the corresponding overlaps across all cells.	Similar odors: reliability vs. prob. of overlap in flies. Each column is a reliability level and the corresponding overlaps across all cells.	Similar odors: reliability vs. prob. of overlap in flies. Each column is a reliability level and the corresponding overlaps across all cells.	Similar odors: reliability vs. prob. of overlap in flies. Each column is a reliability level and the corresponding overlaps across all cells.	Similar odors: reliability vs. prob. of overlap in flies. Each column is a reliability level and the corresponding overlaps across all cells.	Similar odors: reliability vs. prob. of overlap in flies. Each column is a reliability level and the corresponding overlaps across all cells.	Similar odors: reliability vs. prob. of overlap in flies. Each column is a reliability level and the corresponding overlaps across all cells.	Similar odors: reliability vs. prob. of overlap in flies. Each column is a reliability level and the corresponding overlaps across all cells.	Similar odors: reliability vs. prob. of overlap in flies. Each column is a reliability level and the corresponding overlaps across all cells.	Similar odors: reliability vs. prob. of overlap in flies. Each column is a reliability level and the corresponding overlaps across all cells.	Similar odors: reliability vs. prob. of overlap in flies. Each column is a reliability level and the corresponding overlaps across all cells.	Similar odors: reliability vs. prob. of overlap in flies. Each column is a reliability level and the corresponding overlaps across all cells.	Similar odors: reliability vs. prob. of overlap in flies. Each column is a reliability level and the corresponding overlaps across all cells.	Similar odors: reliability vs. prob. of overlap in flies. Each column is a reliability level and the corresponding overlaps across all cells.	Similar odors: reliability vs. prob. of overlap in flies. Each column is a reliability level and the corresponding overlaps across all cells.	Similar odors: reliability vs. prob. of overlap in flies. Each column is a reliability level and the corresponding overlaps across all cells.	Similar odors: reliability vs. prob. of overlap in flies. Each column is a reliability level and the corresponding overlaps across all cells.	Similar odors: reliability vs. prob. of overlap in flies. Each column is a reliability level and the corresponding overlaps across all cells.	Similar odors: reliability vs. prob. of overlap in flies. Each column is a reliability level and the corresponding overlaps across all cells.	Similar odors: reliability vs. prob. of overlap in flies. Each column is a reliability level and the corresponding overlaps across all cells.	Similar odors: reliability vs. prob. of overlap in flies. Each column is a reliability level and the corresponding overlaps across all cells.	Similar odors: reliability vs. prob. of overlap in flies. Each column is a reliability level and the corresponding overlaps across all cells.	Similar odors: reliability vs. prob. of overlap in flies. Each column is a reliability level and the corresponding overlaps across all cells.	Similar odors: reliability vs. prob. of overlap in flies. Each column is a reliability level and the corresponding overlaps across all cells.	Similar odors: reliability vs. prob. of overlap in flies. Each column is a reliability level and the corresponding overlaps across all cells.	Similar odors: reliability vs. prob. of overlap in flies. Each column is a reliability level and the corresponding overlaps across all cells.	Similar odors: reliability vs. prob. of overlap in flies. Each column is a reliability level and the corresponding overlaps across all cells.
	1	2	3	4	5	6
1	0	0.333333333333333	0.416666666666667	0.444444444444444	0.416666666666667	0.5
2	0.0277777777777778	0.0555555555555556	0.5	0.111111111111111	0.416666666666667	0.166666666666667
3	0.0277777777777778	0.0555555555555556	0.0833333333333333	0.666666666666667	0.277777777777778	0
4	0.166666666666667	0	0.0833333333333333	0.111111111111111	0.138888888888889	1
5	0.0833333333333333	0.111111111111111	0.0833333333333333	0	0.694444444444444	0.333333333333333
6	0	0.0555555555555556	0.166666666666667	0.222222222222222	0.277777777777778	0.833333333333333
7	0.0277777777777778	0.0555555555555556	0.5	0	0	0.5
8	0.0833333333333333	0.0555555555555556	0.166666666666667	0.333333333333333	0	1
9	0	0.222222222222222	0	0	0	0.166666666666667
10	0	0	0	0	0.138888888888889	0.166666666666667
11	0	0.0555555555555556	0	0.222222222222222	0.694444444444444	0
12	0.0277777777777778	0	0.0833333333333333	0.333333333333333	0	0
13	0.0277777777777778	0	0	0.111111111111111	0	0
14	0.0833333333333333	0	0	0.666666666666667	0	0.333333333333333
15	0.0277777777777778	0	0	0.333333333333333	0.277777777777778	0.5
16	0.0555555555555556	0.0555555555555556	0	0.333333333333333	0.555555555555556	0.333333333333333
17	0	0.0555555555555556	0.333333333333333	0.333333333333333	0.277777777777778	0
18	0	0.166666666666667	0	0.444444444444444	0.138888888888889	0.166666666666667
19	0.0833333333333333	0	0	0.111111111111111	0	0
20	0	0	0	0.555555555555556	0	0.5
21	0.0555555555555556	0	0.5	0.555555555555556	0.694444444444444	0
22	0.0277777777777778	0	0	0.333333333333333	0	0.5
23	0.166666666666667	0.0555555555555556	0.166666666666667	0.444444444444444	0.138888888888889	0
24	0	0.222222222222222	0	0	0	0.166666666666667
25	0	0	0	0.111111111111111	0	0
26	0	0	0	0.444444444444444	0.833333333333333	0.166666666666667
27	0	0.0555555555555556	0	0	0	0
28	0	0	0	0.111111111111111	0.416666666666667	0
29	0	0	0	0.333333333333333	0	0.666666666666667
30	0	0	0.333333333333333	0.222222222222222	0	0
31	0	0	0	0	0.833333333333333	0
32	0	0	0.166666666666667	0.333333333333333	0.138888888888889	0.333333333333333
33	0	0	0	0.222222222222222	0.138888888888889	0.333333333333333
34	0	0	0	0.555555555555556	0	0
35	0.0277777777777778	0	0.0833333333333333	0.666666666666667	0.555555555555556	0.333333333333333
36	0	0	0	na	0.555555555555556	0.166666666666667
37	0	0	0	na	0.694444444444444	0
38	0	0	0	na	0.277777777777778	0
39	0	0	0.166666666666667	na	0.277777777777778	0.333333333333333
40	0.0277777777777778	0.222222222222222	0	na	na	0.333333333333333
41	0	0	0.0833333333333333	na	na	0
42	0.0277777777777778	0	0	na	na	0.333333333333333
43	0	0.0555555555555556	0.0833333333333333	na	na	0
44	0	0	0	na	na	0.333333333333333
45	0	0	0	na	na	0.5
46	0	0	0	na	na	0.333333333333333
47	0	0	0	na	na	0
48	0.0833333333333333	0	0	na	na	0
49	0	0	0	na	na	0.5
50	0	0	0.0833333333333333	na	na	0.166666666666667
51	0	0	0	na	na	0
52	0.0555555555555556	0	0	na	na	1
53	0	0.0555555555555556	0	na	na	0
54	0	0.0555555555555556	0	na	na	0.666666666666667
55	0.111111111111111	0	0	na	na	0.166666666666667
56	0.166666666666667	0.166666666666667	0	na	na	0
57	0	0.111111111111111	0	na	na	0.166666666666667
58	0	0	0.0833333333333333	na	na	0
59	0.0555555555555556	0.0555555555555556	0	na	na	0.5
60	0	0	0	na	na	0
61	0	0	0.166666666666667	na	na	0
62	0	0.0555555555555556	0	na	na	1
63	0.0277777777777778	0.0555555555555556	0	na	na	0.333333333333333
64	0.138888888888889	0	0	na	na	0.166666666666667
65	0.166666666666667	0	0.5	na	na	0.5
66	0	0	0	na	na	1
67	0.0277777777777778	0	0.166666666666667	na	na	0.666666666666667
68	0	0	0.25	na	na	0
69	0.0277777777777778	0	0.5	na	na	0.5
70	0.0833333333333333	0.0555555555555556	0.0833333333333333	na	na	0.166666666666667
71	0	0	0.416666666666667	na	na	1
72	0	0.333333333333333	0	na	na	0.333333333333333
73	0	0	0.0833333333333333	na	na	0.833333333333333
74	0.0555555555555556	0.0555555555555556	0	na	na	0.5
75	0	0	0.0833333333333333	na	na	0.166666666666667
76	0	0	0.5	na	na	na
77	0.0555555555555556	0	0.0833333333333333	na	na	na
78	0	0	0	na	na	na
79	0.0277777777777778	0	0.416666666666667	na	na	na
80	0	0	0	na	na	na
81	0.111111111111111	0.0555555555555556	0.333333333333333	na	na	na
82	0	0	0.333333333333333	na	na	na
83	0	0	0	na	na	na
84	0	0.0555555555555556	0.333333333333333	na	na	na
85	0.0277777777777778	0	0	na	na	na
86	0	0.0555555555555556	0	na	na	na
87	0.0277777777777778	0	0.25	na	na	na
88	0	0.333333333333333	0	na	na	na
89	0	0	0	na	na	na
90	0	0.111111111111111	0.0833333333333333	na	na	na
91	0	0	0.0833333333333333	na	na	na
92	0.0277777777777778	0	0	na	na	na
93	0.138888888888889	0	0.5	na	na	na
94	0.0277777777777778	0.0555555555555556	0	na	na	na
95	0	0	0.333333333333333	na	na	na
96	0	0.0555555555555556	0.5	na	na	na
97	0.0555555555555556	0	0.0833333333333333	na	na	na
98	0	0.166666666666667	0.166666666666667	na	na	na
99	0	0	0.5	na	na	na
100	0	0	0.5	na	na	na
101	0	0	0.25	na	na	na
102	0	0.166666666666667	0.0833333333333333	na	na	na
103	0	0.0555555555555556	0.333333333333333	na	na	na
104	0	0.0555555555555556	0.333333333333333	na	na	na
105	0	0.166666666666667	0.0833333333333333	na	na	na
106	0	0	0.5	na	na	na
107	0	0.277777777777778	0.25	na	na	na
108	0.0277777777777778	0	na	na	na	na
109	0	0.277777777777778	na	na	na	na
110	0	0.111111111111111	na	na	na	na
111	0.0277777777777778	0	na	na	na	na
112	0.111111111111111	0.277777777777778	na	na	na	na
113	0	0	na	na	na	na
114	0	0.222222222222222	na	na	na	na
115	0	0.333333333333333	na	na	na	na
116	0	0.277777777777778	na	na	na	na
117	0.0277777777777778	0.333333333333333	na	na	na	na
118	0	0.333333333333333	na	na	na	na
119	0	0.333333333333333	na	na	na	na
120	0	0.166666666666667	na	na	na	na
121	0	0.333333333333333	na	na	na	na
122	0	0.0555555555555556	na	na	na	na
123	0	0.0555555555555556	na	na	na	na
124	0	0.277777777777778	na	na	na	na
125	0.0277777777777778	0.333333333333333	na	na	na	na
126	0	0.333333333333333	na	na	na	na
127	0	0	na	na	na	na
128	0	0	na	na	na	na
129	0	0.277777777777778	na	na	na	na
130	0	0.0555555555555556	na	na	na	na
131	0.0555555555555556	0.333333333333333	na	na	na	na
132	0	0.333333333333333	na	na	na	na
133	0.0277777777777778	0.111111111111111	na	na	na	na
134	0	0	na	na	na	na
135	0.0277777777777778	0.333333333333333	na	na	na	na
136	0.0277777777777778	0	na	na	na	na
137	0.0555555555555556	0.0555555555555556	na	na	na	na
138	0	0	na	na	na	na
139	0.0277777777777778	0.111111111111111	na	na	na	na
140	0	0	na	na	na	na
141	0.0277777777777778	0	na	na	na	na
142	0	0	na	na	na	na
143	0	0.0555555555555556	na	na	na	na
144	0	0.166666666666667	na	na	na	na
145	0	0.0555555555555556	na	na	na	na
146	0	0.166666666666667	na	na	na	na
147	0	na	na	na	na	na
148	0	na	na	na	na	na
149	0	na	na	na	na	na
150	0	na	na	na	na	na
151	0	na	na	na	na	na
152	0.0277777777777778	na	na	na	na	na
153	0	na	na	na	na	na
154	0.0555555555555556	na	na	na	na	na
155	0.0277777777777778	na	na	na	na	na
156	0	na	na	na	na	na
157	0	na	na	na	na	na
158	0	na	na	na	na	na
159	0	na	na	na	na	na
160	0	na	na	na	na	na
161	0	na	na	na	na	na
162	0	na	na	na	na	na
163	0	na	na	na	na	na
164	0	na	na	na	na	na
165	0	na	na	na	na	na
166	0.0277777777777778	na	na	na	na	na
167	0	na	na	na	na	na
168	0	na	na	na	na	na
169	0.0277777777777778	na	na	na	na	na
170	0.0277777777777778	na	na	na	na	na
171	0.0277777777777778	na	na	na	na	na
172	0	na	na	na	na	na
173	0	na	na	na	na	na
174	0	na	na	na	na	na
175	0	na	na	na	na	na
176	0	na	na	na	na	na
177	0	na	na	na	na	na
178	0	na	na	na	na	na
179	0	na	na	na	na	na
180	0	na	na	na	na	na
181	0	na	na	na	na	na
182	0	na	na	na	na	na
183	0	na	na	na	na	na
184	0	na	na	na	na	na
185	0	na	na	na	na	na
186	0	na	na	na	na	na
187	0	na	na	na	na	na
188	0	na	na	na	na	na
189	0	na	na	na	na	na
190	0	na	na	na	na	na
191	0	na	na	na	na	na
192	0	na	na	na	na	na
193	0	na	na	na	na	na
194	0	na	na	na	na	na
195	0.0833333333333333	na	na	na	na	na
196	0.0555555555555556	na	na	na	na	na
197	0	na	na	na	na	na
198	0	na	na	na	na	na
199	0.166666666666667	na	na	na	na	na
200	0	na	na	na	na	na
201	0.0277777777777778	na	na	na	na	na
202	0	na	na	na	na	na
203	0.0277777777777778	na	na	na	na	na
204	0.0277777777777778	na	na	na	na	na
205	0	na	na	na	na	na
206	0.0277777777777778	na	na	na	na	na
207	0	na	na	na	na	na
208	0.0277777777777778	na	na	na	na	na
209	0	na	na	na	na	na
210	0	na	na	na	na	na
211	0.166666666666667	na	na	na	na	na
212	0.0277777777777778	na	na	na	na	na
213	0.0277777777777778	na	na	na	na	na
214	0	na	na	na	na	na
215	0.0555555555555556	na	na	na	na	na
216	0.0277777777777778	na	na	na	na	na
217	0	na	na	na	na	na
218	0.0555555555555556	na	na	na	na	na
219	0	na	na	na	na	na
220	0.0277777777777778	na	na	na	na	na
221	0.0277777777777778	na	na	na	na	na
222	0.0555555555555556	na	na	na	na	na
223	0.111111111111111	na	na	na	na	na
224	0.0277777777777778	na	na	na	na	na
225	0.0833333333333333	na	na	na	na	na
226	0.166666666666667	na	na	na	na	na
227	0.0555555555555556	na	na	na	na	na
228	0.166666666666667	na	na	na	na	na
229	0.0833333333333333	na	na	na	na	na
230	0.111111111111111	na	na	na	na	na
231	0	na	na	na	na	na
232	0.0833333333333333	na	na	na	na	na
233	0	na	na	na	na	na
234	0	na	na	na	na	na
235	0	na	na	na	na	na
236	0.0277777777777778	na	na	na	na	na
237	0	na	na	na	na	na
238	0	na	na	na	na	na
239	0.0555555555555556	na	na	na	na	na
240	0	na	na	na	na	na
241	0	na	na	na	na	na
242	0	na	na	na	na	na
243	0	na	na	na	na	na
244	0.0277777777777778	na	na	na	na	na
245	0	na	na	na	na	na
246	0	na	na	na	na	na
247	0	na	na	na	na	na
248	0	na	na	na	na	na
249	0.0277777777777778	na	na	na	na	na
250	0	na	na	na	na	na
251	0.0277777777777778	na	na	na	na	na
252	0	na	na	na	na	na
253	0	na	na	na	na	na
254	0.0277777777777778	na	na	na	na	na
255	0	na	na	na	na	na
256	0.0277777777777778	na	na	na	na	na
257	0.0555555555555556	na	na	na	na	na
258	0	na	na	na	na	na
259	0.0277777777777778	na	na	na	na	na
260	0.0277777777777778	na	na	na	na	na
261	0	na	na	na	na	na
262	0.0833333333333333	na	na	na	na	na
263	0	na	na	na	na	na
264	0	na	na	na	na	na
265	0	na	na	na	na	na
266	0.0277777777777778	na	na	na	na	na
267	0.0277777777777778	na	na	na	na	na
268	0.0555555555555556	na	na	na	na	na
269	0	na	na	na	na	na
270	0	na	na	na	na	na
271	0	na	na	na	na	na
272	0	na	na	na	na	na
273	0	na	na	na	na	na
274	0	na	na	na	na	na
275	0	na	na	na	na	na
276	0	na	na	na	na	na
277	0	na	na	na	na	na
278	0	na	na	na	na	na
279	0.0833333333333333	na	na	na	na	na
280	0.0555555555555556	na	na	na	na	na
281	0.0277777777777778	na	na	na	na	na
282	0	na	na	na	na	na
283	0.0277777777777778	na	na	na	na	na
284	0.0277777777777778	na	na	na	na	na
285	0.166666666666667	na	na	na	na	na
286	0	na	na	na	na	na
287	0	na	na	na	na	na
288	0.138888888888889	na	na	na	na	na
289	0.0555555555555556	na	na	na	na	na
290	0	na	na	na	na	na
291	0	na	na	na	na	na
292	0.0277777777777778	na	na	na	na	na
293	0	na	na	na	na	na
294	0.0833333333333333	na	na	na	na	na
295	0	na	na	na	na	na
296	0	na	na	na	na	na
297	0	na	na	na	na	na
298	0	na	na	na	na	na
299	0.0555555555555556	na	na	na	na	na
300	0.0277777777777778	na	na	na	na	na
301	0.0277777777777778	na	na	na	na	na
302	0.0277777777777778	na	na	na	na	na
303	0	na	na	na	na	na
304	0.0833333333333333	na	na	na	na	na
305	0.166666666666667	na	na	na	na	na
306	0.0277777777777778	na	na	na	na	na
307	0.0277777777777778	na	na	na	na	na
308	0	na	na	na	na	na
309	0.0555555555555556	na	na	na	na	na
310	0.0555555555555556	na	na	na	na	na
311	0	na	na	na	na	na
312	0.0277777777777778	na	na	na	na	na
313	0	na	na	na	na	na
314	0	na	na	na	na	na
315	0.138888888888889	na	na	na	na	na
316	0.0277777777777778	na	na	na	na	na
317	0	na	na	na	na	na
318	0	na	na	na	na	na
319	0	na	na	na	na	na
320	0	na	na	na	na	na
321	0.0833333333333333	na	na	na	na	na
322	0	na	na	na	na	na
323	0.0555555555555556	na	na	na	na	na
324	0	na	na	na	na	na
325	0	na	na	na	na	na
326	0.0277777777777778	na	na	na	na	na
327	0.0555555555555556	na	na	na	na	na
328	0.0555555555555556	na	na	na	na	na
329	0	na	na	na	na	na
330	0.0277777777777778	na	na	na	na	na
331	0.0277777777777778	na	na	na	na	na
332	0	na	na	na	na	na
333	0.0277777777777778	na	na	na	na	na
334	0.0555555555555556	na	na	na	na	na
335	0.166666666666667	na	na	na	na	na
336	0	na	na	na	na	na
337	0	na	na	na	na	na
338	0	na	na	na	na	na
339	0	na	na	na	na	na
340	0	na	na	na	na	na
341	0	na	na	na	na	na
342	0	na	na	na	na	na
343	0	na	na	na	na	na
344	0	na	na	na	na	na
345	0.0277777777777778	na	na	na	na	na
346	0.0277777777777778	na	na	na	na	na
347	0	na	na	na	na	na
348	0.111111111111111	na	na	na	na	na
349	0	na	na	na	na	na
350	0	na	na	na	na	na
351	0.0277777777777778	na	na	na	na	na
352	0	na	na	na	na	na
353	0	na	na	na	na	na
354	0.0277777777777778	na	na	na	na	na
355	0	na	na	na	na	na
356	0.0833333333333333	na	na	na	na	na
357	0	na	na	na	na	na
358	0	na	na	na	na	na
359	0	na	na	na	na	na
360	0.0833333333333333	na	na	na	na	na
361	0.138888888888889	na	na	na	na	na
362	0	na	na	na	na	na
363	0.0833333333333333	na	na	na	na	na
364	0	na	na	na	na	na
365	0	na	na	na	na	na
366	0.138888888888889	na	na	na	na	na
367	0	na	na	na	na	na
368	0	na	na	na	na	na
369	0	na	na	na	na	na
370	0	na	na	na	na	na
371	0.166666666666667	na	na	na	na	na
372	0.0555555555555556	na	na	na	na	na
373	0	na	na	na	na	na
374	0	na	na	na	na	na
375	0.166666666666667	na	na	na	na	na
376	0.0555555555555556	na	na	na	na	na
377	0.0277777777777778	na	na	na	na	na
378	0.0277777777777778	na	na	na	na	na
379	0.0277777777777778	na	na	na	na	na
380	0.0277777777777778	na	na	na	na	na
381	0.0555555555555556	na	na	na	na	na
382	0.0555555555555556	na	na	na	na	na
383	0.0277777777777778	na	na	na	na	na
384	0	na	na	na	na	na
385	0	na	na	na	na	na
[truncated: 974 more columns]

## Sheet: fig4f
Dissimilar odors: reliability vs. prob. of overlap in flies. Each column is a reliability level and the corresponding overlaps across all cells.	Similar odors: reliability vs. prob. of overlap in flies. Each column is a reliability level and the corresponding overlaps across all cells.	Similar odors: reliability vs. prob. of overlap in flies. Each column is a reliability level and the corresponding overlaps across all cells.	Similar odors: reliability vs. prob. of overlap in flies. Each column is a reliability level and the corresponding overlaps across all cells.	Similar odors: reliability vs. prob. of overlap in flies. Each column is a reliability level and the corresponding overlaps across all cells.	Similar odors: reliability vs. prob. of overlap in flies. Each column is a reliability level and the corresponding overlaps across all cells.	Similar odors: reliability vs. prob. of overlap in flies. Each column is a reliability level and the corresponding overlaps across all cells.	Similar odors: reliability vs. prob. of overlap in flies. Each column is a reliability level and the corresponding overlaps across all cells.	Similar odors: reliability vs. prob. of overlap in flies. Each column is a reliability level and the corresponding overlaps across all cells.	Similar odors: reliability vs. prob. of overlap in flies. Each column is a reliability level and the corresponding overlaps across all cells.	Similar odors: reliability vs. prob. of overlap in flies. Each column is a reliability level and the corresponding overlaps across all cells.	Similar odors: reliability vs. prob. of overlap in flies. Each column is a reliability level and the corresponding overlaps across all cells.	Similar odors: reliability vs. prob. of overlap in flies. Each column is a reliability level and the corresponding overlaps across all cells.	Similar odors: reliability vs. prob. of overlap in flies. Each column is a reliability level and the corresponding overlaps across all cells.	Similar odors: reliability vs. prob. of overlap in flies. Each column is a reliability level and the corresponding overlaps across all cells.	Similar odors: reliability vs. prob. of overlap in flies. Each column is a reliability level and the corresponding overlaps across all cells.	Similar odors: reliability vs. prob. of overlap in flies. Each column is a reliability level and the corresponding overlaps across all cells.	Similar odors: reliability vs. prob. of overlap in flies. Each column is a reliability level and the corresponding overlaps across all cells.	Similar odors: reliability vs. prob. of overlap in flies. Each column is a reliability level and the corresponding overlaps across all cells.	Similar odors: reliability vs. prob. of overlap in flies. Each column is a reliability level and the corresponding overlaps across all cells.	Similar odors: reliability vs. prob. of overlap in flies. Each column is a reliability level and the corresponding overlaps across all cells.	Similar odors: reliability vs. prob. of overlap in flies. Each column is a reliability level and the corresponding overlaps across all cells.	Similar odors: reliability vs. prob. of overlap in flies. Each column is a reliability level and the corresponding overlaps across all cells.	Similar odors: reliability vs. prob. of overlap in flies. Each column is a reliability level and the corresponding overlaps across all cells.	Similar odors: reliability vs. prob. of overlap in flies. Each column is a reliability level and the corresponding overlaps across all cells.	Similar odors: reliability vs. prob. of overlap in flies. Each column is a reliability level and the corresponding overlaps across all cells.	Similar odors: reliability vs. prob. of overlap in flies. Each column is a reliability level and the corresponding overlaps across all cells.	Similar odors: reliability vs. prob. of overlap in flies. Each column is a reliability level and the corresponding overlaps across all cells.	Similar odors: reliability vs. prob. of overlap in flies. Each column is a reliability level and the corresponding overlaps across all cells.	Similar odors: reliability vs. prob. of overlap in flies. Each column is a reliability level and the corresponding overlaps across all cells.	Similar odors: reliability vs. prob. of overlap in flies. Each column is a reliability level and the corresponding overlaps across all cells.	Similar odors: reliability vs. prob. of overlap in flies. Each column is a reliability level and the corresponding overlaps across all cells.	Similar odors: reliability vs. prob. of overlap in flies. Each column is a reliability level and the corresponding overlaps across all cells.	Similar odors: reliability vs. prob. of overlap in flies. Each column is a reliability level and the corresponding overlaps across all cells.	Similar odors: reliability vs. prob. of overlap in flies. Each column is a reliability level and the corresponding overlaps across all cells.	Similar odors: reliability vs. prob. of overlap in flies. Each column is a reliability level and the corresponding overlaps across all cells.	Similar odors: reliability vs. prob. of overlap in flies. Each column is a reliability level and the corresponding overlaps across all cells.	Similar odors: reliability vs. prob. of overlap in flies. Each column is a reliability level and the corresponding overlaps across all cells.	Similar odors: reliability vs. prob. of overlap in flies. Each column is a reliability level and the corresponding overlaps across all cells.	Similar odors: reliability vs. prob. of overlap in flies. Each column is a reliability level and the corresponding overlaps across all cells.	Similar odors: reliability vs. prob. of overlap in flies. Each column is a reliability level and the corresponding overlaps across all cells.	Similar odors: reliability vs. prob. of overlap in flies. Each column is a reliability level and the corresponding overlaps across all cells.	Similar odors: reliability vs. prob. of overlap in flies. Each column is a reliability level and the corresponding overlaps across all cells.	Similar odors: reliability vs. prob. of overlap in flies. Each column is a reliability level and the corresponding overlaps across all cells.	Similar odors: reliability vs. prob. of overlap in flies. Each column is a reliability level and the corresponding overlaps across all cells.	Similar odors: reliability vs. prob. of overlap in flies. Each column is a reliability level and the corresponding overlaps across all cells.	Similar odors: reliability vs. prob. of overlap in flies. Each column is a reliability level and the corresponding overlaps across all cells.	Similar odors: reliability vs. prob. of overlap in flies. Each column is a reliability level and the corresponding overlaps across all cells.	Similar odors: reliability vs. prob. of overlap in flies. Each column is a reliability level and the corresponding overlaps across all cells.	Similar odors: reliability vs. prob. of overlap in flies. Each column is a reliability level and the corresponding overlaps across all cells.
	1	2	3	4	5	6	7	8
1	0.015625	0.0625	0	0.375	0.3125	0.46875	0.65625	1
2	0	0	0.09375	0.25	0.078125	0.1875	0.765625	1
3	0.015625	0	0.046875	0.125	0	0.65625	0.765625	0.5
4	0.015625	0	0.09375	0	0.15625	0.09375	0.65625	0.625
5	0	0	0.234375	0.1875	0.234375	0.1875	0.765625	1
6	0.03125	0.03125	0.140625	0.1875	0.390625	0.28125	0.328125	0.625
7	0	0.03125	0	0.125	0.15625	0.375	0.65625	0.875
8	0	0	0.28125	0	0.15625	0.1875	0.328125	1
9	0	0.03125	0.09375	0	0.234375	0.5625	0.765625	1
10	0.015625	0	0.234375	0	0.390625	0.46875	0.4375	0.875
11	0	0.03125	0.140625	0.1875	0.546875	0.46875	0.765625	1
12	0.046875	0	0.046875	0.25	0.234375	0.46875	0.546875	1
13	0.03125	0.15625	0.140625	0.25	0.46875	0.46875	0.765625	1
14	0.015625	0.03125	0.140625	0.4375	0.390625	0.28125	0.4375	0.875
15	0	0.09375	0	0.375	0.3125	0.65625	0.4375	0.375
16	0.015625	0	0.046875	0.0625	0.15625	0.46875	0.65625	0.625
17	0	0.09375	0	0	0.390625	0.375	0.65625	1
18	0.015625	0.03125	0	0.375	0	0.375	0.4375	0.875
19	0.015625	0.03125	0.140625	0.1875	0.3125	0.375	0.765625	0.5
20	0.015625	0	0.1875	0.125	0.390625	0.09375	0.4375	0.625
21	0.015625	0	0	0.125	0.3125	0.65625	0.765625	1
22	0.03125	0.03125	0.28125	0.125	0.078125	0.1875	0.546875	1
23	0.015625	0.03125	0.140625	0.1875	0.15625	0.375	0.65625	1
24	0	0.09375	0.09375	0.1875	0.15625	0.375	0.65625	0.875
25	0	0.0625	0.140625	0.25	0.46875	0.46875	0.4375	0.875
26	0.03125	0.03125	0.234375	0.3125	0.390625	0.1875	0.546875	0.875
27	0	0	0.140625	0.25	0.234375	0.5625	0.328125	0
28	0.015625	0.03125	0.140625	0.125	0.15625	0.375	0.328125	0.625
29	0	0	0.046875	0.0625	0.15625	0.5625	0.765625	1
30	0.03125	0.0625	0.09375	0.4375	0.234375	0.5625	0.765625	1
31	0	0.0625	0.140625	0.0625	0.234375	0.375	0.765625	1
32	0	0	0.046875	0.1875	0.3125	0.09375	0.765625	1
33	0.09375	0	0.140625	0.1875	0	0.65625	0.765625	1
34	0.046875	0.03125	0.1875	0.1875	0.3125	0.375	0.765625	1
35	0.015625	0.03125	0.140625	0.375	0.078125	0.28125	0.765625	1
36	0	0	0.1875	0.0625	0.390625	0.375	0.328125	0.625
37	0.015625	0.09375	0.1875	0.0625	0.390625	0.5625	0.65625	1
38	0	0.03125	0.140625	0.3125	0.390625	0	0.65625	0.875
39	0	0.03125	0.046875	0.25	0.390625	0.375	0.4375	1
40	0	0.09375	0.1875	0.0625	0.390625	0.1875	0.765625	0.875
41	0.046875	0.03125	0.140625	0	0.390625	0.1875	0.765625	1
42	0.015625	0	0.140625	0.3125	0.390625	0.1875	0.4375	0.875
43	0	0.0625	0	0.25	0.390625	0.5625	0.4375	1
44	0.015625	0.0625	0.09375	0.0625	0.390625	0.5625	0.765625	1
45	0	0.03125	0.09375	0.0625	0.390625	0.5625	0.4375	0.875
46	0.015625	0.09375	0.1875	0.0625	0.390625	0.5625	0.765625	0.875
47	0.015625	0.09375	0.1875	0.1875	0.3125	0.5625	0.65625	1
48	0.046875	0.03125	0.09375	0.1875	0.234375	0.5625	0.546875	1
49	0	0	0.09375	0.1875	0.15625	0.5625	0.65625	1
50	0	0	0.1875	0.1875	0.15625	0.5625	0.765625	0.625
51	0.015625	0	0.09375	0.25	0	0.5625	0.546875	1
52	0	0	0.046875	0	0.625	0.5625	0.328125	1
53	0.03125	0.03125	0.234375	0.125	0.390625	0.5625	0.4375	1
54	0.015625	0.03125	0.140625	0.5	0.234375	0.5625	0.765625	1
55	0	0.0625	0.046875	0.0625	0	0.65625	0.765625	1
56	0.015625	0.03125	0.046875	0	0.234375	0.375	0.65625	0.625
57	0.03125	0	0.046875	0	0	0.09375	0.65625	1
58	0	0.09375	0.046875	0	0.625	0.09375	0.4375	0.625
59	0	0	0.046875	0.0625	0.3125	0.28125	0.328125	1
60	0	0.0625	0	0.0625	0.3125	0.5625	0.4375	0.875
61	0.078125	0.0625	0	0.1875	0.078125	0.65625	0.765625	0.875
62	0	0.03125	0.046875	0.3125	0.078125	0.375	0.765625	0.625
63	0	0.03125	0	0.0625	0	0.28125	0.765625	1
64	0.03125	0	0.1875	0	0.390625	0.09375	0.765625	1
65	0	0.0625	0.234375	0.0625	0.390625	0.46875	0.765625	1
66	0	0	0.28125	0.125	0	0.375	0.546875	0.5
67	0.015625	0.03125	0.046875	0.25	0.078125	0.65625	0.21875	0.625
68	0	0	0.09375	0.0625	0.46875	0.09375	0.875	1
69	0	0.0625	0.28125	0.0625	0	0.09375	0.765625	0.875
70	0	0	0.28125	0.0625	0.390625	0	0.546875	1
71	0.015625	0.03125	0	0.0625	0.3125	0.5625	0.109375	1
72	0	0	0	0.125	0	0.375	0.328125	1
73	0	0.0625	0.046875	0.0625	0	0.5625	0.65625	1
74	0	0	0	0.375	0.3125	0.28125	0.328125	1
75	0.03125	0	0	0.0625	0	0.1875	0.109375	0.375
76	0	0.03125	0.09375	0.0625	0.546875	0	0.4375	0.625
77	0	0.0625	0.046875	0.125	0.46875	0.375	0.765625	1
78	0	0.03125	0.234375	0.125	0.234375	0.375	0.546875	0.5
79	0.03125	0.03125	0.140625	0.0625	0.078125	0.65625	0.21875	0.625
80	0	0	0.1875	0	0.234375	0.28125	0.875	1
81	0.015625	0	0.140625	0	0	0.09375	0.4375	1
82	0	0.03125	0.1875	0	0.390625	0.09375	0.65625	0.875
83	0.015625	0.03125	0.09375	0.0625	0.46875	0.5625	0.109375	0.875
84	0.015625	0.03125	0.09375	0.0625	0.234375	0.46875	0	0
85	0	0.03125	0	0.25	0.15625	0.375	0.765625	0.625
86	0	0	0	0.25	0.234375	0.09375	0.4375	1
87	0.015625	0.03125	0.046875	0.25	0.078125	0	0.109375	1
88	0.015625	0.03125	0	0.25	0.625	0.09375	0.875	1
89	0	0	0.140625	0.25	0.3125	0.28125	0.4375	1
90	0	0	0.046875	0.25	0	0.09375	0.65625	1
91	0	0.0625	0.09375	0.25	0.625	0.65625	0.765625	1
92	0.015625	0.03125	0.046875	0.25	0.078125	0.375	0.328125	1
93	0	0	0.046875	0.25	0.15625	0	0.765625	1
94	0.015625	0.0625	0.140625	0.25	0.078125	0.09375	0.875	1
95	0	0	0	0.25	0.234375	0.65625	0.546875	0.875
96	0	0.0625	0	0.25	0.234375	0.28125	0.765625	1
97	0.0625	0.03125	0.09375	0.25	0.390625	0.1875	0.65625	0.375
98	0	0.03125	0.09375	0.25	0.390625	0.65625	0.65625	1
99	0.015625	0	0.140625	0.25	0.390625	0.28125	0.65625	0.75
100	0.03125	0	0.140625	0.25	0.390625	0.65625	0.546875	1
101	0	0	0.140625	0.25	0.390625	0.5625	0.765625	0.875
102	0.015625	0.0625	0.140625	0.3125	0.390625	0.5625	0.765625	1
103	0.015625	0	0.140625	0.4375	0.390625	0.5625	0.765625	0.625
104	0	0	0.140625	0	0.390625	0.5625	0.765625	1
105	0	0.09375	0.140625	0.4375	0.546875	0.5625	0.765625	1
106	0	0	0.140625	0.1875	0.15625	0.5625	0.765625	1
107	0.015625	0	0.140625	0.4375	0.546875	0.375	0.21875	0.25
108	0	0	0.140625	0.3125	0.390625	0.65625	0.765625	1
109	0.015625	0.0625	0.140625	0.125	0.3125	0.65625	0.4375	0.25
110	0.015625	0	0.140625	0.5	0.3125	0.65625	0.546875	0.875
111	0.015625	0.03125	0.140625	0.0625	0.3125	0.375	0.765625	0.5
112	0	0.0625	0.140625	0.125	0.3125	0.375	0.765625	1
113	0	0.0625	0.140625	0.3125	0.15625	0.375	0.4375	1
114	0.015625	0.0625	0.140625	0	0.078125	0.46875	0.65625	1
115	0	0	0.140625	0.1875	0.546875	0.65625	0.765625	0.5
116	0	0	0.140625	0.1875	0.15625	0.375	0.875	1
117	0.109375	0.09375	0.140625	0.25	0.3125	0.375	0.65625	0.625
118	0.03125	0.09375	0.140625	0.1875	0.234375	0.65625	0.765625	0.875
119	0	0.03125	0.140625	0.0625	0.390625	0.75	0.546875	1
120	0.015625	0	0.140625	0.25	0.3125	0.5625	0.765625	0.875
121	0.015625	0.03125	0.140625	0.0625	0.3125	0.375	0.65625	1
122	0.046875	0	0.140625	0.3125	0	0.09375	0.21875	1
123	0	0.03125	0.140625	0.3125	0.546875	0.5625	0.765625	0.875
124	0.015625	0.03125	0.140625	0.0625	0.3125	0.1875	0.875	0.375
125	0	0.0625	0.140625	0.5	0.46875	0.65625	0.328125	1
126	0	0.03125	0.140625	0.125	0.15625	0.46875	0.4375	0.875
127	0.046875	0.0625	0.140625	0.1875	0.46875	0.09375	0.328125	0.5
128	0	0.0625	0.046875	0.375	0.46875	0.28125	0.21875	1
129	0	0.0625	0.046875	0.125	0.390625	0.1875	0.4375	1
130	0	0.0625	0	0	0.15625	0.375	0.765625	1
131	0	0.0625	0.28125	0.0625	0.625	0.09375	0.546875	0.875
132	0	0.0625	0.046875	0.3125	0.3125	0.375	0.765625	0.875
133	0.015625	0.0625	0.1875	0.25	0.234375	0.65625	0.765625	0
134	0.015625	0.0625	0.328125	0	0.3125	0.375	0.4375	1
135	0.03125	0.0625	0	0.5	0.234375	0.5625	0.65625	1
136	0	0.0625	0.140625	0.25	0.3125	0.28125	0.875	1
137	0.046875	0.0625	0.046875	0.375	0.234375	0.28125	0.65625	na
138	0.046875	0.0625	0.140625	0.3125	0.078125	0	0.765625	na
139	0.046875	0.0625	0.234375	0.0625	0.546875	0.28125	0.875	na
140	0	0.0625	0.234375	0.1875	0.15625	0.1875	0.765625	na
141	0.03125	0.0625	0.140625	0.25	0.15625	0.5625	0.65625	na
142	0.015625	0.0625	0.140625	0.25	0	0.5625	0.546875	na
143	0.03125	0.0625	0	0.25	0.078125	0.28125	0.765625	na
144	0.046875	0.0625	0.09375	0.25	0.15625	0	0.765625	na
145	0.03125	0.0625	0.046875	0.25	0.390625	0.09375	0.765625	na
146	0.015625	0.0625	0.328125	0.3125	0	0.1875	0.765625	na
147	0	0.0625	0.09375	0.125	0.625	0.09375	0.765625	na
148	0.03125	0.0625	0.1875	0.25	0.46875	0.1875	0.765625	na
149	0.015625	0.0625	0.09375	0.0625	0.46875	0.09375	0.65625	na
150	0	0.0625	0	0.25	0.234375	0	0.65625	na
151	0	0.0625	0.28125	0	0.390625	0.375	0.765625	na
152	0.03125	0.0625	0.046875	0.125	0.46875	0.46875	0.765625	na
153	0	0.0625	0.046875	0.1875	0.390625	0.5625	0.765625	na
154	0.015625	0.0625	0.1875	0.3125	0.3125	0.28125	0.875	na
155	0.015625	0.0625	0.1875	0	0.46875	0.46875	0.4375	na
156	0.0625	0.0625	0.140625	0.0625	0.078125	0.5625	0.4375	na
157	0.015625	0.0625	0.140625	0.1875	0.15625	0.375	0.765625	na
158	0.0625	0.0625	0	0.25	0.3125	0.5625	0.765625	na
159	0.015625	0.0625	0.09375	0.25	0.546875	0.28125	0.65625	na
160	0.03125	0.0625	0	0.125	0.234375	0.65625	0.875	na
161	0.015625	0.0625	0.234375	0.0625	0.390625	0.5625	0.765625	na
162	0.015625	0.0625	0.140625	0.375	0.234375	0.65625	0.875	na
163	0.03125	0.0625	0.09375	0.0625	0.390625	0.1875	0.65625	na
164	0.046875	0.0625	0.046875	0.0625	0.390625	0.46875	0.546875	na
165	0.03125	0.0625	0.09375	0.25	0.390625	0.28125	0.765625	na
166	0.03125	0.03125	0.140625	0.375	0.390625	0.28125	0.765625	na
167	0.03125	0.0625	0.046875	0.0625	0.390625	0.28125	0.4375	na
168	0	0.03125	0.234375	0.1875	0.3125	0.28125	0.765625	na
169	0.015625	0	0.234375	0.4375	0.390625	0.65625	0.765625	na
170	0.015625	0	0.1875	0.0625	0.46875	0.5625	0.765625	na
171	0.015625	0	0.046875	0.0625	0.15625	0.46875	0.65625	na
172	0.03125	0	0.046875	0.375	0.3125	0.1875	0.875	na
173	0	0.0625	0	0.125	0.390625	0.46875	0.328125	na
174	0.015625	0.1875	0	0.1875	0.234375	0.46875	0.765625	na
175	0.015625	0.03125	0.09375	0.375	0.3125	0.28125	0.765625	na
176	0.015625	0	0.375	0.125	0.3125	0.28125	0.875	na
177	0.015625	0	0.09375	0.125	0.15625	0.65625	0.65625	na
178	0.015625	0	0.046875	0.0625	0.3125	0.65625	0.765625	na
179	0.03125	0.09375	0.046875	0.1875	0.390625	0.375	0.546875	na
180	0	0.09375	0.046875	0.1875	0.46875	0.28125	0.765625	na
181	0	0.09375	0.046875	0.1875	0.3125	0.375	0.65625	na
182	0.015625	0.15625	0	0.0625	0.15625	0.375	0.875	na
183	0.015625	0	0.046875	0	0.46875	0.28125	0.765625	na
184	0	0.03125	0.28125	0.25	0.46875	0.28125	0.765625	na
185	0.015625	0	0.28125	0.375	0.234375	0.65625	0.875	na
186	0.03125	0.09375	0.28125	0.25	0.15625	0.65625	0.765625	na
187	0.03125	0.09375	0.28125	0.375	0.3125	0.375	0.765625	na
188	0.03125	0.09375	0	0.1875	0.46875	0.09375	0.546875	na
189	0.015625	0.0625	0	0.3125	0.3125	0.46875	0.65625	na
190	0.015625	0	0.046875	0.3125	0.546875	0.375	0.65625	na
191	0.046875	0.0625	0.09375	0.3125	0.46875	0.09375	0.546875	na
192	0	0.09375	0.140625	0.3125	0.390625	0.09375	0.765625	na
193	0	0.09375	0.09375	0.25	0.3125	0.5625	0.765625	na
194	0.03125	0.09375	0.09375	0.25	0.234375	0.5625	0.765625	na
195	0	0.125	0.140625	0.25	0.078125	0.5625	0.4375	na
196	0	0	0.046875	0.25	0.234375	0.5625	0.4375	na
197	0	0.03125	0	0.25	0.390625	0.5625	0.546875	na
198	0	0.03125	0.140625	0.25	0.234375	0.5625	0.765625	na
199	0	0	0.140625	0.25	0.546875	0.5625	0.65625	na
200	0.015625	0.03125	0.1875	0.25	0.46875	0.5625	0.875	na
201	0	0.09375	0.09375	0.25	0.15625	0.65625	0.875	na
202	0.03125	0.125	0.09375	0.25	0.234375	0.65625	0.875	na
203	0.015625	0.125	0	0.25	0.625	0.28125	0.875	na
204	0.015625	0	0	0.25	0.390625	0.375	0.546875	na
205	0	0.0625	0.09375	0.25	0.390625	0.28125	0.875	na
206	0.03125	0	0.09375	0	0.546875	0.375	0.765625	na
207	0.03125	0.15625	0	0.125	0.234375	0.1875	0.875	na
208	0.03125	0.0625	0.046875	0.0625	0.078125	0.1875	0.765625	na
209	0	0.0625	0.046875	0.25	0.625	0.375	0.875	na
210	0.03125	0.0625	0.046875	0.125	0.3125	0.375	0.765625	na
211	0	0	0.046875	0.25	0.390625	0.1875	0.875	na
212	0.03125	0	0.09375	0.125	0.390625	0.28125	0.875	na
213	0.03125	0.03125	0	0.25	0.390625	0.09375	0.765625	na
214	0.015625	0.0625	0.046875	0.1875	0.390625	0.1875	0.765625	na
215	0	0.03125	0.09375	0.3125	0.390625	0.1875	0.875	na
216	0	0.125	0.09375	0.25	0.390625	0.1875	0.875	na
217	0.03125	0.03125	0.09375	0.25	0.234375	0.65625	na	na
218	0	0.125	0.046875	0.0625	0.625	0.5625	na	na
219	0	0	0.046875	0.1875	0.078125	0.5625	na	na
220	0	0.03125	0.1875	0.1875	0.078125	0.28125	na	na
221	0.015625	0.125	0.1875	0.25	0.390625	0.46875	na	na
222	0	0	0.046875	0.0625	0.46875	0.5625	na	na
223	0.03125	0.0625	0.140625	0.25	0.390625	0.28125	na	na
224	0.015625	0.125	0.046875	0.3125	0.15625	0.28125	na	na
225	0	0	0.09375	0.375	0.234375	0.65625	na	na
226	0.03125	0.0625	0.1875	0.125	0.234375	0.5625	na	na
227	0.03125	0	0.09375	0.375	0.546875	0.5625	na	na
228	0	0.125	0.140625	0.375	0.234375	0.28125	na	na
229	0	0.0625	0.234375	0.3125	0.46875	0.65625	na	na
230	0.015625	0	0.28125	0.1875	0.15625	0.46875	na	na
231	0	0.03125	0.140625	0.25	0.3125	0.375	na	na
232	0.03125	0.03125	0.140625	0.1875	0	0.5625	na	na
233	0.03125	0.0625	0.328125	0.0625	0.390625	0.65625	na	na
234	0	0.03125	0.046875	0.125	0.078125	0.375	na	na
235	0	0	0.234375	0.3125	0.3125	0.5625	na	na
236	0	0.0625	0.09375	0.1875	0.3125	0.5625	na	na
237	0.015625	0.125	0.09375	0.1875	0.390625	0.28125	na	na
238	0	0	0.28125	0.25	0.234375	0.28125	na	na
239	0	0	0.09375	0.1875	0.625	0.65625	na	na
240	0	0	0.140625	0.25	0.390625	0.65625	na	na
241	0.03125	0	0	0.3125	0.390625	0.46875	na	na
242	0.03125	0.03125	0.140625	0.25	0.15625	0.375	na	na
243	0.015625	0	0.1875	0.125	0.390625	0.375	na	na
244	0	0.15625	0.09375	0.0625	0.3125	0.65625	na	na
245	0.03125	0.1875	0	0.0625	0.234375	0.46875	na	na
246	0	0	0	0.0625	0.625	0.46875	na	na
247	0.015625	0.0625	0.140625	0.0625	0.390625	0.375	na	na
248	0.046875	0	0.140625	0.0625	0.3125	0.46875	na	na
249	0	0.0625	0	0.125	0.625	0.46875	na	na
250	0	0.0625	0	0	0.3125	0.28125	na	na
251	0	0.03125	0.140625	0.0625	0.15625	0.375	na	na
252	0	0	0.140625	0.125	0.390625	0.46875	na	na
253	0	0.03125	0.140625	0.4375	0.390625	0.5625	na	na
254	0.015625	0	0.140625	0.0625	0.390625	0.5625	na	na
255	0.015625	0.0625	0.140625	0.0625	0.390625	0.5625	na	na
256	0	0.03125	0.140625	0.25	0.3125	0.375	na	na
257	0	0.03125	0.140625	0.25	0.234375	na	na	na
258	0	0.03125	0.140625	0.1875	0.546875	na	na	na
259	0	0	0.140625	0.1875	0.46875	na	na	na
260	0	0	0.140625	0.1875	0.078125	na	na	na
261	0	0	0.140625	0.375	0.390625	na	na	na
262	0.015625	0.03125	0.140625	0.1875	0.46875	na	na	na
263	0	0.125	0.140625	0.3125	0.234375	na	na	na
264	0	0	0.140625	0.375	0.625	na	na	na
265	0	0.09375	0.140625	0.4375	0.3125	na	na	na
266	0	0.09375	0.140625	0.3125	0.546875	na	na	na
267	0	0	0.140625	0.125	0.3125	na	na	na
268	0	0.125	0.140625	0.125	0.46875	na	na	na
269	0	0.03125	0.1875	0.4375	0	na	na	na
270	0	0.0625	0	0.3125	0.390625	na	na	na
271	0.03125	0.0625	0.140625	0.125	0.234375	na	na	na
272	0	0.03125	0.046875	0.375	0.546875	na	na	na
273	0	0	0.140625	0.125	0.46875	na	na	na
274	0	0	0.234375	0.125	0.15625	na	na	na
275	0	0	0.1875	0.1875	0.546875	na	na	na
276	0	0.03125	0.28125	0.1875	0.3125	na	na	na
277	0	0.0625	0	0.25	0.390625	na	na	na
278	0.015625	0	0.046875	0.375	0.3125	na	na	na
279	0.015625	0.03125	0.046875	0	0	na	na	na
280	0	0	0.234375	0.375	0.15625	na	na	na
281	0	0	0.09375	0.1875	0.3125	na	na	na
282	0	0.03125	0.09375	0.1875	0.390625	na	na	na
283	0.015625	0	0.140625	0.375	0.3125	na	na	na
284	0.046875	0.03125	0.140625	0.3125	0	na	na	na
285	0	0.0625	0.09375	0.1875	0.3125	na	na	na
286	0	0.03125	0.09375	0.3125	0.3125	na	na	na
287	0	0.0625	0.1875	0.25	0.234375	na	na	na
288	0	0	0.09375	0.3125	0.3125	na	na	na
289	0.015625	0	0.1875	0.25	0	na	na	na
290	0	0.03125	0.1875	0.0625	0.390625	na	na	na
291	0.015625	0.125	0	0.4375	0.390625	na	na	na
292	0	0.0625	0.28125	0.1875	0.390625	na	na	na
293	0	0.03125	0.09375	0.0625	0.390625	na	na	na
294	0.015625	0.09375	0.140625	0.25	0.390625	na	na	na
295	0.03125	0.03125	0	0.25	0.234375	na	na	na
296	0.046875	0.03125	0.234375	0.3125	0.390625	na	na	na
297	0.015625	0	0.140625	0.25	0.46875	na	na	na
298	0.03125	0.03125	0.1875	0.25	0.078125	na	na	na
299	0.015625	0.1875	0	0.25	0	na	na	na
300	0	0.125	0	0.25	0.390625	na	na	na
301	0.03125	0.03125	0.046875	0.25	0.546875	na	na	na
302	0	0.09375	0.046875	0.25	0.3125	na	na	na
303	0.015625	0	0	0.25	0.234375	na	na	na
304	0	0	0	0.25	0	na	na	na
305	0	0.125	0.1875	0.25	0.546875	na	na	na
306	0	0.03125	0.046875	0.25	0.390625	na	na	na
307	0.015625	0.09375	0	0.25	0.234375	na	na	na
308	0	0.1875	0.046875	0.25	0.625	na	na	na
309	0	0.03125	0	0.25	0.3125	na	na	na
310	0	0.03125	0.1875	0.3125	0.625	na	na	na
311	0	0	0.234375	0.25	0.3125	na	na	na
312	0	0.15625	0.046875	0	0.390625	na	na	na
313	0.015625	0.0625	0	0.4375	0.3125	na	na	na
314	0	0	0.046875	0	0.390625	na	na	na
315	0	0	0.046875	0.0625	0.390625	na	na	na
316	0	0.03125	0.09375	0.25	0.546875	na	na	na
317	0.03125	0.0625	0	0.375	0.390625	na	na	na
318	0.015625	0	0	0.125	0.390625	na	na	na
319	0.015625	0.03125	0.28125	0.375	0.546875	na	na	na
320	0	0	0.28125	0.3125	0.625	na	na	na
321	0	0.03125	0.046875	0.25	na	na	na	na
322	0.03125	0	0.046875	0.0625	na	na	na	na
323	0.015625	0	0.234375	0	na	na	na	na
324	0.015625	0	0.09375	0.375	na	na	na	na
325	0.015625	0	0	0	na	na	na	na
326	0	0	0.1875	0.25	na	na	na	na
327	0.015625	0	0	0.3125	na	na	na	na
328	0.015625	0.15625	0.28125	0.1875	na	na	na	na
329	0	0.03125	0.140625	0.125	na	na	na	na
330	0.015625	0	0.046875	0.25	na	na	na	na
331	0	0.15625	0	0.3125	na	na	na	na
332	0	0	0.140625	0.375	na	na	na	na
333	0	0	0.09375	0.0625	na	na	na	na
334	0	0	0.09375	0	na	na	na	na
335	0	0.03125	0	0.1875	na	na	na	na
336	0	0	0	0.1875	na	na	na	na
337	0	0	0.09375	0.0625	na	na	na	na
338	0	0.0625	0.09375	0.0625	na	na	na	na
339	0	0.0625	0.046875	0.125	na	na	na	na
340	0.03125	0.0625	0.046875	0.25	na	na	na	na
341	0	0.0625	0.234375	0.125	na	na	na	na
342	0.015625	0.0625	0.09375	0.4375	na	na	na	na
343	0	0.0625	0.140625	0.375	na	na	na	na
344	0.015625	0.0625	0.046875	0.25	na	na	na	na
345	0.015625	0.0625	0.09375	0.1875	na	na	na	na
346	0.015625	0.0625	0.140625	0.4375	na	na	na	na
347	0.015625	0.0625	0.046875	0.1875	na	na	na	na
348	0.03125	0.0625	0.046875	0.25	na	na	na	na
349	0	0.0625	0	0.1875	na	na	na	na
350	0	0.0625	0	0.375	na	na	na	na
351	0.015625	0.0625	0.046875	0.3125	na	na	na	na
352	0	0.0625	0.1875	0.375	na	na	na	na
353	0.015625	0.0625	0.046875	0.25	na	na	na	na
354	0	0.0625	0.046875	0.4375	na	na	na	na
355	0.03125	0.0625	0.09375	0	na	na	na	na
356	0	0.0625	0.09375	0.125	na	na	na	na
357	0	0.0625	0	0.375	na	na	na	na
358	0.015625	0.0625	0	0.375	na	na	na	na
359	0.015625	0.0625	0.328125	0.0625	na	na	na	na
360	0.015625	0.0625	0.09375	0.25	na	na	na	na
361	0.015625	0.0625	0.140625	0.3125	na	na	na	na
362	0	0.0625	0.1875	0.1875	na	na	na	na
363	0.046875	0.09375	0.046875	0	na	na	na	na
364	0.015625	0	0.328125	0.375	na	na	na	na
365	0.0625	0.03125	0.140625	0.1875	na	na	na	na
366	0.015625	0.0625	0.1875	0.375	na	na	na	na
367	0	0.09375	0.046875	0.3125	na	na	na	na
368	0.046875	0.03125	0.140625	0.4375	na	na	na	na
369	0.015625	0.0625	0.1875	0.4375	na	na	na	na
370	0.046875	0.09375	0.234375	0.25	na	na	na	na
371	0.015625	0.09375	0	0	na	na	na	na
372	0.015625	0.0625	0	0.25	na	na	na	na
373	0.0625	0.09375	0.140625	0.3125	na	na	na	na
374	0	0.09375	0.140625	0.25	na	na	na	na
375	0	0.09375	0.046875	0.3125	na	na	na	na
376	0	0	0.046875	0.5	na	na	na	na
377	0.015625	0.03125	0.046875	0.125	na	na	na	na
378	0.015625	0	0.09375	0.25	na	na	na	na
379	0	0.03125	0.09375	0	na	na	na	na
380	0.046875	0.0625	0	0.25	na	na	na	na
381	0	0.09375	0.28125	0.375	na	na	na	na
382	0	0	0.09375	0.25	na	na	na	na
383	0.015625	0.03125	0.09375	0.125	na	na	na	na
384	0	0.1875	0.046875	0.1875	na	na	na	na
385	0.03125	0.09375	0.09375	0.25	na	na	na	na
386	0.046875	0	0	0.25	na	na	na	na
387	0	0.03125	0	0.25	na	na	na	na
388	0	0.0625	0	0.25	na	na	na	na
389	0.015625	0	0.234375	0.25	na	na	na	na
390	0.015625	0.03125	0.046875	0.25	na	na	na	na
391	0	0.0625	0	0.25	na	na	na	na
392	0	0.03125	0	0.25	na	na	na	na
393	0.03125	0	0.046875	0.3125	na	na	na	na
394	0.015625	0.0625	0	0.3125	na	na	na	na
395	0	0.09375	0	0.0625	na	na	na	na
396	0	0.15625	0.09375	0.0625	na	na	na	na
397	0	0	0.234375	0.375	na	na	na	na
398	0	0.03125	0.046875	0.3125	na	na	na	na
399	0	0.03125	0.140625	0.25	na	na	na	na
400	0	0.03125	0.140625	0.5	na	na	na	na
401	0.015625	0	0	0.1875	na	na	na	na
402	0	0	0.046875	0.3125	na	na	na	na
403	0	0.03125	0.09375	0	na	na	na	na
404	0	0	0.046875	0.0625	na	na	na	na
405	0	0	0.046875	0.1875	na	na	na	na
406	0	0.03125	0	0.0625	na	na	na	na
407	0	0	0	0.125	na	na	na	na
408	0	0	0	0	na	na	na	na
409	0.0625	0	0.09375	0.3125	na	na	na	na
410	0	0.03125	0.046875	0.4375	na	na	na	na
411	0.015625	0	0.046875	0	na	na	na	na
412	0.015625	0	0.09375	0.25	na	na	na	na
413	0.015625	0	0.140625	0.4375	na	na	na	na
414	0.015625	0	0.09375	0.1875	na	na	na	na
415	0.015625	0.0625	0.09375	0.375	na	na	na	na
416	0	0	0.09375	0.5	na	na	na	na
417	0.015625	0.0625	0	0.0625	na	na	na	na
418	0.015625	0.03125	0.09375	0.3125	na	na	na	na
419	0	0.03125	0	0.0625	na	na	na	na
420	0.015625	0.03125	0.140625	0.125	na	na	na	na
421	0.015625	0.03125	0.09375	0.0625	na	na	na	na
422	0.03125	0.03125	0.09375	0.3125	na	na	na	na
423	0	0	0.140625	0	na	na	na	na
424	0	0	0.140625	0.125	na	na	na	na
425	0	0	0.140625	0.0625	na	na	na	na
426	0	0	0.140625	0.1875	na	na	na	na
427	0	0.03125	0.140625	0	na	na	na	na
428	0	0.03125	0.140625	0.25	na	na	na	na
429	0	0	0.140625	0.25	na	na	na	na
430	0.015625	0.03125	0.140625	0.1875	na	na	na	na
431	0	0.1875	0.140625	0.3125	na	na	na	na
432	0.0625	0	0.140625	0.125	na	na	na	na
433	0.015625	0.03125	0.140625	0.125	na	na	na	na
434	0.03125	0.0625	0.140625	0.0625	na	na	na	na
435	0.015625	0.09375	0.140625	0.3125	na	na	na	na
436	0	0	0.140625	0.3125	na	na	na	na
437	0	0.03125	0.140625	0.25	na	na	na	na
438	0	0.03125	0.140625	0.3125	na	na	na	na
439	0.015625	0	0.140625	0.125	na	na	na	na
440	0.03125	0.03125	0.140625	0.0625	na	na	na	na
441	0	0.0625	0.140625	0.3125	na	na	na	na
442	0.015625	0.03125	0.140625	0.1875	na	na	na	na
443	0	0	0.140625	0	na	na	na	na
444	0	0.03125	0.140625	0.125	na	na	na	na
445	0	0.03125	0.140625	0.25	na	na	na	na
446	0.015625	0.09375	0.140625	0.25	na	na	na	na
447	0.015625	0.03125	0.140625	0.125	na	na	na	na
448	0	0.03125	0.140625	0.25	na	na	na	na
449	0	0.03125	0.09375	0	na	na	na	na
450	0	0.03125	0.09375	0.25	na	na	na	na
451	0.015625	0.03125	0.09375	0.125	na	na	na	na
452	0.015625	0.0625	0.140625	0.0625	na	na	na	na
453	0.015625	0	0.046875	0	na	na	na	na
454	0	0.03125	0.046875	0.125	na	na	na	na
455	0	0.03125	0.09375	0.1875	na	na	na	na
456	0	0.125	0.09375	0.25	na	na	na	na
457	0	0.125	0.046875	0.1875	na	na	na	na
458	0	0.03125	0	0.3125	na	na	na	na
459	0.015625	0.0625	0	0	na	na	na	na
460	0.015625	0.0625	0.140625	0.0625	na	na	na	na
461	0	0.15625	0.1875	0.25	na	na	na	na
462	0.015625	0.03125	0.234375	0.375	na	na	na	na
463	0	0.03125	0.046875	0	na	na	na	na
464	0	0	0.046875	0.125	na	na	na	na
465	0.015625	0	0.09375	0.125	na	na	na	na
466	0.015625	0	0.046875	0.375	na	na	na	na
467	0.03125	0	0.09375	0.25	na	na	na	na
468	0.03125	0	0	0.25	na	na	na	na
469	0	0	0.046875	0.25	na	na	na	na
470	0	0.09375	0.046875	0.25	na	na	na	na
471	0	0.125	0.046875	0.25	na	na	na	na
472	0	0	0.046875	0.25	na	na	na	na
473	0	0	0	0.25	na	na	na	na
474	0.015625	0	0.09375	0.25	na	na	na	na
475	0	0	0	0.25	na	na	na	na
476	0	0.0625	0.046875	0.25	na	na	na	na
477	0.015625	0	0.09375	0.125	na	na	na	na
478	0	0.03125	0.046875	0.375	na	na	na	na
479	0.015625	0.03125	0	0.0625	na	na	na	na
480	0	0	0.046875	0.0625	na	na	na	na
481	0	0.09375	0.09375	0.125	na	na	na	na
482	0	0	0.046875	0.1875	na	na	na	na
483	0	0	0.046875	0	na	na	na	na
484	0.015625	0	0.046875	0	na	na	na	na
485	0.015625	0	0	0	na	na	na	na
486	0.015625	0	0.046875	0.125	na	na	na	na
487	0.015625	0	0	0.0625	na	na	na	na
488	0.015625	0.03125	0	0.375	na	na	na	na
489	0.015625	0	0.046875	0.0625	na	na	na	na
490	0.015625	0	0	0.25	na	na	na	na
491	0.015625	0.03125	0	0.375	na	na	na	na
492	0.015625	0.1875	0	0.1875	na	na	na	na
493	0.015625	0.03125	0.28125	0	na	na	na	na
494	0.015625	0.0625	0.140625	0.0625	na	na	na	na
495	0.015625	0	0.28125	0.1875	na	na	na	na
496	0.015625	0.15625	0.28125	0.375	na	na	na	na
497	0.015625	0.03125	0.046875	0.375	na	na	na	na
498	0.015625	0.125	0.09375	0.0625	na	na	na	na
499	0.015625	0.125	0.046875	0.0625	na	na	na	na
500	0.015625	0.125	0.09375	0.4375	na	na	na	na
501	0.015625	0	0.046875	0.125	na	na	na	na
502	0.015625	0.0625	0.09375	0.4375	na	na	na	na
503	0.015625	0.0625	0.046875	0.0625	na	na	na	na
504	0.015625	0	0.046875	0.125	na	na	na	na
505	0.015625	0	0.046875	0.375	na	na	na	na
506	0.015625	0.09375	0	0.1875	na	na	na	na
507	0.015625	0	0	0.4375	na	na	na	na
508	0.015625	0.03125	0.046875	0.25	na	na	na	na
509	0.015625	0.15625	0	0.1875	na	na	na	na
510	0.015625	0	0.140625	0.4375	na	na	na	na
511	0.015625	0	0.046875	0.3125	na	na	na	na
512	0.015625	0	0.046875	0.4375	na	na	na	na
513	0.015625	0.03125	0	0	na	na	na	na
514	0.015625	0	0.046875	0.3125	na	na	na	na
515	0.015625	0	0.046875	0.4375	na	na	na	na
516	0.015625	0.03125	0	0.25	na	na	na	na
517	0.015625	0.03125	0.1875	0.375	na	na	na	na
518	0.015625	0.0625	0.09375	0.0625	na	na	na	na
519	0.015625	0.03125	0.09375	0.0625	na	na	na	na
520	0.015625	0	0.09375	0.375	na	na	na	na
521	0.015625	0	0.046875	0.125	na	na	na	na
522	0.015625	0.0625	0.09375	0.4375	na	na	na	na
523	0.015625	0	0.046875	0.1875	na	na	na	na
524	0.015625	0	0.09375	0.1875	na	na	na	na
525	0.015625	0.03125	0	0.4375	na	na	na	na
526	0.015625	0	0.046875	0.125	na	na	na	na
527	0.015625	0.03125	0.09375	0.25	na	na	na	na
528	0.015625	0.03125	0.046875	0.25	na	na	na	na
529	0.015625	0.09375	0	0.25	na	na	na	na
530	0.015625	0	0.046875	0.25	na	na	na	na
531	0.015625	0	0.140625	0.25	na	na	na	na
532	0.015625	0.09375	0.140625	0.4375	na	na	na	na
533	0.015625	0.03125	0.140625	0.0625	na	na	na	na
534	0.015625	0.125	0.1875	0.3125	na	na	na	na
535	0.015625	0	0	0.375	na	na	na	na
536	0.015625	0.09375	0	0.3125	na	na	na	na
537	0.015625	0	0.046875	na	na	na	na	na
538	0.015625	0	0	na	na	na	na	na
539	0.015625	0.03125	0.09375	na	na	na	na	na
540	0.015625	0	0.09375	na	na	na	na	na
541	0.015625	0.03125	0.140625	na	na	na	na	na
542	0.015625	0.03125	0	na	na	na	na	na
543	0.015625	0.03125	0.09375	na	na	na	na	na
544	0.015625	0	0.09375	na	na	na	na	na
545	0.015625	0.0625	0.046875	na	na	na	na	na
546	0.015625	0.03125	0.09375	na	na	na	na	na
547	0.015625	0.03125	0.046875	na	na	na	na	na
548	0.015625	0	0.09375	na	na	na	na	na
549	0.015625	0	0	na	na	na	na	na
550	0.015625	0	0	na	na	na	na	na
551	0.015625	0	0.046875	na	na	na	na	na
552	0.015625	0	0.140625	na	na	na	na	na
553	0.015625	0	0.28125	na	na	na	na	na
554	0.015625	0	0	na	na	na	na	na
555	0.015625	0.03125	0.09375	na	na	na	na	na
556	0.015625	0.0625	0	na	na	na	na	na
557	0.015625	0.03125	0.140625	na	na	na	na	na
558	0.015625	0.03125	0.234375	na	na	na	na	na
559	0.015625	0	0.1875	na	na	na	na	na
560	0.015625	0	0.1875	na	na	na	na	na
561	0.015625	0	0.09375	na	na	na	na	na
562	0.015625	0.03125	0.1875	na	na	na	na	na
563	0.015625	0	0.140625	na	na	na	na	na
564	0.015625	0.125	0.046875	na	na	na	na	na
565	0.015625	0	0.140625	na	na	na	na	na
566	0.015625	0.0625	0	na	na	na	na	na
567	0.015625	0	0.140625	na	na	na	na	na
568	0.015625	0.03125	0.140625	na	na	na	na	na
569	0.015625	0.03125	0	na	na	na	na	na
570	0.015625	0.03125	0	na	na	na	na	na
571	0.015625	0.03125	0.140625	na	na	na	na	na
572	0.015625	0	0.140625	na	na	na	na	na
573	0.015625	0	0.1875	na	na	na	na	na
574	0.015625	0.15625	0.1875	na	na	na	na	na
575	0.015625	0.21875	0.046875	na	na	na	na	na
576	0.015625	0.0625	0.046875	na	na	na	na	na
577	0.015625	0	0.09375	na	na	na	na	na
578	0.015625	0.03125	0.046875	na	na	na	na	na
579	0.015625	0	0.140625	na	na	na	na	na
580	0.015625	0.03125	0.328125	na	na	na	na	na
581	0.015625	0	0.140625	na	na	na	na	na
582	0.015625	0	0.234375	na	na	na	na	na
583	0.015625	0.0625	0.140625	na	na	na	na	na
584	0.015625	0.03125	0.140625	na	na	na	na	na
585	0.015625	0	0.09375	na	na	na	na	na
586	0.015625	0	0.28125	na	na	na	na	na
587	0.015625	0.09375	0.375	na	na	na	na	na
588	0.015625	0.09375	0.046875	na	na	na	na	na
589	0.015625	0.09375	0.1875	na	na	na	na	na
590	0.015625	0.09375	0.140625	na	na	na	na	na
591	0.015625	0.0625	0.140625	na	na	na	na	na
592	0.015625	0.0625	0.140625	na	na	na	na	na
593	0.015625	0.0625	0.140625	na	na	na	na	na
594	0.015625	0.0625	0.140625	na	na	na	na	na
595	0.015625	0.0625	0.140625	na	na	na	na	na
596	0.015625	0.0625	0.140625	na	na	na	na	na
597	0.015625	0.0625	0.046875	na	na	na	na	na
598	0.015625	0.0625	0.046875	na	na	na	na	na
599	0.015625	0.0625	0.09375	na	na	na	na	na
600	0.015625	0.0625	0.046875	na	na	na	na	na
601	0.015625	0.0625	0.1875	na	na	na	na	na
602	0.015625	0.0625	0.046875	na	na	na	na	na
603	0.015625	0.0625	0.09375	na	na	na	na	na
604	0.015625	0.0625	0.09375	na	na	na	na	na
605	0.015625	0.0625	0.046875	na	na	na	na	na
606	0.015625	0.0625	0.140625	na	na	na	na	na
607	0.015625	0.0625	0.046875	na	na	na	na	na
608	0.015625	0.0625	0.375	na	na	na	na	na
609	0.015625	0.0625	0.09375	na	na	na	na	na
610	0.015625	0.0625	0.1875	na	na	na	na	na
611	0.015625	0.0625	0.09375	na	na	na	na	na
612	0.015625	0.0625	0.140625	na	na	na	na	na
613	0.015625	0.0625	0	na	na	na	na	na
614	0.015625	0.0625	0.046875	na	na	na	na	na
615	0.015625	0.0625	0	na	na	na	na	na
616	0.015625	0.0625	0.046875	na	na	na	na	na
617	0.015625	0.0625	0	na	na	na	na	na
618	0.015625	0.0625	0.09375	na	na	na	na	na
619	0.015625	0.0625	0	na	na	na	na	na
620	0.015625	0.0625	0.046875	na	na	na	na	na
621	0.015625	0.0625	0.1875	na	na	na	na	na
622	0.015625	0.0625	0.375	na	na	na	na	na
623	0.015625	0.0625	0.1875	na	na	na	na	na
624	0.015625	0.0625	0.140625	na	na	na	na	na
625	0.015625	0.0625	0	na	na	na	na	na
626	0.015625	0.0625	0.046875	na	na	na	na	na
627	0	0.0625	0.28125	na	na	na	na	na
628	0	0.0625	0	na	na	na	na	na
629	0	0.0625	0.1875	na	na	na	na	na
630	0	0.0625	0	na	na	na	na	na
631	0.015625	0.0625	0.046875	na	na	na	na	na
632	0	0.03125	0	na	na	na	na	na
633	0	0.03125	0	na	na	na	na	na
634	0	0.0625	0.1875	na	na	na	na	na
635	0	0.0625	0	na	na	na	na	na
636	0	0.03125	0.328125	na	na	na	na	na
637	0	0	0	na	na	na	na	na
638	0.015625	0	0.09375	na	na	na	na	na
639	0.015625	0	0.046875	na	na	na	na	na
640	0.015625	0.0625	0.1875	na	na	na	na	na
641	0.015625	0	0.1875	na	na	na	na	na
642	0.03125	0	0	na	na	na	na	na
643	0	0	0.234375	na	na	na	na	na
644	0	0.0625	0	na	na	na	na	na
645	0.015625	0.0625	0.140625	na	na	na	na	na
646	0	0.0625	0	na	na	na	na	na
647	0.015625	0.03125	0.09375	na	na	na	na	na
648	0.015625	0.03125	0.046875	na	na	na	na	na
649	0	0.09375	0.046875	na	na	na	na	na
650	0	0	0.234375	na	na	na	na	na
651	0.015625	0	0	na	na	na	na	na
652	0	0.03125	0.046875	na	na	na	na	na
653	0	0.03125	0.140625	na	na	na	na	na
654	0	0	0.140625	na	na	na	na	na
655	0.0625	0	0.140625	na	na	na	na	na
656	0.046875	0	0.140625	na	na	na	na	na
657	0	0	0.140625	na	na	na	na	na
658	0.03125	0.03125	0.140625	na	na	na	na	na
659	0	0.03125	0.140625	na	na	na	na	na
660	0	0	0.046875	na	na	na	na	na
661	0	0	0.1875	na	na	na	na	na
662	0	0.0625	0.140625	na	na	na	na	na
663	0.015625	0	0.046875	na	na	na	na	na
664	0	0	0.234375	na	na	na	na	na
665	0	0	0.046875	na	na	na	na	na
666	0.03125	0	0.09375	na	na	na	na	na
667	0	0	0.09375	na	na	na	na	na
668	0	0	0.09375	na	na	na	na	na
669	0	0.03125	0.046875	na	na	na	na	na
670	0	0	0	na	na	na	na	na
671	0	0.03125	0.28125	na	na	na	na	na
672	0.015625	0	0	na	na	na	na	na
673	0	0	0	na	na	na	na	na
674	0	0.03125	0.046875	na	na	na	na	na
675	0	0	0.046875	na	na	na	na	na
676	0.015625	0	0.1875	na	na	na	na	na
677	0	0	0	na	na	na	na	na
678	0.015625	0.0625	0.1875	na	na	na	na	na
679	0.015625	0.0625	0	na	na	na	na	na
680	0.015625	0.03125	0	na	na	na	na	na
681	0.078125	0	0	na	na	na	na	na
682	0	0	0.046875	na	na	na	na	na
683	0	0.03125	0.28125	na	na	na	na	na
684	0	0.03125	0.046875	na	na	na	na	na
685	0	0	0	na	na	na	na	na
686	0.03125	0	0.046875	na	na	na	na	na
687	0	0	0.140625	na	na	na	na	na
688	0.015625	0.0625	0	na	na	na	na	na
689	0	0	0.046875	na	na	na	na	na
690	0.015625	0.03125	0.09375	na	na	na	na	na
691	0.015625	0	0.09375	na	na	na	na	na
692	0.078125	0.03125	0.140625	na	na	na	na	na
693	0.015625	0.03125	0.140625	na	na	na	na	na
694	0	0	0.046875	na	na	na	na	na
695	0	0	0.140625	na	na	na	na	na
696	0.03125	0	0.046875	na	na	na	na	na
697	0	0	0.046875	na	na	na	na	na
698	0.015625	0	0.1875	na	na	na	na	na
699	0.015625	0	0.046875	na	na	na	na	na
700	0	0.03125	0.046875	na	na	na	na	na
701	0.046875	0.0625	0	na	na	na	na	na
702	0	0	0.046875	na	na	na	na	na
703	0.015625	0	0.046875	na	na	na	na	na
704	0	0	0.09375	na	na	na	na	na
705	0	0	0.140625	na	na	na	na	na
706	0.03125	0.03125	0.234375	na	na	na	na	na
707	0	0.03125	0	na	na	na	na	na
708	0.015625	0.0625	0.140625	na	na	na	na	na
709	0	0	0.046875	na	na	na	na	na
710	0.015625	0	0.234375	na	na	na	na	na
711	0	0	0.046875	na	na	na	na	na
712	0	0.0625	0.1875	na	na	na	na	na
713	0	0	0.1875	na	na	na	na	na
714	0.03125	0.03125	0.046875	na	na	na	na	na
715	0.015625	0	0.09375	na	na	na	na	na
716	0.03125	0	0	na	na	na	na	na
717	0.015625	0	0.09375	na	na	na	na	na
718	0	0.09375	0.046875	na	na	na	na	na
719	0.03125	0.03125	0.140625	na	na	na	na	na
720	0.015625	0.125	0.1875	na	na	na	na	na
721	0.0625	0	0.1875	na	na	na	na	na
722	0.015625	0.03125	0	na	na	na	na	na
723	0.0625	0.0625	0.046875	na	na	na	na	na
724	0.015625	0	0.046875	na	na	na	na	na
725	0.015625	0.03125	0.1875	na	na	na	na	na
726	0.015625	0	0	na	na	na	na	na
727	0.015625	0.09375	0	na	na	na	na	na
728	0.046875	0.0625	0.046875	na	na	na	na	na
729	0.03125	0.03125	0.046875	na	na	na	na	na
730	0	0.0625	0.09375	na	na	na	na	na
731	0	0.0625	0.09375	na	na	na	na	na
732	0.03125	0.03125	0.140625	na	na	na	na	na
733	0.03125	0	0.046875	na	na	na	na	na
734	0	0	0.234375	na	na	na	na	na
735	0.015625	0.03125	0.09375	na	na	na	na	na
736	0.015625	0.03125	0.1875	na	na	na	na	na
737	0	0	0.09375	na	na	na	na	na
738	0.03125	0.03125	0.234375	na	na	na	na	na
739	0.015625	0.03125	0	na	na	na	na	na
740	0.046875	0.125	0.234375	na	na	na	na	na
741	0	0.03125	0	na	na	na	na	na
742	0.015625	0.03125	0.046875	na	na	na	na	na
743	0.015625	0	0.140625	na	na	na	na	na
744	0	0	0.046875	na	na	na	na	na
745	0	0.03125	0.09375	na	na	na	na	na
746	0.015625	0.03125	0	na	na	na	na	na
747	0	0.03125	0.09375	na	na	na	na	na
748	0.046875	0	0.046875	na	na	na	na	na
749	0	0.03125	0.046875	na	na	na	na	na
750	0	0	0.234375	na	na	na	na	na
751	0.015625	0	0.28125	na	na	na	na	na
752	0	0	0.046875	na	na	na	na	na
753	0.03125	0	0.046875	na	na	na	na	na
754	0.03125	0.03125	0	na	na	na	na	na
755	0.078125	0	0.28125	na	na	na	na	na
756	0	0	0.140625	na	na	na	na	na
757	0	0.03125	0.140625	na	na	na	na	na
758	0.03125	0	0.140625	na	na	na	na	na
759	0.015625	0.03125	0.140625	na	na	na	na	na
760	0.015625	0	0.140625	na	na	na	na	na
761	0.03125	0	0.140625	na	na	na	na	na
762	0.015625	0.0625	0.140625	na	na	na	na	na
763	0	0	0.140625	na	na	na	na	na
764	0	0	0.140625	na	na	na	na	na
765	0	0.03125	0.140625	na	na	na	na	na
766	0.0625	0	0.140625	na	na	na	na	na
767	0.015625	0	0.140625	na	na	na	na	na
768	0.03125	0.0625	0.140625	na	na	na	na	na
769	0	0.03125	0.140625	na	na	na	na	na
770	0.046875	0.03125	0.140625	na	na	na	na	na
771	0.03125	0	0.046875	na	na	na	na	na
772	0	0	0.1875	na	na	na	na	na
773	0	0.0625	0.046875	na	na	na	na	na
774	0.015625	0	0	na	na	na	na	na
775	0.03125	0	0.046875	na	na	na	na	na
776	0	0	0	na	na	na	na	na
777	0.015625	0	0	na	na	na	na	na
778	0.015625	0	0	na	na	na	na	na
779	0	0	0.1875	na	na	na	na	na
780	0.03125	0	0.046875	na	na	na	na	na
781	0	0	0.09375	na	na	na	na	na
782	0	0.03125	0.046875	na	na	na	na	na
783	0	0.03125	0	na	na	na	na	na
784	0	0	0	na	na	na	na	na
785	0.03125	0	0.046875	na	na	na	na	na
786	0	0.03125	0	na	na	na	na	na
787	0.015625	0.03125	0.046875	na	na	na	na	na
788	0.015625	0.03125	0.1875	na	na	na	na	na
789	0	0	0.046875	na	na	na	na	na
790	0.03125	0.03125	0.046875	na	na	na	na	na
791	0	0.09375	0.046875	na	na	na	na	na
792	0	0.03125	0.046875	na	na	na	na	na
793	0.015625	0	0	na	na	na	na	na
794	0.03125	0	0.234375	na	na	na	na	na
795	0	0.03125	0.140625	na	na	na	na	na
796	0.03125	0.03125	0.28125	na	na	na	na	na
797	0.03125	0.03125	0.09375	na	na	na	na	na
798	0	0.03125	0.140625	na	na	na	na	na
799	0.015625	0.03125	0	na	na	na	na	na
800	0.015625	0.0625	0.234375	na	na	na	na	na
801	0.03125	0	0.1875	na	na	na	na	na
802	0.03125	0.03125	0.328125	na	na	na	na	na
803	0	0.0625	0.046875	na	na	na	na	na
804	0.03125	0.125	0	na	na	na	na	na
805	0	0.03125	0	na	na	na	na	na
806	0.03125	0	0.234375	na	na	na	na	na
807	0.03125	0	0.28125	na	na	na	na	na
808	0.03125	0	0.234375	na	na	na	na	na
809	0.015625	0.03125	0.234375	na	na	na	na	na
810	0	0.03125	0.28125	na	na	na	na	na
811	0	0.03125	0	na	na	na	na	na
812	0	0	0.046875	na	na	na	na	na
813	0	0	0.09375	na	na	na	na	na
814	0.078125	0	0.140625	na	na	na	na	na
815	0	0	0.140625	na	na	na	na	na
816	0.015625	0.03125	0.09375	na	na	na	na	na
817	0	0	0.328125	na	na	na	na	na
818	0.015625	0.03125	0.328125	na	na	na	na	na
819	0.015625	0	0.046875	na	na	na	na	na
820	0	0	0.140625	na	na	na	na	na
821	0.015625	0	0.140625	na	na	na	na	na
822	0.03125	0	0.140625	na	na	na	na	na
823	0.015625	0.03125	0.234375	na	na	na	na	na
824	0.015625	0.03125	0.140625	na	na	na	na	na
825	0	0.03125	0.09375	na	na	na	na	na
826	0	0.0625	0.1875	na	na	na	na	na
827	0	0.03125	0.046875	na	na	na	na	na
828	0.015625	0	0	na	na	na	na	na
829	0.03125	0.0625	0.140625	na	na	na	na	na
830	0	0.03125	0.1875	na	na	na	na	na
831	0	0.03125	0.28125	na	na	na	na	na
832	0.015625	0.0625	0.046875	na	na	na	na	na
833	0	0.125	0.1875	na	na	na	na	na
834	0	0.03125	0.328125	na	na	na	na	na
835	0	0.03125	0	na	na	na	na	na
836	0	0.03125	0.046875	na	na	na	na	na
837	0	0	0.046875	na	na	na	na	na
838	0.015625	0.0625	0	na	na	na	na	na
839	0	0.03125	0.1875	na	na	na	na	na
840	0.046875	0.03125	0.28125	na	na	na	na	na
841	0	0.03125	0.234375	na	na	na	na	na
842	0	0	0.28125	na	na	na	na	na
843	0	0.03125	0	na	na	na	na	na
844	0.015625	0.03125	0	na	na	na	na	na
845	0	0.09375	0.046875	na	na	na	na	na
846	0.015625	0.03125	0	na	na	na	na	na
847	0.015625	0	0.28125	na	na	na	na	na
848	0	0.09375	0.1875	na	na	na	na	na
849	0	0.03125	0.140625	na	na	na	na	na
850	0.015625	0	0.140625	na	na	na	na	na
851	0	0.0625	0.140625	na	na	na	na	na
852	0.015625	0	0.140625	na	na	na	na	na
853	0	0.03125	0.140625	na	na	na	na	na
854	0.015625	0.09375	0.140625	na	na	na	na	na
855	0	0	0.140625	na	na	na	na	na
856	0	0.0625	0.140625	na	na	na	na	na
857	0	0	0.234375	na	na	na	na	na
858	0	0.03125	0.328125	na	na	na	na	na
859	0.03125	0	0.09375	na	na	na	na	na
860	0.015625	0	0.09375	na	na	na	na	na
861	0.015625	0.0625	0	na	na	na	na	na
862	0	0	0.140625	na	na	na	na	na
863	0.015625	0.0625	0.328125	na	na	na	na	na
864	0	0.03125	0.140625	na	na	na	na	na
865	0	0.15625	na	na	na	na	na	na
866	0	0	na	na	na	na	na	na
867	0	0.03125	na	na	na	na	na	na
868	0	0	na	na	na	na	na	na
869	0.015625	0.03125	na	na	na	na	na	na
870	0.03125	0	na	na	na	na	na	na
871	0.046875	0	na	na	na	na	na	na
872	0.015625	0	na	na	na	na	na	na
873	0.015625	0.09375	na	na	na	na	na	na
874	0	0.03125	na	na	na	na	na	na
875	0	0.0625	na	na	na	na	na	na
876	0.015625	0	na	na	na	na	na	na
877	0	0.03125	na	na	na	na	na	na
878	0.015625	0	na	na	na	na	na	na
879	0	0.03125	na	na	na	na	na	na
880	0.015625	0.125	na	na	na	na	na	na
881	0.015625	0	na	na	na	na	na	na
882	0	0	na	na	na	na	na	na
883	0	0.09375	na	na	na	na	na	na
884	0.015625	0	na	na	na	na	na	na
885	0.015625	0.15625	na	na	na	na	na	na
886	0	0	na	na	na	na	na	na
887	0	0	na	na	na	na	na	na
888	0.015625	0.03125	na	na	na	na	na	na
889	0.03125	0.09375	na	na	na	na	na	na
890	0.015625	0.09375	na	na	na	na	na	na
891	0.015625	0.0625	na	na	na	na	na	na
892	0	0.0625	na	na	na	na	na	na
893	0.015625	0.09375	na	na	na	na	na	na
894	0.015625	0	na	na	na	na	na	na
895	0.015625	0.0625	na	na	na	na	na	na
896	0.015625	0.0625	na	na	na	na	na	na
897	0.015625	0.21875	na	na	na	na	na	na
898	0	0.03125	na	na	na	na	na	na
899	0	0.03125	na	na	na	na	na	na
900	0	0.125	na	na	na	na	na	na
901	0	0.0625	na	na	na	na	na	na
902	0	0.09375	na	na	na	na	na	na
903	0.0625	0.03125	na	na	na	na	na	na
904	0	0.09375	na	na	na	na	na	na
905	0.015625	0	na	na	na	na	na	na
906	0	0.03125	na	na	na	na	na	na
907	0	0.0625	na	na	na	na	na	na
908	0	0.0625	na	na	na	na	na	na
909	0	0.0625	na	na	na	na	na	na
910	0.015625	0	na	na	na	na	na	na
911	0	0.03125	na	na	na	na	na	na
912	0.015625	0.125	na	na	na	na	na	na
913	0.03125	0.09375	na	na	na	na	na	na
914	0.03125	0.09375	na	na	na	na	na	na
915	0	0.125	na	na	na	na	na	na
916	0	0.03125	na	na	na	na	na	na
917	0	0.15625	na	na	na	na	na	na
918	0.046875	0	na	na	na	na	na	na
919	0	0.03125	na	na	na	na	na	na
920	0.03125	0.0625	na	na	na	na	na	na
921	0.03125	0.0625	na	na	na	na	na	na
922	0	0.0625	na	na	na	na	na	na
923	0.015625	0.0625	na	na	na	na	na	na
924	0	0.0625	na	na	na	na	na	na
925	0	0.0625	na	na	na	na	na	na
926	0	0.0625	na	na	na	na	na	na
927	0.03125	0.0625	na	na	na	na	na	na
928	0.03125	0.0625	na	na	na	na	na	na
929	0	0.0625	na	na	na	na	na	na
930	0	0.0625	na	na	na	na	na	na
931	0	0.0625	na	na	na	na	na	na
932	0	0.0625	na	na	na	na	na	na
933	0	0.0625	na	na	na	na	na	na
934	0	0.0625	na	na	na	na	na	na
935	0	0.0625	na	na	na	na	na	na
936	0	0.0625	na	na	na	na	na	na
937	0.015625	0.0625	na	na	na	na	na	na
938	0.03125	0.0625	na	na	na	na	na	na
939	0.015625	0.0625	na	na	na	na	na	na
940	0.015625	0.0625	na	na	na	na	na	na
941	0.015625	0.0625	na	na	na	na	na	na
942	0.015625	0.0625	na	na	na	na	na	na
943	0.046875	0.0625	na	na	na	na	na	na
944	0.015625	0.0625	na	na	na	na	na	na
945	0.0625	0.0625	na	na	na	na	na	na
946	0.015625	0.0625	na	na	na	na	na	na
947	0.046875	0.0625	na	na	na	na	na	na
948	0	0.0625	na	na	na	na	na	na
949	0	0.0625	na	na	na	na	na	na
950	0.015625	0.0625	na	na	na	na	na	na
951	0.0625	0.0625	na	na	na	na	na	na
952	0.03125	0.0625	na	na	na	na	na	na
953	0	0	na	na	na	na	na	na
954	0.015625	0.0625	na	na	na	na	na	na
955	0.03125	0.03125	na	na	na	na	na	na
956	0.046875	0	na	na	na	na	na	na
957	0	0	na	na	na	na	na	na
958	0	0.0625	na	na	na	na	na	na
959	0	0	na	na	na	na	na	na
960	0.03125	0.03125	na	na	na	na	na	na
961	0.015625	0.125	na	na	na	na	na	na
962	0.046875	0	na	na	na	na	na	na
963	0	0.0625	na	na	na	na	na	na
964	0	0.09375	na	na	na	na	na	na
965	0.015625	0.0625	na	na	na	na	na	na
966	0.03125	0	na	na	na	na	na	na
967	0	0	na	na	na	na	na	na
968	0	0.03125	na	na	na	na	na	na
969	0	0.03125	na	na	na	na	na	na
970	0	0	na	na	na	na	na	na
971	0	0.03125	na	na	na	na	na	na
972	0	0.03125	na	na	na	na	na	na
973	0	0	na	na	na	na	na	na
974	0	0	na	na	na	na	na	na
975	0	0	na	na	na	na	na	na
976	0.015625	0.03125	na	na	na	na	na	na
977	0.0625	0.03125	na	na	na	na	na	na
978	0	0	na	na	na	na	na	na
979	0	0.15625	na	na	na	na	na	na
980	0	0.03125	na	na	na	na	na	na
981	0	0.125	na	na	na	na	na	na
982	0.015625	0.03125	na	na	na	na	na	na
983	0.015625	0	na	na	na	na	na	na
984	0	0.0625	na	na	na	na	na	na
985	0.03125	0.03125	na	na	na	na	na	na
986	0	0.0625	na	na	na	na	na	na
987	0	0.0625	na	na	na	na	na	na
988	0.0625	0	na	na	na	na	na	na
989	0.046875	0.03125	na	na	na	na	na	na
990	0.015625	0	na	na	na	na	na	na
991	0.015625	0.0625	na	na	na	na	na	na
992	0.03125	0	na	na	na	na	na	na
993	0.015625	0.15625	na	na	na	na	na	na
994	0	0.03125	na	na	na	na	na	na
995	0	0.03125	na	na	na	na	na	na
996	0	0.125	na	na	na	na	na	na
997	0.015625	0.09375	na	na	na	na	na	na
998	0.015625	0.03125	na	na	na	na	na	na
999	0.015625	0	na	na	na	na	na	na
1000	0	0.03125	na	na	na	na	na	na
1001	0.015625	0.0625	na	na	na	na	na	na
1002	0.015625	0	na	na	na	na	na	na
1003	0	0.03125	na	na	na	na	na	na
1004	0.015625	0.0625	na	na	na	na	na	na
1005	0	0	na	na	na	na	na	na
1006	0	0.09375	na	na	na	na	na	na
1007	0	0.03125	na	na	na	na	na	na
1008	0.015625	0.0625	na	na	na	na	na	na
1009	0.015625	0	na	na	na	na	na	na
1010	0	0.03125	na	na	na	na	na	na
1011	0	0.09375	na	na	na	na	na	na
1012	0	0	na	na	na	na	na	na
1013	0.015625	0.125	na	na	na	na	na	na
1014	0.015625	0.09375	na	na	na	na	na	na
1015	0	0	na	na	na	na	na	na
1016	0.015625	0.125	na	na	na	na	na	na
1017	0.0625	0.03125	na	na	na	na	na	na
1018	0.015625	0.0625	na	na	na	na	na	na
1019	0.03125	0.03125	na	na	na	na	na	na
1020	0.015625	0	na	na	na	na	na	na
1021	0	0.03125	na	na	na	na	na	na
1022	0	0	na	na	na	na	na	na
1023	0	0	na	na	na	na	na	na
1024	0.015625	0	na	na	na	na	na	na
1025	0.015625	0.09375	na	na	na	na	na	na
1026	0.03125	0.03125	na	na	na	na	na	na
1027	0.015625	0.03125	na	na	na	na	na	na
1028	0	0.0625	na	na	na	na	na	na
1029	0.03125	0.03125	na	na	na	na	na	na
1030	0	0.0625	na	na	na	na	na	na
1031	0.046875	0	na	na	na	na	na	na
1032	0.015625	0.03125	na	na	na	na	na	na
1033	0	0.0625	na	na	na	na	na	na
1034	0	0	na	na	na	na	na	na
1035	0	0	na	na	na	na	na	na
1036	0.0625	0.0625	na	na	na	na	na	na
1037	0.015625	0	na	na	na	na	na	na
1038	0	0	na	na	na	na	na	na
1039	0	0.03125	na	na	na	na	na	na
1040	0.015625	0.03125	na	na	na	na	na	na
1041	0	0.03125	na	na	na	na	na	na
1042	0.015625	0.0625	na	na	na	na	na	na
1043	0	0.03125	na	na	na	na	na	na
1044	0.015625	0.03125	na	na	na	na	na	na
1045	0	0.0625	na	na	na	na	na	na
1046	0.03125	0.03125	na	na	na	na	na	na
1047	0	0.03125	na	na	na	na	na	na
1048	0.015625	0	na	na	na	na	na	na
1049	0.03125	0.03125	na	na	na	na	na	na
1050	0	0.0625	na	na	na	na	na	na
1051	0.03125	0.03125	na	na	na	na	na	na
1052	0	0.03125	na	na	na	na	na	na
1053	0.03125	0.03125	na	na	na	na	na	na
1054	0	0	na	na	na	na	na	na
1055	0.015625	0.03125	na	na	na	na	na	na
1056	0.015625	0.09375	na	na	na	na	na	na
1057	0	0.15625	na	na	na	na	na	na
1058	0.015625	0.03125	na	na	na	na	na	na
1059	0	0.03125	na	na	na	na	na	na
1060	0	0.03125	na	na	na	na	na	na
1061	0	0.03125	na	na	na	na	na	na
1062	0	0.03125	na	na	na	na	na	na
1063	0	0	na	na	na	na	na	na
1064	0	0.09375	na	na	na	na	na	na
1065	0	0.0625	na	na	na	na	na	na
1066	0	0	na	na	na	na	na	na
1067	0	0.0625	na	na	na	na	na	na
1068	0	0	na	na	na	na	na	na
1069	0	0.03125	na	na	na	na	na	na
1070	0.015625	0.03125	na	na	na	na	na	na
1071	0.015625	0.03125	na	na	na	na	na	na
1072	0	0.09375	na	na	na	na	na	na
1073	0	0.0625	na	na	na	na	na	na
1074	0	0.09375	na	na	na	na	na	na
1075	0	0.09375	na	na	na	na	na	na
1076	0.015625	0	na	na	na	na	na	na
1077	0	0.1875	na	na	na	na	na	na
1078	0.015625	0.0625	na	na	na	na	na	na
1079	0	0	na	na	na	na	na	na
1080	0	0.03125	na	na	na	na	na	na
1081	0	0.0625	na	na	na	na	na	na
1082	0	0	na	na	na	na	na	na
1083	0	0.03125	na	na	na	na	na	na
1084	0	0	na	na	na	na	na	na
1085	0	0.03125	na	na	na	na	na	na
1086	0.015625	0.0625	na	na	na	na	na	na
1087	0	0.1875	na	na	na	na	na	na
1088	0	0	na	na	na	na	na	na
1089	0.015625	0.0625	na	na	na	na	na	na
1090	0.015625	0	na	na	na	na	na	na
1091	0.015625	0.09375	na	na	na	na	na	na
1092	0.015625	0.09375	na	na	na	na	na	na
1093	0.015625	0.03125	na	na	na	na	na	na
1094	0.015625	0	na	na	na	na	na	na
1095	0.015625	0.03125	na	na	na	na	na	na
1096	0	0.0625	na	na	na	na	na	na
1097	0	0.03125	na	na	na	na	na	na
1098	0.046875	0	na	na	na	na	na	na
1099	0.015625	0.0625	na	na	na	na	na	na
1100	0.03125	0.03125	na	na	na	na	na	na
1101	0	0.03125	na	na	na	na	na	na
1102	0.03125	0.03125	na	na	na	na	na	na
1103	0	0	na	na	na	na	na	na
1104	0.015625	0	na	na	na	na	na	na
1105	0.03125	0.0625	na	na	na	na	na	na
1106	0.015625	0.03125	na	na	na	na	na	na
1107	0.015625	0	na	na	na	na	na	na
1108	0	0.03125	na	na	na	na	na	na
1109	0.015625	0.03125	na	na	na	na	na	na
1110	0.078125	0.0625	na	na	na	na	na	na
1111	0.015625	0.03125	na	na	na	na	na	na
1112	0.015625	0	na	na	na	na	na	na
1113	0	0.03125	na	na	na	na	na	na
1114	0	0	na	na	na	na	na	na
1115	0	0	na	na	na	na	na	na
1116	0.015625	0.03125	na	na	na	na	na	na
1117	0	0.03125	na	na	na	na	na	na
1118	0.03125	0.15625	na	na	na	na	na	na
1119	0	0.0625	na	na	na	na	na	na
1120	0	0.09375	na	na	na	na	na	na
1121	0	0.03125	na	na	na	na	na	na
1122	0	0.03125	na	na	na	na	na	na
1123	0	0.09375	na	na	na	na	na	na
1124	0	0	na	na	na	na	na	na
1125	0.09375	0	na	na	na	na	na	na
1126	0.03125	0.03125	na	na	na	na	na	na
1127	0.015625	0.03125	na	na	na	na	na	na
1128	0	0.0625	na	na	na	na	na	na
1129	0	0.09375	na	na	na	na	na	na
1130	0	0.0625	na	na	na	na	na	na
1131	0.015625	0.09375	na	na	na	na	na	na
1132	0	0.03125	na	na	na	na	na	na
1133	0	0.03125	na	na	na	na	na	na
1134	0	0.0625	na	na	na	na	na	na
1135	0	0	na	na	na	na	na	na
1136	0.046875	0.03125	na	na	na	na	na	na
1137	0	0	na	na	na	na	na	na
1138	0	0.0625	na	na	na	na	na	na
1139	0.015625	0.125	na	na	na	na	na	na
1140	0	0.1875	na	na	na	na	na	na
1141	0	0.15625	na	na	na	na	na	na
1142	0	0	na	na	na	na	na	na
1143	0	0	na	na	na	na	na	na
1144	0.03125	0.0625	na	na	na	na	na	na
1145	0.03125	0	na	na	na	na	na	na
1146	0.015625	0.0625	na	na	na	na	na	na
1147	0	0.03125	na	na	na	na	na	na
1148	0	0.0625	na	na	na	na	na	na
1149	0	0	na	na	na	na	na	na
1150	0.015625	0.03125	na	na	na	na	na	na
1151	0	0.0625	na	na	na	na	na	na
1152	0.015625	0.03125	na	na	na	na	na	na
1153	0.015625	0	na	na	na	na	na	na
1154	0.015625	0	na	na	na	na	na	na
1155	0	0.09375	na	na	na	na	na	na
1156	0	0	na	na	na	na	na	na
1157	0	0	na	na	na	na	na	na
1158	0.046875	0	na	na	na	na	na	na
1159	0.03125	0.0625	na	na	na	na	na	na
1160	0.015625	0.09375	na	na	na	na	na	na
1161	0	0	na	na	na	na	na	na
1162	0.015625	0.125	na	na	na	na	na	na
1163	0.015625	0.03125	na	na	na	na	na	na
1164	0	0.03125	na	na	na	na	na	na
1165	0.09375	0.0625	na	na	na	na	na	na
1166	0.015625	0.0625	na	na	na	na	na	na
1167	0	0.0625	na	na	na	na	na	na
1168	0	0.0625	na	na	na	na	na	na
1169	0	0.0625	na	na	na	na	na	na
1170	0.03125	0.0625	na	na	na	na	na	na
1171	0	0.0625	na	na	na	na	na	na
1172	0.09375	0.0625	na	na	na	na	na	na
1173	0.046875	0.0625	na	na	na	na	na	na
1174	0	0.0625	na	na	na	na	na	na
1175	0	0.0625	na	na	na	na	na	na
1176	0	0.0625	na	na	na	na	na	na
1177	0	0.0625	na	na	na	na	na	na
1178	0	0.0625	na	na	na	na	na	na
1179	0	0.0625	na	na	na	na	na	na
1180	0	0.0625	na	na	na	na	na	na
1181	0	0.0625	na	na	na	na	na	na
1182	0.046875	0.0625	na	na	na	na	na	na
1183	0.015625	0.0625	na	na	na	na	na	na
1184	0	0.0625	na	na	na	na	na	na
1185	0	0.0625	na	na	na	na	na	na
1186	0	0.0625	na	na	na	na	na	na
1187	0	0	na	na	na	na	na	na
1188	0	0	na	na	na	na	na	na
1189	0	0.03125	na	na	na	na	na	na
1190	0.015625	0.03125	na	na	na	na	na	na
1191	0	0	na	na	na	na	na	na
1192	0.015625	0.03125	na	na	na	na	na	na
1193	0.015625	0.09375	na	na	na	na	na	na
1194	0	0.03125	na	na	na	na	na	na
1195	0.015625	0	na	na	na	na	na	na
1196	0	0.03125	na	na	na	na	na	na
1197	0.015625	0.09375	na	na	na	na	na	na
1198	0	0	na	na	na	na	na	na
1199	0	0	na	na	na	na	na	na
1200	0.046875	0	na	na	na	na	na	na
1201	0.015625	0.125	na	na	na	na	na	na
1202	0	0.125	na	na	na	na	na	na
1203	0.015625	0.0625	na	na	na	na	na	na
1204	0.015625	0.0625	na	na	na	na	na	na
1205	0.03125	0	na	na	na	na	na	na
1206	0	0	na	na	na	na	na	na
1207	0.015625	0.0625	na	na	na	na	na	na
1208	0	0.03125	na	na	na	na	na	na
1209	0	0	na	na	na	na	na	na
1210	0.015625	0	na	na	na	na	na	na
1211	0.015625	0.03125	na	na	na	na	na	na
1212	0.015625	0	na	na	na	na	na	na
1213	0.015625	0	na	na	na	na	na	na
1214	0.015625	0.03125	na	na	na	na	na	na
1215	0.015625	0	na	na	na	na	na	na
1216	0.015625	0.0625	na	na	na	na	na	na
1217	0.015625	0.0625	na	na	na	na	na	na
1218	0.015625	0	na	na	na	na	na	na
1219	0.015625	0.03125	na	na	na	na	na	na
1220	0.015625	0.03125	na	na	na	na	na	na
1221	0.015625	0	na	na	na	na	na	na
1222	0.015625	0	na	na	na	na	na	na
1223	0.015625	0	na	na	na	na	na	na
1224	0.015625	0	na	na	na	na	na	na
1225	0.015625	0.125	na	na	na	na	na	na
1226	0.015625	0	na	na	na	na	na	na
1227	0.015625	0	na	na	na	na	na	na
1228	0.015625	0.0625	na	na	na	na	na	na
1229	0.015625	0	na	na	na	na	na	na
1230	0.015625	0	na	na	na	na	na	na
1231	0.015625	0	na	na	na	na	na	na
1232	0.015625	0.03125	na	na	na	na	na	na
1233	0.015625	0.03125	na	na	na	na	na	na
1234	0.015625	0	na	na	na	na	na	na
1235	0.015625	0.03125	na	na	na	na	na	na
1236	0.015625	0.1875	na	na	na	na	na	na
1237	0.015625	0.0625	na	na	na	na	na	na
1238	0.015625	0.125	na	na	na	na	na	na
1239	0.015625	0.03125	na	na	na	na	na	na
1240	0.015625	0.03125	na	na	na	na	na	na
1241	0.015625	0	na	na	na	na	na	na
1242	0.015625	0	na	na	na	na	na	na
1243	0.015625	0.03125	na	na	na	na	na	na
1244	0.015625	0.09375	na	na	na	na	na	na
1245	0.015625	0.15625	na	na	na	na	na	na
1246	0.015625	0.15625	na	na	na	na	na	na
1247	0.015625	0	na	na	na	na	na	na
1248	0.015625	0	na	na	na	na	na	na
1249	0.015625	0.0625	na	na	na	na	na	na
1250	0.015625	0.03125	na	na	na	na	na	na
1251	0.015625	0.03125	na	na	na	na	na	na
1252	0.015625	0.03125	na	na	na	na	na	na
1253	0.015625	0	na	na	na	na	na	na
1254	0.015625	0.0625	na	na	na	na	na	na
1255	0.015625	0.03125	na	na	na	na	na	na
1256	0.015625	0.03125	na	na	na	na	na	na
1257	0.015625	0.09375	na	na	na	na	na	na
1258	0.015625	0	na	na	na	na	na	na
1259	0.015625	0.03125	na	na	na	na	na	na
1260	0.015625	0	na	na	na	na	na	na
1261	0.015625	0	na	na	na	na	na	na
1262	0.015625	0.09375	na	na	na	na	na	na
1263	0.015625	0.09375	na	na	na	na	na	na
1264	0.015625	0.03125	na	na	na	na	na	na
1265	0.015625	0	na	na	na	na	na	na
1266	0.015625	0.03125	na	na	na	na	na	na
1267	0.015625	0	na	na	na	na	na	na
1268	0.015625	0.125	na	na	na	na	na	na
1269	0.015625	0	na	na	na	na	na	na
1270	0.015625	0	na	na	na	na	na	na
1271	0.015625	0.0625	na	na	na	na	na	na
1272	0.015625	0.03125	na	na	na	na	na	na
1273	0.015625	0.09375	na	na	na	na	na	na
1274	0.015625	0.09375	na	na	na	na	na	na
1275	0.015625	0.03125	na	na	na	na	na	na
1276	0.015625	0.03125	na	na	na	na	na	na
1277	0.015625	0	na	na	na	na	na	na
1278	0.015625	0.0625	na	na	na	na	na	na
1279	0.046875	0.03125	na	na	na	na	na	na
1280	0	0	na	na	na	na	na	na
1281	0	0.09375	na	na	na	na	na	na
1282	0.015625	0	na	na	na	na	na	na
1283	0	0.1875	na	na	na	na	na	na
1284	0	0.03125	na	na	na	na	na	na
1285	0	0	na	na	na	na	na	na
1286	0	0.03125	na	na	na	na	na	na
1287	0.03125	0.15625	na	na	na	na	na	na
1288	0.015625	0.125	na	na	na	na	na	na
1289	0	0.21875	na	na	na	na	na	na
1290	0.015625	0	na	na	na	na	na	na
1291	0	0.0625	na	na	na	na	na	na
1292	0	0	na	na	na	na	na	na
1293	0.03125	0	na	na	na	na	na	na
1294	0.03125	0.09375	na	na	na	na	na	na
1295	0	0	na	na	na	na	na	na
1296	0.0625	0.0625	na	na	na	na	na	na
1297	0.015625	0.09375	na	na	na	na	na	na
1298	0.046875	0.0625	na	na	na	na	na	na
1299	0.046875	0.09375	na	na	na	na	na	na
1300	0.015625	0.09375	na	na	na	na	na	na
1301	0.03125	0.09375	na	na	na	na	na	na
1302	0.015625	0	na	na	na	na	na	na
1303	0	0.0625	na	na	na	na	na	na
1304	0	0.0625	na	na	na	na	na	na
1305	0.015625	0.09375	na	na	na	na	na	na
1306	0.015625	0.09375	na	na	na	na	na	na
1307	0.03125	0	na	na	na	na	na	na
1308	0.046875	0.0625	na	na	na	na	na	na
1309	0.03125	0.21875	na	na	na	na	na	na
1310	0.03125	0.03125	na	na	na	na	na	na
1311	0	0.0625	na	na	na	na	na	na
1312	0.046875	0.03125	na	na	na	na	na	na
1313	0.015625	0.0625	na	na	na	na	na	na
1314	0.015625	0.125	na	na	na	na	na	na
1315	0.015625	0.0625	na	na	na	na	na	na
1316	0.03125	0	na	na	na	na	na	na
1317	0	0.03125	na	na	na	na	na	na
1318	0.015625	0	na	na	na	na	na	na
1319	0.015625	0.03125	na	na	na	na	na	na
1320	0.015625	0.03125	na	na	na	na	na	na
1321	0.015625	0	na	na	na	na	na	na
1322	0	0.1875	na	na	na	na	na	na
1323	0	0.15625	na	na	na	na	na	na
1324	0.015625	0.09375	na	na	na	na	na	na
1325	0.015625	0.09375	na	na	na	na	na	na
1326	0	0.09375	na	na	na	na	na	na
1327	0	0.0625	na	na	na	na	na	na
1328	0.015625	0	na	na	na	na	na	na
1329	0.03125	0.0625	na	na	na	na	na	na
1330	0	0.0625	na	na	na	na	na	na
1331	0.03125	0.09375	na	na	na	na	na	na
1332	0	0.03125	na	na	na	na	na	na
1333	0	0.0625	na	na	na	na	na	na
1334	0.015625	0.0625	na	na	na	na	na	na
1335	0.015625	0.15625	na	na	na	na	na	na
1336	0	0.03125	na	na	na	na	na	na
1337	0	0	na	na	na	na	na	na
1338	0	0.03125	na	na	na	na	na	na
1339	0.03125	0.03125	na	na	na	na	na	na
1340	0.015625	0.0625	na	na	na	na	na	na
1341	0.015625	0.03125	na	na	na	na	na	na
1342	0.015625	0.03125	na	na	na	na	na	na
1343	0.015625	0	na	na	na	na	na	na
1344	0	0	na	na	na	na	na	na
1345	0	0	na	na	na	na	na	na
1346	0.03125	0.09375	na	na	na	na	na	na
1347	0	0	na	na	na	na	na	na
1348	0	0	na	na	na	na	na	na
1349	0.015625	0.125	na	na	na	na	na	na
1350	0	0.03125	na	na	na	na	na	na
1351	0	0.03125	na	na	na	na	na	na
1352	0.015625	0.03125	na	na	na	na	na	na
1353	0.015625	0.0625	na	na	na	na	na	na
1354	0.015625	0	na	na	na	na	na	na
1355	0	0.03125	na	na	na	na	na	na
1356	0	0	na	na	na	na	na	na
1357	0	0.03125	na	na	na	na	na	na
1358	0.015625	0.03125	na	na	na	na	na	na
1359	0	0.03125	na	na	na	na	na	na
1360	0.03125	0.03125	na	na	na	na	na	na
1361	0.015625	0.25	na	na	na	na	na	na
1362	0	0	na	na	na	na	na	na
1363	0	0	na	na	na	na	na	na
1364	0.03125	0	na	na	na	na	na	na
1365	0.046875	0	na	na	na	na	na	na
1366	0.015625	0.03125	na	na	na	na	na	na
1367	0.015625	0.03125	na	na	na	na	na	na
1368	0.03125	0	na	na	na	na	na	na
1369	0	0.03125	na	na	na	na	na	na
1370	0	0	na	na	na	na	na	na
1371	0.015625	0	na	na	na	na	na	na
1372	0.03125	0.03125	na	na	na	na	na	na
1373	0	0	na	na	na	na	na	na
1374	0.03125	0.0625	na	na	na	na	na	na
1375	0	0.0625	na	na	na	na	na	na
1376	0.015625	0.09375	na	na	na	na	na	na
1377	0.015625	0.1875	na	na	na	na	na	na
1378	0	0.1875	na	na	na	na	na	na
1379	0	0.0625	na	na	na	na	na	na
1380	0.03125	0.0625	na	na	na	na	na	na
1381	0.015625	0.0625	na	na	na	na	na	na
1382	0	0.0625	na	na	na	na	na	na
1383	0.046875	0.0625	na	na	na	na	na	na
1384	0	0.0625	na	na	na	na	na	na
1385	0	0.0625	na	na	na	na	na	na
1386	0	0.0625	na	na	na	na	na	na
1387	0.015625	0.0625	na	na	na	na	na	na
1388	0.015625	0.0625	na	na	na	na	na	na
1389	0	0.0625	na	na	na	na	na	na
1390	0	0.0625	na	na	na	na	na	na
1391	0	0.0625	na	na	na	na	na	na
1392	0	0.0625	na	na	na	na	na	na
1393	0.015625	0.0625	na	na	na	na	na	na
1394	0	0.0625	na	na	na	na	na	na
1395	0	0.0625	na	na	na	na	na	na
1396	0	0.0625	na	na	na	na	na	na
1397	0	0.0625	na	na	na	na	na	na
1398	0.015625	0.0625	na	na	na	na	na	na
1399	0.015625	0.0625	na	na	na	na	na	na
1400	0	0.0625	na	na	na	na	na	na
1401	0.015625	0.0625	na	na	na	na	na	na
1402	0	0.0625	na	na	na	na	na	na
1403	0	0.0625	na	na	na	na	na	na
1404	0.015625	0.0625	na	na	na	na	na	na
1405	0	0.0625	na	na	na	na	na	na
1406	0.03125	0.03125	na	na	na	na	na	na
1407	0	0.03125	na	na	na	na	na	na
1408	0	0	na	na	na	na	na	na
1409	0	0.0625	na	na	na	na	na	na
1410	0	0.03125	na	na	na	na	na	na
1411	0.015625	0.0625	na	na	na	na	na	na
1412	0.015625	0.0625	na	na	na	na	na	na
1413	0.03125	0.0625	na	na	na	na	na	na
1414	0	0	na	na	na	na	na	na
1415	0.015625	0	na	na	na	na	na	na
1416	0	0.03125	na	na	na	na	na	na
1417	0.015625	0.03125	na	na	na	na	na	na
1418	0.015625	0.03125	na	na	na	na	na	na
1419	0	0.03125	na	na	na	na	na	na
1420	0.015625	0.03125	na	na	na	na	na	na
1421	0	0	na	na	na	na	na	na
1422	0.015625	0	na	na	na	na	na	na
1423	0	0	na	na	na	na	na	na
1424	0	0.03125	na	na	na	na	na	na
1425	0.015625	0.03125	na	na	na	na	na	na
1426	0	0	na	na	na	na	na	na
1427	0.015625	0.125	na	na	na	na	na	na
1428	0	0	na	na	na	na	na	na
1429	0.015625	0.0625	na	na	na	na	na	na
1430	0.015625	0.0625	na	na	na	na	na	na
1431	0.03125	0.0625	na	na	na	na	na	na
1432	0.015625	0	na	na	na	na	na	na
1433	0.03125	0.03125	na	na	na	na	na	na
1434	0.015625	0.03125	na	na	na	na	na	na
1435	0.03125	0.0625	na	na	na	na	na	na
1436	0.03125	0	na	na	na	na	na	na
1437	0	0.0625	na	na	na	na	na	na
1438	0	0	na	na	na	na	na	na
1439	0	0.125	na	na	na	na	na	na
1440	0	0.03125	na	na	na	na	na	na
1441	0	0	na	na	na	na	na	na
1442	0.015625	0	na	na	na	na	na	na
1443	0	0	na	na	na	na	na	na
1444	0	0.09375	na	na	na	na	na	na
1445	0.015625	0.03125	na	na	na	na	na	na
1446	0.015625	0	na	na	na	na	na	na
1447	0	0.0625	na	na	na	na	na	na
1448	0	0	na	na	na	na	na	na
1449	0	0	na	na	na	na	na	na
1450	0.03125	0.125	na	na	na	na	na	na
1451	0.015625	0	na	na	na	na	na	na
1452	0	0.15625	na	na	na	na	na	na
1453	0	0.15625	na	na	na	na	na	na
1454	0.015625	0	na	na	na	na	na	na
1455	0	0.09375	na	na	na	na	na	na
1456	0	0.09375	na	na	na	na	na	na
1457	0	0.0625	na	na	na	na	na	na
1458	0.015625	0	na	na	na	na	na	na
1459	0.015625	0	na	na	na	na	na	na
1460	0	0.03125	na	na	na	na	na	na
1461	0	0	na	na	na	na	na	na
1462	0.015625	0	na	na	na	na	na	na
1463	0	0.0625	na	na	na	na	na	na
1464	0	0	na	na	na	na	na	na
1465	0	0.03125	na	na	na	na	na	na
1466	0	0.03125	na	na	na	na	na	na
1467	0.015625	0.09375	na	na	na	na	na	na
1468	0	0.09375	na	na	na	na	na	na
1469	0.015625	0.125	na	na	na	na	na	na
1470	0	0	na	na	na	na	na	na
1471	0.015625	0	na	na	na	na	na	na
1472	0.03125	0.03125	na	na	na	na	na	na
1473	0.03125	0.0625	na	na	na	na	na	na
1474	0	0.03125	na	na	na	na	na	na
1475	0	0	na	na	na	na	na	na
1476	0.015625	0.03125	na	na	na	na	na	na
1477	0.015625	0.03125	na	na	na	na	na	na
1478	0.03125	0.0625	na	na	na	na	na	na
1479	0.03125	0.09375	na	na	na	na	na	na
1480	0.03125	0.09375	na	na	na	na	na	na
1481	0.03125	0.09375	na	na	na	na	na	na
1482	0.015625	0.09375	na	na	na	na	na	na
1483	0	0.03125	na	na	na	na	na	na
1484	0	0	na	na	na	na	na	na
1485	0	0	na	na	na	na	na	na
1486	0	0	na	na	na	na	na	na
1487	0	0.03125	na	na	na	na	na	na
1488	0	0	na	na	na	na	na	na
1489	0.015625	0	na	na	na	na	na	na
1490	0	0.03125	na	na	na	na	na	na
1491	0.046875	0.09375	na	na	na	na	na	na
1492	0	0	na	na	na	na	na	na
1493	0	0	na	na	na	na	na	na
1494	0	0.1875	na	na	na	na	na	na
1495	0.015625	0	na	na	na	na	na	na
1496	0.015625	0	na	na	na	na	na	na
1497	0.046875	0	na	na	na	na	na	na
1498	0.015625	0.03125	na	na	na	na	na	na
1499	0.03125	0.09375	na	na	na	na	na	na
1500	0.015625	0.03125	na	na	na	na	na	na
1501	0.046875	0.0625	na	na	na	na	na	na
1502	0.046875	0.15625	na	na	na	na	na	na
1503	0	0	na	na	na	na	na	na
1504	0	0.15625	na	na	na	na	na	na
1505	0	0.03125	na	na	na	na	na	na
1506	0	0.15625	na	na	na	na	na	na
1507	0.015625	0.09375	na	na	na	na	na	na
1508	0	0.09375	na	na	na	na	na	na
1509	0	0.09375	na	na	na	na	na	na
1510	0.015625	0.03125	na	na	na	na	na	na
1511	0	0.03125	na	na	na	na	na	na
1512	0	0.125	na	na	na	na	na	na
1513	0	0.09375	na	na	na	na	na	na
1514	0.015625	0.03125	na	na	na	na	na	na
1515	0.03125	0.09375	na	na	na	na	na	na
1516	0	0.03125	na	na	na	na	na	na
1517	0.046875	0	na	na	na	na	na	na
1518	0	0.0625	na	na	na	na	na	na
1519	0	0.03125	na	na	na	na	na	na
1520	0.015625	0.21875	na	na	na	na	na	na
1521	0.046875	0.0625	na	na	na	na	na	na
1522	0.03125	0.03125	na	na	na	na	na	na
1523	0	0.09375	na	na	na	na	na	na
1524	0.015625	0	na	na	na	na	na	na
1525	0	0.09375	na	na	na	na	na	na
1526	0	0.0625	na	na	na	na	na	na
1527	0	0	na	na	na	na	na	na
1528	0	0.15625	na	na	na	na	na	na
1529	0	0	na	na	na	na	na	na
1530	0	0.125	na	na	na	na	na	na
1531	0	0.03125	na	na	na	na	na	na
1532	0.015625	0.125	na	na	na	na	na	na
1533	0	0.09375	na	na	na	na	na	na
1534	0	0.09375	na	na	na	na	na	na
1535	0	0.0625	na	na	na	na	na	na
1536	0	0	na	na	na	na	na	na
1537	0	0	na	na	na	na	na	na
1538	0	0.0625	na	na	na	na	na	na
1539	0	0.09375	na	na	na	na	na	na
1540	0.0625	0.03125	na	na	na	na	na	na
1541	0	0.0625	na	na	na	na	na	na
1542	0.046875	0	na	na	na	na	na	na
1543	0	0.0625	na	na	na	na	na	na
1544	0	0.0625	na	na	na	na	na	na
1545	0	0	na	na	na	na	na	na
1546	0	0.15625	na	na	na	na	na	na
1547	0.03125	0	na	na	na	na	na	na
1548	0.015625	0.03125	na	na	na	na	na	na
1549	0	0.0625	na	na	na	na	na	na
1550	0	0.03125	na	na	na	na	na	na
1551	0	0	na	na	na	na	na	na
1552	0.015625	0	na	na	na	na	na	na
1553	0.015625	0	na	na	na	na	na	na
1554	0.015625	0.0625	na	na	na	na	na	na
1555	0	0	na	na	na	na	na	na
1556	0	0.125	na	na	na	na	na	na
1557	0	0.03125	na	na	na	na	na	na
1558	0.015625	0.125	na	na	na	na	na	na
1559	0	0.03125	na	na	na	na	na	na
1560	0	0.03125	na	na	na	na	na	na
1561	0	0.0625	na	na	na	na	na	na
1562	0	0.09375	na	na	na	na	na	na
1563	0	0	na	na	na	na	na	na
1564	0.0625	0.09375	na	na	na	na	na	na
1565	0.015625	0.03125	na	na	na	na	na	na
1566	0.03125	0	na	na	na	na	na	na
1567	0	0	na	na	na	na	na	na
1568	0	0.0625	na	na	na	na	na	na
1569	0.015625	0.03125	na	na	na	na	na	na
1570	0.03125	0.03125	na	na	na	na	na	na
1571	0	0.0625	na	na	na	na	na	na
1572	0	0.25	na	na	na	na	na	na
1573	0	0.03125	na	na	na	na	na	na
1574	0.015625	0	na	na	na	na	na	na
1575	0	0	na	na	na	na	na	na
1576	0.015625	0	na	na	na	na	na	na
1577	0	0	na	na	na	na	na	na
1578	0.015625	0	na	na	na	na	na	na
1579	0	0	na	na	na	na	na	na
1580	0.046875	0.125	na	na	na	na	na	na
1581	0.015625	0.03125	na	na	na	na	na	na
1582	0	0.1875	na	na	na	na	na	na
1583	0.015625	0	na	na	na	na	na	na
1584	0	0.1875	na	na	na	na	na	na
1585	0	0.1875	na	na	na	na	na	na
1586	0	0.1875	na	na	na	na	na	na
1587	0.015625	0.0625	na	na	na	na	na	na
1588	0	0.03125	na	na	na	na	na	na
1589	0.015625	0.03125	na	na	na	na	na	na
1590	0	0.125	na	na	na	na	na	na
1591	0	0.0625	na	na	na	na	na	na
1592	0.015625	0	na	na	na	na	na	na
1593	0.015625	0.03125	na	na	na	na	na	na
1594	0.03125	0	na	na	na	na	na	na
1595	0.015625	0.0625	na	na	na	na	na	na
1596	0	0.0625	na	na	na	na	na	na
1597	0.03125	0.03125	na	na	na	na	na	na
1598	0.015625	0.0625	na	na	na	na	na	na
1599	0	0.03125	na	na	na	na	na	na
1600	0	0.03125	na	na	na	na	na	na
1601	0.015625	0.03125	na	na	na	na	na	na
1602	0.03125	0	na	na	na	na	na	na
1603	0.015625	0	na	na	na	na	na	na
1604	0	0	na	na	na	na	na	na
1605	0	0.03125	na	na	na	na	na	na
1606	0	0.125	na	na	na	na	na	na
1607	0	0	na	na	na	na	na	na
1608	0.015625	0.09375	na	na	na	na	na	na
1609	0	0	na	na	na	na	na	na
1610	0	0.125	na	na	na	na	na	na
1611	0	0.0625	na	na	na	na	na	na
1612	0	0.0625	na	na	na	na	na	na
1613	0	0.0625	na	na	na	na	na	na
1614	0.03125	0.0625	na	na	na	na	na	na
1615	0	0.0625	na	na	na	na	na	na
1616	0.015625	0.0625	na	na	na	na	na	na
1617	0	0.0625	na	na	na	na	na	na
1618	0	0.0625	na	na	na	na	na	na
1619	0	0.0625	na	na	na	na	na	na
1620	0	0.0625	na	na	na	na	na	na
1621	0	0.0625	na	na	na	na	na	na
1622	0	0.0625	na	na	na	na	na	na
1623	0	0.0625	na	na	na	na	na	na
1624	0	0.0625	na	na	na	na	na	na
1625	0	0.0625	na	na	na	na	na	na
1626	0	0.0625	na	na	na	na	na	na
1627	0.015625	0.0625	na	na	na	na	na	na
1628	0.046875	0.0625	na	na	na	na	na	na
1629	0.015625	0.0625	na	na	na	na	na	na
1630	0.015625	0.0625	na	na	na	na	na	na
1631	0.015625	0.0625	na	na	na	na	na	na
1632	0.015625	0.0625	na	na	na	na	na	na
1633	0.03125	0.0625	na	na	na	na	na	na
1634	0	0.0625	na	na	na	na	na	na
1635	0.015625	0.0625	na	na	na	na	na	na
1636	0.015625	0.0625	na	na	na	na	na	na
1637	0.03125	0.0625	na	na	na	na	na	na
1638	0	0.0625	na	na	na	na	na	na
1639	0.015625	0.0625	na	na	na	na	na	na
1640	0	0.03125	na	na	na	na	na	na
1641	0.015625	0	na	na	na	na	na	na
1642	0.015625	0.03125	na	na	na	na	na	na
1643	0	0.0625	na	na	na	na	na	na
1644	0.03125	0	na	na	na	na	na	na
1645	0.0625	0.03125	na	na	na	na	na	na
1646	0	0.0625	na	na	na	na	na	na
1647	0.03125	0.0625	na	na	na	na	na	na
1648	0.015625	0	na	na	na	na	na	na
1649	0.015625	0.125	na	na	na	na	na	na
1650	0	0.125	na	na	na	na	na	na
1651	0.015625	0	na	na	na	na	na	na
1652	0.015625	0	na	na	na	na	na	na
1653	0	0.09375	na	na	na	na	na	na
1654	0.015625	0	na	na	na	na	na	na
1655	0	0.03125	na	na	na	na	na	na
1656	0	0	na	na	na	na	na	na
1657	0	0	na	na	na	na	na	na
1658	0	0.1875	na	na	na	na	na	na
1659	0.015625	0.03125	na	na	na	na	na	na
1660	0.015625	0.1875	na	na	na	na	na	na
1661	0	0.0625	na	na	na	na	na	na
1662	0	0.1875	na	na	na	na	na	na
1663	0	0.09375	na	na	na	na	na	na
1664	0	0.09375	na	na	na	na	na	na
1665	0	na	na	na	na	na	na	na
1666	0	na	na	na	na	na	na	na
1667	0.015625	na	na	na	na	na	na	na
1668	0.03125	na	na	na	na	na	na	na
1669	0.03125	na	na	na	na	na	na	na
1670	0	na	na	na	na	na	na	na
1671	0	na	na	na	na	na	na	na
1672	0	na	na	na	na	na	na	na
1673	0	na	na	na	na	na	na	na
1674	0.015625	na	na	na	na	na	na	na
1675	0.015625	na	na	na	na	na	na	na
1676	0	na	na	na	na	na	na	na
1677	0	na	na	na	na	na	na	na
1678	0	na	na	na	na	na	na	na
1679	0	na	na	na	na	na	na	na
1680	0	na	na	na	na	na	na	na
1681	0	na	na	na	na	na	na	na
1682	0.015625	na	na	na	na	na	na	na
1683	0	na	na	na	na	na	na	na
1684	0	na	na	na	na	na	na	na
1685	0	na	na	na	na	na	na	na
1686	0	na	na	na	na	na	na	na
1687	0.015625	na	na	na	na	na	na	na
1688	0	na	na	na	na	na	na	na
1689	0.015625	na	na	na	na	na	na	na
1690	0	na	na	na	na	na	na	na
1691	0	na	na	na	na	na	na	na
1692	0.015625	na	na	na	na	na	na	na
1693	0	na	na	na	na	na	na	na
1694	0	na	na	na	na	na	na	na
1695	0	na	na	na	na	na	na	na
1696	0	na	na	na	na	na	na	na
1697	0	na	na	na	na	na	na	na
1698	0	na	na	na	na	na	na	na
1699	0.015625	na	na	na	na	na	na	na
1700	0	na	na	na	na	na	na	na
1701	0.015625	na	na	na	na	na	na	na
1702	0	na	na	na	na	na	na	na
1703	0.015625	na	na	na	na	na	na	na
1704	0.015625	na	na	na	na	na	na	na
1705	0	na	na	na	na	na	na	na
1706	0	na	na	na	na	na	na	na
1707	0.015625	na	na	na	na	na	na	na
1708	0	na	na	na	na	na	na	na
1709	0.015625	na	na	na	na	na	na	na
1710	0.015625	na	na	na	na	na	na	na
1711	0	na	na	na	na	na	na	na
1712	0	na	na	na	na	na	na	na
1713	0	na	na	na	na	na	na	na
1714	0	na	na	na	na	na	na	na
1715	0.03125	na	na	na	na	na	na	na
1716	0	na	na	na	na	na	na	na
1717	0	na	na	na	na	na	na	na
1718	0.09375	na	na	na	na	na	na	na
1719	0	na	na	na	na	na	na	na
1720	0.046875	na	na	na	na	na	na	na
1721	0.015625	na	na	na	na	na	na	na
1722	0.015625	na	na	na	na	na	na	na
1723	0	na	na	na	na	na	na	na
1724	0	na	na	na	na	na	na	na
1725	0	na	na	na	na	na	na	na
1726	0	na	na	na	na	na	na	na
1727	0.03125	na	na	na	na	na	na	na
1728	0	na	na	na	na	na	na	na
1729	0	na	na	na	na	na	na	na
1730	0.03125	na	na	na	na	na	na	na
1731	0	na	na	na	na	na	na	na
1732	0.015625	na	na	na	na	na	na	na
1733	0	na	na	na	na	na	na	na
1734	0	na	na	na	na	na	na	na
1735	0	na	na	na	na	na	na	na
1736	0	na	na	na	na	na	na	na
1737	0.015625	na	na	na	na	na	na	na
1738	0.015625	na	na	na	na	na	na	na
1739	0.015625	na	na	na	na	na	na	na
1740	0	na	na	na	na	na	na	na
1741	0	na	na	na	na	na	na	na
1742	0.015625	na	na	na	na	na	na	na
1743	0	na	na	na	na	na	na	na
1744	0	na	na	na	na	na	na	na
1745	0	na	na	na	na	na	na	na
1746	0	na	na	na	na	na	na	na
1747	0.015625	na	na	na	na	na	na	na
1748	0.015625	na	na	na	na	na	na	na
1749	0	na	na	na	na	na	na	na
1750	0	na	na	na	na	na	na	na
1751	0.046875	na	na	na	na	na	na	na
1752	0.015625	na	na	na	na	na	na	na
1753	0	na	na	na	na	na	na	na
1754	0	na	na	na	na	na	na	na
1755	0	na	na	na	na	na	na	na
1756	0	na	na	na	na	na	na	na
1757	0.046875	na	na	na	na	na	na	na
1758	0.0625	na	na	na	na	na	na	na
1759	0	na	na	na	na	na	na	na
1760	0.015625	na	na	na	na	na	na	na
1761	0	na	na	na	na	na	na	na
1762	0	na	na	na	na	na	na	na
1763	0	na	na	na	na	na	na	na
1764	0	na	na	na	na	na	na	na
1765	0	na	na	na	na	na	na	na
1766	0	na	na	na	na	na	na	na
1767	0.015625	na	na	na	na	na	na	na
1768	0	na	na	na	na	na	na	na
1769	0	na	na	na	na	na	na	na
1770	0	na	na	na	na	na	na	na
1771	0	na	na	na	na	na	na	na
1772	0	na	na	na	na	na	na	na
1773	0	na	na	na	na	na	na	na
1774	0	na	na	na	na	na	na	na
1775	0	na	na	na	na	na	na	na
1776	0.015625	na	na	na	na	na	na	na
1777	0	na	na	na	na	na	na	na
1778	0	na	na	na	na	na	na	na
1779	0	na	na	na	na	na	na	na
1780	0.015625	na	na	na	na	na	na	na
1781	0	na	na	na	na	na	na	na
1782	0.015625	na	na	na	na	na	na	na
1783	0.03125	na	na	na	na	na	na	na
1784	0	na	na	na	na	na	na	na
1785	0	na	na	na	na	na	na	na
1786	0	na	na	na	na	na	na	na
1787	0	na	na	na	na	na	na	na
1788	0	na	na	na	na	na	na	na
1789	0	na	na	na	na	na	na	na
1790	0	na	na	na	na	na	na	na
1791	0.015625	na	na	na	na	na	na	na
1792	0	na	na	na	na	na	na	na
1793	0	na	na	na	na	na	na	na
1794	0	na	na	na	na	na	na	na
1795	0.015625	na	na	na	na	na	na	na
1796	0	na	na	na	na	na	na	na
1797	0	na	na	na	na	na	na	na
1798	0	na	na	na	na	na	na	na
1799	0	na	na	na	na	na	na	na
1800	0	na	na	na	na	na	na	na
1801	0.015625	na	na	na	na	na	na	na
1802	0.015625	na	na	na	na	na	na	na
1803	0	na	na	na	na	na	na	na
1804	0.03125	na	na	na	na	na	na	na
1805	0	na	na	na	na	na	na	na
1806	0.015625	na	na	na	na	na	na	na
1807	0	na	na	na	na	na	na	na
1808	0	na	na	na	na	na	na	na
1809	0	na	na	na	na	na	na	na
1810	0	na	na	na	na	na	na	na
1811	0	na	na	na	na	na	na	na
1812	0.015625	na	na	na	na	na	na	na
1813	0	na	na	na	na	na	na	na
1814	0.015625	na	na	na	na	na	na	na
1815	0	na	na	na	na	na	na	na
1816	0.015625	na	na	na	na	na	na	na
1817	0	na	na	na	na	na	na	na
1818	0.046875	na	na	na	na	na	na	na
1819	0.015625	na	na	na	na	na	na	na
1820	0	na	na	na	na	na	na	na
1821	0.015625	na	na	na	na	na	na	na
1822	0.015625	na	na	na	na	na	na	na
1823	0	na	na	na	na	na	na	na
1824	0.015625	na	na	na	na	na	na	na
1825	0	na	na	na	na	na	na	na
1826	0	na	na	na	na	na	na	na
1827	0.015625	na	na	na	na	na	na	na
1828	0	na	na	na	na	na	na	na
1829	0.015625	na	na	na	na	na	na	na
1830	0	na	na	na	na	na	na	na
1831	0.015625	na	na	na	na	na	na	na
1832	0	na	na	na	na	na	na	na
1833	0	na	na	na	na	na	na	na
1834	0.03125	na	na	na	na	na	na	na
1835	0	na	na	na	na	na	na	na
1836	0.03125	na	na	na	na	na	na	na
1837	0	na	na	na	na	na	na	na
1838	0	na	na	na	na	na	na	na
1839	0.015625	na	na	na	na	na	na	na
1840	0.015625	na	na	na	na	na	na	na
1841	0	na	na	na	na	na	na	na
1842	0	na	na	na	na	na	na	na
1843	0	na	na	na	na	na	na	na
1844	0	na	na	na	na	na	na	na
1845	0.046875	na	na	na	na	na	na	na
1846	0.046875	na	na	na	na	na	na	na
1847	0.015625	na	na	na	na	na	na	na
1848	0.015625	na	na	na	na	na	na	na
1849	0.03125	na	na	na	na	na	na	na
1850	0	na	na	na	na	na	na	na
1851	0	na	na	na	na	na	na	na
1852	0	na	na	na	na	na	na	na
1853	0.015625	na	na	na	na	na	na	na
1854	0.015625	na	na	na	na	na	na	na
1855	0	na	na	na	na	na	na	na
1856	0.03125	na	na	na	na	na	na	na
1857	0.015625	na	na	na	na	na	na	na
1858	0.015625	na	na	na	na	na	na	na
1859	0.015625	na	na	na	na	na	na	na
1860	0.015625	na	na	na	na	na	na	na
1861	0.015625	na	na	na	na	na	na	na
1862	0.015625	na	na	na	na	na	na	na
1863	0.015625	na	na	na	na	na	na	na
1864	0.015625	na	na	na	na	na	na	na
1865	0.015625	na	na	na	na	na	na	na
1866	0.015625	na	na	na	na	na	na	na
1867	0.015625	na	na	na	na	na	na	na
1868	0.015625	na	na	na	na	na	na	na
1869	0.015625	na	na	na	na	na	na	na
1870	0.015625	na	na	na	na	na	na	na
1871	0.015625	na	na	na	na	na	na	na
1872	0.015625	na	na	na	na	na	na	na
1873	0.015625	na	na	na	na	na	na	na
1874	0.015625	na	na	na	na	na	na	na
1875	0.015625	na	na	na	na	na	na	na
1876	0.015625	na	na	na	na	na	na	na
1877	0.015625	na	na	na	na	na	na	na
1878	0.015625	na	na	na	na	na	na	na
1879	0.015625	na	na	na	na	na	na	na
1880	0.015625	na	na	na	na	na	na	na
1881	0.015625	na	na	na	na	na	na	na
1882	0.015625	na	na	na	na	na	na	na
1883	0.015625	na	na	na	na	na	na	na
1884	0.015625	na	na	na	na	na	na	na
1885	0.015625	na	na	na	na	na	na	na
1886	0.015625	na	na	na	na	na	na	na
1887	0.015625	na	na	na	na	na	na	na
1888	0.015625	na	na	na	na	na	na	na
1889	0.015625	na	na	na	na	na	na	na
1890	0.015625	na	na	na	na	na	na	na
1891	0.015625	na	na	na	na	na	na	na
1892	0.015625	na	na	na	na	na	na	na
1893	0.015625	na	na	na	na	na	na	na
1894	0.015625	na	na	na	na	na	na	na
1895	0.015625	na	na	na	na	na	na	na
1896	0.015625	na	na	na	na	na	na	na
1897	0.015625	na	na	na	na	na	na	na
1898	0.015625	na	na	na	na	na	na	na
1899	0.015625	na	na	na	na	na	na	na
1900	0.015625	na	na	na	na	na	na	na
1901	0.015625	na	na	na	na	na	na	na
1902	0.015625	na	na	na	na	na	na	na
1903	0.015625	na	na	na	na	na	na	na
1904	0.015625	na	na	na	na	na	na	na
1905	0.015625	na	na	na	na	na	na	na
1906	0.015625	na	na	na	na	na	na	na
1907	0.015625	na	na	na	na	na	na	na
1908	0.015625	na	na	na	na	na	na	na
1909	0.015625	na	na	na	na	na	na	na
1910	0.015625	na	na	na	na	na	na	na
1911	0.015625	na	na	na	na	na	na	na
1912	0.015625	na	na	na	na	na	na	na
1913	0.015625	na	na	na	na	na	na	na
1914	0.015625	na	na	na	na	na	na	na
1915	0.015625	na	na	na	na	na	na	na
1916	0.015625	na	na	na	na	na	na	na
1917	0.015625	na	na	na	na	na	na	na
1918	0.015625	na	na	na	na	na	na	na
1919	0.015625	na	na	na	na	na	na	na
1920	0.015625	na	na	na	na	na	na	na
1921	0.015625	na	na	na	na	na	na	na
1922	0.015625	na	na	na	na	na	na	na
1923	0.015625	na	na	na	na	na	na	na
1924	0.015625	na	na	na	na	na	na	na
1925	0.015625	na	na	na	na	na	na	na
1926	0.015625	na	na	na	na	na	na	na
1927	0.015625	na	na	na	na	na	na	na
1928	0.015625	na	na	na	na	na	na	na
1929	0.015625	na	na	na	na	na	na	na
1930	0.015625	na	na	na	na	na	na	na
1931	0.015625	na	na	na	na	na	na	na
1932	0.015625	na	na	na	na	na	na	na
1933	0.015625	na	na	na	na	na	na	na
1934	0.015625	na	na	na	na	na	na	na
1935	0.015625	na	na	na	na	na	na	na
1936	0.015625	na	na	na	na	na	na	na
1937	0.015625	na	na	na	na	na	na	na
1938	0.015625	na	na	na	na	na	na	na
1939	0.015625	na	na	na	na	na	na	na
1940	0.015625	na	na	na	na	na	na	na
1941	0.015625	na	na	na	na	na	na	na
1942	0.015625	na	na	na	na	na	na	na
1943	0.015625	na	na	na	na	na	na	na
1944	0.015625	na	na	na	na	na	na	na
1945	0.015625	na	na	na	na	na	na	na
1946	0.015625	na	na	na	na	na	na	na
1947	0	na	na	na	na	na	na	na
1948	0.015625	na	na	na	na	na	na	na
1949	0	na	na	na	na	na	na	na
1950	0	na	na	na	na	na	na	na
1951	0	na	na	na	na	na	na	na
1952	0.015625	na	na	na	na	na	na	na
1953	0	na	na	na	na	na	na	na
1954	0	na	na	na	na	na	na	na
1955	0	na	na	na	na	na	na	na
1956	0	na	na	na	na	na	na	na
1957	0.015625	na	na	na	na	na	na	na
1958	0	na	na	na	na	na	na	na
1959	0.015625	na	na	na	na	na	na	na
1960	0	na	na	na	na	na	na	na
1961	0	na	na	na	na	na	na	na
1962	0	na	na	na	na	na	na	na
1963	0	na	na	na	na	na	na	na
1964	0	na	na	na	na	na	na	na
1965	0.03125	na	na	na	na	na	na	na
1966	0.015625	na	na	na	na	na	na	na
1967	0.03125	na	na	na	na	na	na	na
1968	0	na	na	na	na	na	na	na
1969	0	na	na	na	na	na	na	na
1970	0.015625	na	na	na	na	na	na	na
1971	0.015625	na	na	na	na	na	na	na
1972	0	na	na	na	na	na	na	na
1973	0.015625	na	na	na	na	na	na	na
1974	0.03125	na	na	na	na	na	na	na
1975	0	na	na	na	na	na	na	na
1976	0.015625	na	na	na	na	na	na	na
1977	0	na	na	na	na	na	na	na
1978	0.03125	na	na	na	na	na	na	na
1979	0.0625	na	na	na	na	na	na	na
1980	0	na	na	na	na	na	na	na
1981	0	na	na	na	na	na	na	na
1982	0	na	na	na	na	na	na	na
1983	0.015625	na	na	na	na	na	na	na
1984	0	na	na	na	na	na	na	na
1985	0.015625	na	na	na	na	na	na	na
1986	0	na	na	na	na	na	na	na
1987	0	na	na	na	na	na	na	na
1988	0.03125	na	na	na	na	na	na	na
1989	0	na	na	na	na	na	na	na
1990	0.015625	na	na	na	na	na	na	na
1991	0	na	na	na	na	na	na	na
1992	0	na	na	na	na	na	na	na
1993	0	na	na	na	na	na	na	na
1994	0.0625	na	na	na	na	na	na	na
1995	0	na	na	na	na	na	na	na
1996	0	na	na	na	na	na	na	na
1997	0	na	na	na	na	na	na	na
1998	0.015625	na	na	na	na	na	na	na
[truncated: 2,650 more rows]
[truncated: 974 more columns]

## Sheet: fig4g
Dissimilar odors: reliability vs. prob. of overlap in mice. Each column is a reliability level and the corresponding overlaps across all cells.	Similar odors: reliability vs. prob. of overlap in flies. Each column is a reliability level and the corresponding overlaps across all cells.	Similar odors: reliability vs. prob. of overlap in flies. Each column is a reliability level and the corresponding overlaps across all cells.	Similar odors: reliability vs. prob. of overlap in flies. Each column is a reliability level and the corresponding overlaps across all cells.	Similar odors: reliability vs. prob. of overlap in flies. Each column is a reliability level and the corresponding overlaps across all cells.	Similar odors: reliability vs. prob. of overlap in flies. Each column is a reliability level and the corresponding overlaps across all cells.	Similar odors: reliability vs. prob. of overlap in flies. Each column is a reliability level and the corresponding overlaps across all cells.	Similar odors: reliability vs. prob. of overlap in flies. Each column is a reliability level and the corresponding overlaps across all cells.	Similar odors: reliability vs. prob. of overlap in flies. Each column is a reliability level and the corresponding overlaps across all cells.	Similar odors: reliability vs. prob. of overlap in flies. Each column is a reliability level and the corresponding overlaps across all cells.	Similar odors: reliability vs. prob. of overlap in flies. Each column is a reliability level and the corresponding overlaps across all cells.	Similar odors: reliability vs. prob. of overlap in flies. Each column is a reliability level and the corresponding overlaps across all cells.	Similar odors: reliability vs. prob. of overlap in flies. Each column is a reliability level and the corresponding overlaps across all cells.	Similar odors: reliability vs. prob. of overlap in flies. Each column is a reliability level and the corresponding overlaps across all cells.	Similar odors: reliability vs. prob. of overlap in flies. Each column is a reliability level and the corresponding overlaps across all cells.	Similar odors: reliability vs. prob. of overlap in flies. Each column is a reliability level and the corresponding overlaps across all cells.	Similar odors: reliability vs. prob. of overlap in flies. Each column is a reliability level and the corresponding overlaps across all cells.	Similar odors: reliability vs. prob. of overlap in flies. Each column is a reliability level and the corresponding overlaps across all cells.	Similar odors: reliability vs. prob. of overlap in flies. Each column is a reliability level and the corresponding overlaps across all cells.	Similar odors: reliability vs. prob. of overlap in flies. Each column is a reliability level and the corresponding overlaps across all cells.	Similar odors: reliability vs. prob. of overlap in flies. Each column is a reliability level and the corresponding overlaps across all cells.	Similar odors: reliability vs. prob. of overlap in flies. Each column is a reliability level and the corresponding overlaps across all cells.	Similar odors: reliability vs. prob. of overlap in flies. Each column is a reliability level and the corresponding overlaps across all cells.	Similar odors: reliability vs. prob. of overlap in flies. Each column is a reliability level and the corresponding overlaps across all cells.	Similar odors: reliability vs. prob. of overlap in flies. Each column is a reliability level and the corresponding overlaps across all cells.	Similar odors: reliability vs. prob. of overlap in flies. Each column is a reliability level and the corresponding overlaps across all cells.	Similar odors: reliability vs. prob. of overlap in flies. Each column is a reliability level and the corresponding overlaps across all cells.	Similar odors: reliability vs. prob. of overlap in flies. Each column is a reliability level and the corresponding overlaps across all cells.	Similar odors: reliability vs. prob. of overlap in flies. Each column is a reliability level and the corresponding overlaps across all cells.	Similar odors: reliability vs. prob. of overlap in flies. Each column is a reliability level and the corresponding overlaps across all cells.	Similar odors: reliability vs. prob. of overlap in flies. Each column is a reliability level and the corresponding overlaps across all cells.	Similar odors: reliability vs. prob. of overlap in flies. Each column is a reliability level and the corresponding overlaps across all cells.	Similar odors: reliability vs. prob. of overlap in flies. Each column is a reliability level and the corresponding overlaps across all cells.	Similar odors: reliability vs. prob. of overlap in flies. Each column is a reliability level and the corresponding overlaps across all cells.	Similar odors: reliability vs. prob. of overlap in flies. Each column is a reliability level and the corresponding overlaps across all cells.	Similar odors: reliability vs. prob. of overlap in flies. Each column is a reliability level and the corresponding overlaps across all cells.	Similar odors: reliability vs. prob. of overlap in flies. Each column is a reliability level and the corresponding overlaps across all cells.	Similar odors: reliability vs. prob. of overlap in flies. Each column is a reliability level and the corresponding overlaps across all cells.	Similar odors: reliability vs. prob. of overlap in flies. Each column is a reliability level and the corresponding overlaps across all cells.	Similar odors: reliability vs. prob. of overlap in flies. Each column is a reliability level and the corresponding overlaps across all cells.	Similar odors: reliability vs. prob. of overlap in flies. Each column is a reliability level and the corresponding overlaps across all cells.	Similar odors: reliability vs. prob. of overlap in flies. Each column is a reliability level and the corresponding overlaps across all cells.	Similar odors: reliability vs. prob. of overlap in flies. Each column is a reliability level and the corresponding overlaps across all cells.	Similar odors: reliability vs. prob. of overlap in flies. Each column is a reliability level and the corresponding overlaps across all cells.	Similar odors: reliability vs. prob. of overlap in flies. Each column is a reliability level and the corresponding overlaps across all cells.	Similar odors: reliability vs. prob. of overlap in flies. Each column is a reliability level and the corresponding overlaps across all cells.	Similar odors: reliability vs. prob. of overlap in flies. Each column is a reliability level and the corresponding overlaps across all cells.	Similar odors: reliability vs. prob. of overlap in flies. Each column is a reliability level and the corresponding overlaps across all cells.	Similar odors: reliability vs. prob. of overlap in flies. Each column is a reliability level and the corresponding overlaps across all cells.	Similar odors: reliability vs. prob. of overlap in flies. Each column is a reliability level and the corresponding overlaps across all cells.
	1	2	3	4	5	6	7
1	0.015625	0	0.046875	0.1875	0.15625	0.1875	0.109375
2	0	0	0.1875	0.0625	0.078125	0.375	0.65625
3	0.015625	0.03125	0.09375	0.0625	0.46875	0.46875	na
4	0	0	0	0.375	0.46875	0.28125	na
5	0	0	0.28125	0.1875	na	0.1875	na
6	0	0.03125	0.09375	0.1875	na	0.375	na
7	0.015625	0.03125	0	0.375	na	0.65625	na
8	0	0	0.09375	0.0625	na	0.46875	na
9	0.015625	0.03125	0.09375	na	na	0.28125	na
10	0	0	0.140625	na	na	0.1875	na
11	0	0.1875	0.1875	na	na	na	na
12	0	0.0625	0	na	na	na	na
13	0.015625	0.0625	0	na	na	na	na
14	0.015625	0.03125	0	na	na	na	na
15	0.03125	0.09375	0	na	na	na	na
16	0.015625	0	0	na	na	na	na
17	0	0.03125	0	na	na	na	na
18	0	0.03125	0.1875	na	na	na	na
19	0	0.03125	0.28125	na	na	na	na
20	0.03125	0	0	na	na	na	na
21	0.015625	0.03125	0.140625	na	na	na	na
22	0.015625	0.0625	0.09375	na	na	na	na
23	0	0.03125	0	na	na	na	na
24	0	0.0625	0.046875	na	na	na	na
25	0.015625	0.03125	0.046875	na	na	na	na
26	0	0	0.140625	na	na	na	na
27	0.015625	0.03125	0.140625	na	na	na	na
28	0	0	0.140625	na	na	na	na
29	0	0.03125	0.140625	na	na	na	na
30	0	0	0.140625	na	na	na	na
31	0.015625	0	0.140625	na	na	na	na
32	0.015625	0	0.140625	na	na	na	na
33	0	0	na	na	na	na	na
34	0	0	na	na	na	na	na
35	0	0.0625	na	na	na	na	na
36	0	0	na	na	na	na	na
37	0	0	na	na	na	na	na
38	0.03125	0.1875	na	na	na	na	na
39	0	0	na	na	na	na	na
40	0.015625	0.03125	na	na	na	na	na
41	0.015625	0.15625	na	na	na	na	na
42	0	0.09375	na	na	na	na	na
43	0	0.03125	na	na	na	na	na
44	0	0.09375	na	na	na	na	na
45	0.015625	0.0625	na	na	na	na	na
46	0.03125	0.0625	na	na	na	na	na
47	0.109375	0.09375	na	na	na	na	na
48	0.046875	0.09375	na	na	na	na	na
49	0	0.1875	na	na	na	na	na
50	0	0	na	na	na	na	na
51	0.015625	0.03125	na	na	na	na	na
52	0.015625	0	na	na	na	na	na
53	0	0.0625	na	na	na	na	na
54	0.015625	0.03125	na	na	na	na	na
55	0.03125	0	na	na	na	na	na
56	0.015625	0	na	na	na	na	na
57	0	0.03125	na	na	na	na	na
58	0.015625	0	na	na	na	na	na
59	0	0.0625	na	na	na	na	na
60	0	0.03125	na	na	na	na	na
61	0.015625	0.0625	na	na	na	na	na
62	0.015625	0.03125	na	na	na	na	na
63	0.046875	0.03125	na	na	na	na	na
64	0.03125	0.0625	na	na	na	na	na
65	0	0.0625	na	na	na	na	na
66	0	0.0625	na	na	na	na	na
67	0	0.0625	na	na	na	na	na
68	0	0.0625	na	na	na	na	na
69	0	0.0625	na	na	na	na	na
70	0.0625	0.0625	na	na	na	na	na
71	0	0.0625	na	na	na	na	na
72	0.015625	0.0625	na	na	na	na	na
73	0	0.0625	na	na	na	na	na
74	0	0.0625	na	na	na	na	na
75	0	0.0625	na	na	na	na	na
76	0.015625	0.0625	na	na	na	na	na
77	0.015625	0.0625	na	na	na	na	na
78	0.03125	0.0625	na	na	na	na	na
79	0.03125	0.0625	na	na	na	na	na
80	0	0.0625	na	na	na	na	na
81	0	0.0625	na	na	na	na	na
82	0.015625	0.0625	na	na	na	na	na
83	0	0.0625	na	na	na	na	na
84	0	0.0625	na	na	na	na	na
85	0.015625	0.0625	na	na	na	na	na
86	0.046875	0.0625	na	na	na	na	na
87	0	0.0625	na	na	na	na	na
88	0	0.0625	na	na	na	na	na
89	0.03125	0.0625	na	na	na	na	na
90	0	0.0625	na	na	na	na	na
91	0	0.0625	na	na	na	na	na
92	0.015625	na	na	na	na	na	na
93	0.015625	na	na	na	na	na	na
94	0	na	na	na	na	na	na
95	0.03125	na	na	na	na	na	na
96	0	na	na	na	na	na	na
97	0	na	na	na	na	na	na
98	0.03125	na	na	na	na	na	na
99	0.015625	na	na	na	na	na	na
100	0.015625	na	na	na	na	na	na
101	0.015625	na	na	na	na	na	na
102	0	na	na	na	na	na	na
103	0.03125	na	na	na	na	na	na
104	0	na	na	na	na	na	na
105	0.015625	na	na	na	na	na	na
106	0.015625	na	na	na	na	na	na
107	0.015625	na	na	na	na	na	na
108	0	na	na	na	na	na	na
109	0.0625	na	na	na	na	na	na
110	0.015625	na	na	na	na	na	na
111	0	na	na	na	na	na	na
112	0	na	na	na	na	na	na
113	0	na	na	na	na	na	na
114	0.015625	na	na	na	na	na	na
115	0.03125	na	na	na	na	na	na
116	0.015625	na	na	na	na	na	na
117	0	na	na	na	na	na	na
118	0	na	na	na	na	na	na
119	0	na	na	na	na	na	na
120	0	na	na	na	na	na	na
121	0.0625	na	na	na	na	na	na
122	0	na	na	na	na	na	na
123	0.03125	na	na	na	na	na	na
124	0.015625	na	na	na	na	na	na
125	0.015625	na	na	na	na	na	na
126	0	na	na	na	na	na	na
127	0.03125	na	na	na	na	na	na
128	0.03125	na	na	na	na	na	na
129	0.015625	na	na	na	na	na	na
130	0	na	na	na	na	na	na
131	0.03125	na	na	na	na	na	na
132	0.078125	na	na	na	na	na	na
133	0.03125	na	na	na	na	na	na
134	0.015625	na	na	na	na	na	na
135	0.015625	na	na	na	na	na	na
136	0.015625	na	na	na	na	na	na
137	0.015625	na	na	na	na	na	na
138	0.015625	na	na	na	na	na	na
139	0.03125	na	na	na	na	na	na
140	0.03125	na	na	na	na	na	na
141	0.015625	na	na	na	na	na	na
142	0.015625	na	na	na	na	na	na
143	0	na	na	na	na	na	na
144	0.03125	na	na	na	na	na	na
145	0	na	na	na	na	na	na
146	0	na	na	na	na	na	na
147	0	na	na	na	na	na	na
148	0	na	na	na	na	na	na
149	0	na	na	na	na	na	na
150	0	na	na	na	na	na	na
151	0	na	na	na	na	na	na
152	0.015625	na	na	na	na	na	na
153	0	na	na	na	na	na	na
154	0	na	na	na	na	na	na
155	0.015625	na	na	na	na	na	na
156	0.015625	na	na	na	na	na	na
157	0	na	na	na	na	na	na
158	0.015625	na	na	na	na	na	na
159	0.015625	na	na	na	na	na	na
160	0.015625	na	na	na	na	na	na
161	0.015625	na	na	na	na	na	na
162	0.015625	na	na	na	na	na	na
163	0.015625	na	na	na	na	na	na
164	0.015625	na	na	na	na	na	na
165	0.015625	na	na	na	na	na	na
166	0.015625	na	na	na	na	na	na
167	0.015625	na	na	na	na	na	na
168	0.015625	na	na	na	na	na	na
169	0.015625	na	na	na	na	na	na
170	0.015625	na	na	na	na	na	na
171	0.015625	na	na	na	na	na	na
172	0.015625	na	na	na	na	na	na
173	0.015625	na	na	na	na	na	na
174	0.015625	na	na	na	na	na	na
175	0.015625	na	na	na	na	na	na
176	0.015625	na	na	na	na	na	na
177	0.015625	na	na	na	na	na	na
178	0.015625	na	na	na	na	na	na
179	0.015625	na	na	na	na	na	na
180	0.015625	na	na	na	na	na	na
181	0.015625	na	na	na	na	na	na
182	0.015625	na	na	na	na	na	na
183	0.015625	na	na	na	na	na	na
184	0.015625	na	na	na	na	na	na
185	0.015625	na	na	na	na	na	na
186	0.015625	na	na	na	na	na	na
187	0.015625	na	na	na	na	na	na
188	0.015625	na	na	na	na	na	na
189	0.015625	na	na	na	na	na	na
190	0.015625	na	na	na	na	na	na
191	0.015625	na	na	na	na	na	na
192	0.015625	na	na	na	na	na	na
193	0.015625	na	na	na	na	na	na
194	0.015625	na	na	na	na	na	na
195	0.015625	na	na	na	na	na	na
196	0.015625	na	na	na	na	na	na
197	0.015625	na	na	na	na	na	na
198	0.015625	na	na	na	na	na	na
199	0.015625	na	na	na	na	na	na
200	0.015625	na	na	na	na	na	na
201	0.015625	na	na	na	na	na	na
202	0.015625	na	na	na	na	na	na
203	0.015625	na	na	na	na	na	na
204	0.015625	na	na	na	na	na	na
205	0.015625	na	na	na	na	na	na
206	0.015625	na	na	na	na	na	na
207	0.015625	na	na	na	na	na	na
208	0.015625	na	na	na	na	na	na
209	0.015625	na	na	na	na	na	na
210	0.015625	na	na	na	na	na	na
211	0.015625	na	na	na	na	na	na
212	0.015625	na	na	na	na	na	na
213	0.015625	na	na	na	na	na	na
214	0.015625	na	na	na	na	na	na
215	0.015625	na	na	na	na	na	na
216	0.015625	na	na	na	na	na	na
217	0.015625	na	na	na	na	na	na
218	0.015625	na	na	na	na	na	na
219	0.015625	na	na	na	na	na	na
220	0.015625	na	na	na	na	na	na
221	0.015625	na	na	na	na	na	na
222	0.015625	na	na	na	na	na	na
223	0.015625	na	na	na	na	na	na
224	0.015625	na	na	na	na	na	na
225	0.015625	na	na	na	na	na	na
226	0.015625	na	na	na	na	na	na
227	0.015625	na	na	na	na	na	na
228	0.015625	na	na	na	na	na	na
229	0.015625	na	na	na	na	na	na
230	0.015625	na	na	na	na	na	na
231	0.015625	na	na	na	na	na	na
232	0.015625	na	na	na	na	na	na
233	0.015625	na	na	na	na	na	na
234	0.015625	na	na	na	na	na	na
235	0.015625	na	na	na	na	na	na
236	0.015625	na	na	na	na	na	na
237	0.015625	na	na	na	na	na	na
238	0.015625	na	na	na	na	na	na
239	0.015625	na	na	na	na	na	na
240	0.015625	na	na	na	na	na	na
241	0.015625	na	na	na	na	na	na
242	0.015625	na	na	na	na	na	na
243	0.015625	na	na	na	na	na	na
244	0.015625	na	na	na	na	na	na
245	0.015625	na	na	na	na	na	na
246	0.015625	na	na	na	na	na	na
247	0.015625	na	na	na	na	na	na
248	0.015625	na	na	na	na	na	na
[truncated: 974 more columns]
