# Supplementary material for: Effects of stochastic coding on olfactory discrimination in flies and mice
Source: PLoS Biol. 2023 Oct 31;21(10):e3002206. doi: 10.1371/journal.pbio.3002206 (PMC10618007; doi:10.1371/journal.pbio.3002206)
Supplement: S4 Data — (XLSX) [file pbio.3002206.s005.xlsx]

## Sheet: fig5a1
Similar odors; flies
	100	75	50	25
2-heptanone,pentyl-acetate	0.642524	0.653572	0.675548	0.695384
diethyl-succinate,paraffin-oil	0.612121	0.616537	0.631694	0.756201
diethyl-succinate,pentyl-acetate	0.67462	0.684021	0.71801	0.799711
ethyl-lactate,ethyloctanoate	0.629665	0.639376	0.669572	0.696625
ethyloctanoate,ethyl-lactate	0.629665	0.639376	0.669572	0.696625
ethyloctanoate,methyloctanoate	0.634992	0.65167	0.703335	0.827639
methyloctanoate,ethyloctanoate	0.634992	0.65167	0.703335	0.827639
paraffin-oil,diethyl-succinate	0.612121	0.616537	0.631694	0.756201
pentyl-acetate,2-heptanone	0.642524	0.653572	0.675548	0.695384
pentyl-acetate,diethyl-succinate	0.67462	0.684021	0.71801	0.799711

## Sheet: fig5a2
Dissimilar odors; flies
	100	75	50	25
diethyl-succinate,ethyl-lactate	0.318425	0.323867	0.348017	0.38088
ethyl-lactate,diethyl-succinate	0.318425	0.323867	0.348017	0.38088

## Sheet: fig5c2
Dissimilar odors; mice
	100	75	50	25
Air,Mineral Oil	0.281763	0.281948	0.283684	0.278627
benzyl isothiocyanate,Mineral Oil	0.192976	0.193024	0.194443	0.200884
cinnamaldehyde,Isoamyl phenylacetate	0.246973	0.247015	0.248344	0.258295
Ethyl decanoate,Mineral Oil	0.227475	0.227457	0.227939	0.239938
Ethylene brassylate,Isoamyl phenylacetate	0.17017	0.170245	0.170603	0.164147
Ethylene brassylate,Mineral Oil	0.277579	0.277653	0.279178	0.289338
Galaxolide,Isoamyl phenylacetate	0.217274	0.217328	0.218287	0.218967
Galaxolide,Mineral Oil	0.202058	0.202067	0.202173	0.203025
Isoamyl phenylacetate,cinnamaldehyde	0.246973	0.247015	0.248344	0.258295
Isoamyl phenylacetate,Ethylene brassylate	0.17017	0.170245	0.170603	0.164147
Isoamyl phenylacetate,Galaxolide	0.217274	0.217328	0.218287	0.218967
Mineral Oil,Air	0.281763	0.281948	0.283684	0.278627
Mineral Oil,benzyl isothiocyanate	0.192976	0.193024	0.194443	0.200884
Mineral Oil,Ethyl decanoate	0.227475	0.227457	0.227939	0.239938
Mineral Oil,Ethylene brassylate	0.277579	0.277653	0.279178	0.289338
Mineral Oil,Galaxolide	0.202058	0.202067	0.202173	0.203025

## Sheet: fig5c1
Similar odors; mice
	100	75	50	25
(R)-(-)-Carvone,cinnamaldehyde	0.598817	0.599317	0.606036	0.65209
(R)-(-)-Carvone,Dihydrojasmone	0.602334	0.602948	0.610397	0.648317
(R)-(-)-Carvone,Ethyl decanoate	0.599901	0.600499	0.605753	0.627705
cinnamaldehyde,(R)-(-)-Carvone	0.598817	0.599317	0.606036	0.65209
Dihydrojasmone,(R)-(-)-Carvone	0.602334	0.602948	0.610397	0.648317
Ethyl decanoate,(R)-(-)-Carvone	0.599901	0.600499	0.605753	0.627705

## Sheet: fig5b1
bottom cells: flies
	1	2	3	4	5	6
1	2	1	1	1	1	9
2	3	2	2	2	1	9
3	3	3	3	1	1	5
4	1	4	5	2	1	na
5	3	1	2	na	1	na
6	2	na	1	na	2	na
7	2	na	na	na	na	na

## Sheet: fig5b2
top cells: flies
	1	2	3	4	5	6
1	11	3	1	na	na	na
2	8	5	1	na	na	na
3	12	1	na	na	na	na
4	7	2	na	na	na	na
5	7	na	na	na	na	na
6	10	na	na	na	na	na
7	9	na	na	na	na	na

## Sheet: fig5d1
bottom cells: mice
	1	2	3	4	5	6	7	8
1	1	2	3	1	2	3	3	4
2	2	2	1	1	1	6	3	2
3	2	1	1	4	2	5	4	2
4	2	1	2	3	3	4	6	3
5	3	1	1	2	2	1	3	1
6	5	2	2	1	3	5	1	1
7	na	6	2	2	1	2	3	3
8	na	na	na	na	2	1	2	na
9	na	na	na	na	1	na	na	na

## Sheet: fig5d2
top cells: mice
	1	2	3	4	5	6	7	8
1	14	1	na	na	na	na	na	na
2	14	2	na	na	na	na	na	na
3	14	na	na	na	na	na	na	na
4	14	na	na	na	na	na	na	na
5	18	na	na	na	na	na	na	na
6	13	na	na	na	na	na	na	na
7	13	na	na	na	na	na	na	na
8	14	na	na	na	na	na	na	na
9	11	na	na	na	na	na	na	na
10	13	na	na	na	na	na	na	na

## Sheet: fig5e
	R	U	All
Mouse	0.6	0.2	0.4
Fly	0.57	0.28	0.5

## Sheet: fig5f
	R	U	All
Mouse	0.8	0.59	0.64
Fly	0.72	0.72	0.83
