# Supplementary material for: Effects of stochastic coding on olfactory discrimination in flies and mice
Source: PLoS Biol. 2023 Oct 31;21(10):e3002206. doi: 10.1371/journal.pbio.3002206 (PMC10618007; doi:10.1371/journal.pbio.3002206)
Supplement: S5 Data — (XLSX) [file pbio.3002206.s006.xlsx]

## Sheet: fig6a
dissimilar odors: fly
1	0.6875	3.22973	1.14583	0.0692172
2	0.333333	1.2487	1.11111	0.0736327
3	0.666667	1.88679	1.88889	2.27489
4	2.33333	7.83098	8.44444	9.13692
5	1.63889	5.66438	6.83333	5.96656
6	0.777778	2.20126	6.33333	6.84371
7	0.666667	1.88679	6	5.90031
8	1	3.44679	7.33333	7.8241
9	1.25	3.52983	3.9375	2.78821
10	0.64	3.98304	1.19	0.801833
11	1.3	4.43241	2.7125	2.30679
12	1.5	4.23165	3.0625	3.20803
13	1.1875	4.86218	3.6875	3.47151
14	1.3125	4.86689	3.75	3.68106
15	3.16667	8.58624	10.8056	7.16488
16	0.25	3.36398	1.69444	2.11452
17	-0.638889	2.5244	1.47222	1.48559
18	1.02778	3.23718	3.77778	1.73934
19	1.55556	4.40252	1.66667	2.26854
20	0.444444	1.87446	0	0
21	0.777778	2.20126	0	0
22	0.777778	2.20126	0	0
23	1.44444	4.08805	2.66667	1.99778
24	1.11111	3.44996	3	2.94118
25	1.22222	3.45912	3	2.94118
26	1.11111	3.14465	2.33333	2.92214
27	1	2.83019	2.11111	2.29321
28	1.11111	3.14465	1.66667	1.95127
29	1.11111	3.14465	0	0
30	0.888889	2.51572	0	0
31	2.75	10.2376	7.5	5.33426
32	0.3125	3.65083	7.6875	6.94402
33	0.875	4.15724	6.1875	5.02946
34	1.5625	5.83635	17.5625	16.0974
35	1.625	6.75019	16.5625	15.117
36	1.0625	4.18973	7.125	5.743
37	0.875	3.95354	7.3125	5.51976
38	0.9375	4.87163	6.625	4.78147
39	1.1875	3.53096	8.5625	6.48339
40	2.8125	10.2973	7.75	7.65568
41	2.0625	6.08662	3.25	3.21739
42	2.4375	6.13426	4.625	4.42107
43	2.5625	6.59722	4.625	4.42107
44	2.5625	7.27074	10.375	8.9558
45	1.5	4.91401	1.125	1.46104
46	1.625	5.14555	1.5	1.49711
47	1.0625	3.96137	2.6875	3.17195
48	1	3.95825	1.75	1.74221
49	0.5	3.44918	3.25	3.90247
50	2.4375	5.91168	8.8125	7.66658
51	0.6875	3.22973	1.14583	0.0692172
52	0.333333	1.2487	1.11111	0.0736327
53	0.666667	1.88679	1.88889	2.27489
54	2.33333	7.83098	8.44444	9.13692
55	1.63889	5.66438	6.83333	5.96656
56	0.777778	2.20126	6.33333	6.84371
57	0.666667	1.88679	6	5.90031
58	1	3.44679	7.33333	7.8241
59	3.16667	8.58624	10.8056	7.16488
60	0.25	3.36398	1.69444	2.11452
61	-0.638889	2.5244	1.47222	1.48559
62	1.02778	3.23718	3.77778	1.73934

## Sheet: fig6b
similar odors: fly
1	2.66667	7.85248	2.55556	2.31787
2	0	0.610612	0.444444	0.024664
3	1.275	4.19964	2.2875	1.78215
4	0.79	3.29743	0.37	0.0276854
5	0.4375	3.68173	0.9375	0.74619
6	1.625	4.93181	3.8125	1.63286
7	2.66667	7.85248	2.55556	2.31787
8	0	0.610612	0.444444	0.024664

## Sheet: fig6c
dissimilar odors: mice
(R)-(-)-Carvone,Air	2.79688	7.5732	6.15625	1.57806
(R)-(-)-Carvone,Mineral Oil	4.84375	9.81682	11.5312	10.8537
Air,(R)-(-)-Carvone	1.01562	9.4185	0.375	0.106822
Air,benzyl isothiocyanate	2.76562	10.5782	0.515625	0.109089
Air,cinnamaldehyde	1.4375	8.67315	0.875	0.701216
Air,Dihydrojasmone	0.1875	5.4791	-0.03125	0.0187987
Air,Ethyl decanoate	2.70312	11.3784	0.96875	0.0857697
Air,Ethylene brassylate	2.85938	10.8876	0.515625	0.0559242
Air,Galaxolide	1.45312	7.28854	0.453125	0.0676471
Air,Isoamyl phenylacetate	3.26562	11.6491	2.04688	0.207949
Air,Mineral Oil	4.32812	11.9331	4.90625	5.06785
benzyl isothiocyanate,Air	2.125	6.70942	5	3.07308
benzyl isothiocyanate,Mineral Oil	3.89062	10.136	9.03125	8.07529
cinnamaldehyde,Air	2.15625	6.62718	5.29688	1.44432
cinnamaldehyde,Mineral Oil	3.89062	9.44319	10.125	9.24252
Dihydrojasmone,Air	3.9375	10.7262	5.07812	1.47718
Dihydrojasmone,Mineral Oil	7.34375	17.6325	9.5625	7.43181
Ethyl decanoate,Air	2.14062	7.60175	2.45312	0.338447
Ethyl decanoate,Mineral Oil	4.75	12.0265	5.53125	4.57445
Ethylene brassylate,Air	1.67188	6.88474	4.35938	0.615006
Ethylene brassylate,Mineral Oil	3.84375	10.9881	8.09375	6.30128
Galaxolide,Air	2.14062	5.82116	3.46875	1.29383
Galaxolide,Mineral Oil	5.25	13.2146	7.73438	6.37677
Isoamyl phenylacetate,Air	0.671875	5.68336	1.26562	0.152588
Isoamyl phenylacetate,Mineral Oil	3.51562	10.4294	2.84375	2.21441
Mineral Oil,(R)-(-)-Carvone	0.96875	8.70726	0	0
Mineral Oil,Air	1.39062	7.66329	0	0
Mineral Oil,benzyl isothiocyanate	1.23438	9.2828	0	0
Mineral Oil,cinnamaldehyde	1.03125	8.28206	0	0
Mineral Oil,Dihydrojasmone	0.203125	5.94049	0	0
Mineral Oil,Ethyl decanoate	1.51562	9.74281	0	0
Mineral Oil,Ethylene brassylate	1.4375	9.16535	0	0
Mineral Oil,Galaxolide	1.4375	8.92239	0	0
Mineral Oil,Isoamyl phenylacetate	1.89062	10.4511	0	0

## Sheet: fig6d
similar odors: mice
(R)-(-)-Carvone,benzyl isothiocyanate	2.25	8.09693	3.76562	0.928557
(R)-(-)-Carvone,cinnamaldehyde	1.84375	7.62893	2.95312	0.189679
(R)-(-)-Carvone,Dihydrojasmone	0.828125	3.32894	1.42188	0.0748382
(R)-(-)-Carvone,Ethyl decanoate	2.60938	7.52433	3.90625	0.859153
(R)-(-)-Carvone,Ethylene brassylate	3.10938	9.1906	3.20312	0.235756
(R)-(-)-Carvone,Galaxolide	3.17188	8.10565	2.5625	0.222868
(R)-(-)-Carvone,Isoamyl phenylacetate	4.15625	9.20694	5.9375	2.61059
benzyl isothiocyanate,(R)-(-)-Carvone	0.328125	5.99807	1.96875	0.948084
benzyl isothiocyanate,cinnamaldehyde	0.71875	8.0232	3.20312	0.904826
benzyl isothiocyanate,Dihydrojasmone	-0.15625	4.78232	2.4375	1.36773
benzyl isothiocyanate,Ethyl decanoate	1.34375	6.60101	3.54688	1.68463
benzyl isothiocyanate,Ethylene brassylate	1.40625	7.42643	3.17188	2.09875
benzyl isothiocyanate,Galaxolide	1.3125	6.84485	2.71875	2.019
benzyl isothiocyanate,Isoamyl phenylacetate	2.89062	8.37798	4.60938	1.75602
cinnamaldehyde,(R)-(-)-Carvone	0.859375	7.09543	1.51562	0.748669
cinnamaldehyde,benzyl isothiocyanate	1.76562	9.39977	3.45312	0.90491
cinnamaldehyde,Dihydrojasmone	0.515625	4.66173	0.984375	0.0957375
cinnamaldehyde,Ethyl decanoate	2.51562	9.41507	3.1875	0.310847
cinnamaldehyde,Ethylene brassylate	2.51562	8.44868	2.39062	0.7928
cinnamaldehyde,Galaxolide	1.8125	7.20559	2.17188	0.232579
cinnamaldehyde,Isoamyl phenylacetate	3.125	10.0042	5.85938	2.04674
Dihydrojasmone,(R)-(-)-Carvone	2.95312	11.2697	0.59375	0.0285515
Dihydrojasmone,benzyl isothiocyanate	4.26562	13.6637	3.03125	0.914153
Dihydrojasmone,cinnamaldehyde	3.4375	12.795	1.78125	0.105764
Dihydrojasmone,Ethyl decanoate	4.45312	12.836	3.25	0.891467
Dihydrojasmone,Ethylene brassylate	4.54688	15.3942	2.70312	0.216849
Dihydrojasmone,Galaxolide	4.17188	11.3338	2.04688	0.209487
Dihydrojasmone,Isoamyl phenylacetate	5.9375	14.6099	4.92188	1.96953
Ethyl decanoate,(R)-(-)-Carvone	-0.109375	5.97053	-0.015625	0.0125153
Ethyl decanoate,benzyl isothiocyanate	1.10938	5.84451	0.859375	0.109061
Ethyl decanoate,cinnamaldehyde	0.953125	7.32356	0.53125	0.0527449
Ethyl decanoate,Dihydrojasmone	-0.484375	3.33742	0.25	0.0749884
Ethyl decanoate,Ethylene brassylate	1.75	7.94016	0.875	0.151363
Ethyl decanoate,Galaxolide	1.3125	6.8012	0.4375	0.0559041
Ethyl decanoate,Isoamyl phenylacetate	3.1875	8.79869	2	0.75031
Ethylene brassylate,(R)-(-)-Carvone	0.328125	6.96177	1.07812	0.0749892
Ethylene brassylate,benzyl isothiocyanate	1.14062	6.87895	2.25	0.166652
Ethylene brassylate,cinnamaldehyde	0.71875	6.57194	1.70312	0.108587
Ethylene brassylate,Dihydrojasmone	-0.140625	5.39884	1.1875	0.0784101
Ethylene brassylate,Ethyl decanoate	1.65625	7.38665	2.70312	0.326044
Ethylene brassylate,Galaxolide	0.75	6.2464	2.32812	0.189183
Ethylene brassylate,Isoamyl phenylacetate	2.79688	9.48432	4.17188	0.41113
Galaxolide,(R)-(-)-Carvone	1.59375	7.91805	0.28125	0.612468
Galaxolide,benzyl isothiocyanate	2.84375	8.10356	1.04688	0.633264
Galaxolide,cinnamaldehyde	1.60938	7.50132	0.9375	0.0640333
Galaxolide,Dihydrojasmone	0.65625	4.16634	0.40625	0.610921
Galaxolide,Ethyl decanoate	2.59375	8.39797	1.9375	0.692562
Galaxolide,Ethylene brassylate	2.1875	8.92074	1.9375	0.674026
Galaxolide,Isoamyl phenylacetate	4.09375	10.7042	3.46875	1.7402
Isoamyl phenylacetate,(R)-(-)-Carvone	-0.421875	5.93301	-0.421875	-0.00796509
Isoamyl phenylacetate,benzyl isothiocyanate	0.375	6.10595	-0.09375	0.00293514
Isoamyl phenylacetate,cinnamaldehyde	0.34375	6.9223	0.125	0.0169682
Isoamyl phenylacetate,Dihydrojasmone	-1.29688	3.07345	-0.078125	0.00268805
Isoamyl phenylacetate,Ethyl decanoate	0.640625	7.46689	0.25	0.0154033
Isoamyl phenylacetate,Ethylene brassylate	0.59375	7.69617	0.34375	0.0245319
Isoamyl phenylacetate,Galaxolide	0.578125	7.03431	-0.09375	0.00293514

## Sheet: fig6e
flies	reliability	Useful D. increase
1	1	2.39038
2	2	0.864256
3	3	1.03846
4	4	0.557713
5	5	0.0895182
6	6	-0.0490196

## Sheet: fig6f
mice	reliability	Useful D. increase
1	1	4.7503
2	2	3.82693
3	3	2.67968
4	4	1.73077
5	5	0.973802
6	6	0.597952
7	7	0.208704
8	8	-0.0196078
