# Supplementary material for: Effects of stochastic coding on olfactory discrimination in flies and mice
Source: PLoS Biol. 2023 Oct 31;21(10):e3002206. doi: 10.1371/journal.pbio.3002206 (PMC10618007; doi:10.1371/journal.pbio.3002206)
Supplement: S6 Data — (XLSX) [file pbio.3002206.s007.xlsx]

## Sheet: fig8b
frame	xoff (left panel)	yoff (right panel)
1	2	1
2	2	2
3	2	1
4	1	2
5	2	1
6	2	2
7	2	1
8	2	2
9	2	1
10	2	2
11	2	1
12	2	2
13	2	2
14	2	2
15	1	2
16	2	1
17	2	2
18	2	2
19	2	2
20	2	2
21	2	1
22	2	2
23	2	1
24	2	2
25	2	2
26	2	2
27	2	2
28	2	2
29	1	0
30	1	1
31	1	1
32	1	1
33	2	1
34	1	1
35	1	1
36	2	1
37	1	2
38	2	1
39	2	1
40	2	1
41	2	2
42	2	1
43	2	2
44	2	2
45	2	1
46	2	1
47	1	2
48	2	1
49	2	1
50	2	1
51	2	1
52	2	1
53	2	2
54	2	1
55	2	1
56	2	2
57	3	2
58	2	2
59	2	2
60	2	1
61	2	2
62	2	2
63	2	2
64	2	2
65	2	2
66	2	2
67	2	2
68	2	2
69	2	2
70	2	2
71	3	2
72	2	2
73	3	2
74	2	2
75	2	2
76	3	2
77	3	2
78	3	2
79	3	2
80	3	2
81	2	2
82	2	1
83	3	2
84	2	2
85	2	2
86	2	2
87	3	2
88	3	2
89	2	2
90	3	2
91	3	2
92	2	2
93	3	2
94	2	2
95	2	2
96	2	2
97	2	2
98	2	2
99	3	2
100	2	2
101	2	2
102	2	2
103	2	2
104	2	2
105	2	2
106	3	2
107	3	2
108	3	2
109	2	2
110	2	2
111	3	2
112	2	2
113	3	2
114	2	2
115	3	2
116	3	2
117	3	2
118	2	2
119	1	0
120	0	0
121	-1	0
122	0	0
123	1	0
124	1	1
125	1	1
126	1	1
127	1	1
128	1	1
129	2	1
130	1	1
131	1	1
132	2	1
133	2	1
134	2	1
135	2	1
136	2	2
137	2	1
138	2	1
139	2	1
140	2	1
141	2	1
142	2	1
143	1	1
144	2	1
145	1	1
146	2	1
147	2	1
148	2	1
149	2	1
150	2	1
151	2	1
152	2	1
153	2	1
154	2	1
155	2	1
156	2	1
157	2	1
158	2	1
159	2	1
160	2	1
161	2	1
162	2	1
163	2	1
164	2	1
165	2	1
166	2	1
167	2	1
168	2	1
169	2	1
170	2	1
171	2	1
172	2	1
173	2	1
174	2	1
175	2	1
176	2	1
177	2	1
178	2	1
179	2	1
180	2	1
181	2	1
182	2	1
183	0	-1
184	2	-1
185	2	0
186	2	1
187	2	1
188	2	1
189	3	1
190	2	2
191	2	1
192	2	1
193	2	2
194	2	1
195	2	2
196	3	2
197	2	1
198	2	1
199	2	2
200	2	1
201	3	1
202	2	1
203	1	0
204	2	0
205	2	1
206	2	1
207	2	1
208	2	1
209	2	1
210	2	1
211	2	1
212	3	1
213	3	1
214	2	1
215	2	1
216	2	1
217	3	1
218	1	2
219	3	1
220	2	1
221	3	1
222	2	1
223	3	1
224	3	1
225	2	1
226	2	1
227	2	1
228	3	1
229	2	1
230	3	1
231	3	1
232	3	1
233	3	1
234	3	1
235	3	1
236	3	1
237	3	1
238	3	2
239	3	2
240	3	2
241	3	2
242	2	1
243	3	1
244	3	2
245	3	2
246	3	2
247	3	2
248	2	0
249	3	1
250	1	-1
251	1	0
252	0	-2
253	1	-2
254	0	-1
255	1	-2
256	1	-1
257	1	-2
258	1	-1
259	2	-1
260	1	-1
261	1	0
262	1	0
263	1	0
264	1	0
265	1	0
266	0	1
267	1	1
268	1	1
269	1	2
270	2	0
271	2	1
272	2	1
273	1	1
274	2	2
275	2	1
276	1	2
277	1	2
278	1	2
279	2	1
280	0	2
281	1	2
282	1	2
283	2	1
284	2	1
285	2	2
286	2	1
287	2	2
288	2	1
289	1	0
290	1	1
291	1	0
292	0	1
293	1	0
294	1	1
295	0	1
296	1	1
297	1	1
298	1	1
299	1	1
300	1	2
301	2	1
302	1	1
303	2	1
304	1	1
305	2	1
306	2	1
307	1	1
308	2	1
309	2	2
310	2	1
311	2	2
312	2	2
313	2	2
314	2	1
315	2	2
316	2	2
317	2	2
318	2	1
319	1	0
320	1	0
321	1	0
322	2	1
323	2	1
324	0	0
325	-1	-1
326	-1	0
327	-2	0
328	-1	0
329	-1	1
330	0	1
331	0	1
332	0	1
333	0	1
334	0	1
335	-1	0
336	0	1
337	0	0
338	0	0
339	0	0
340	0	0
341	-1	-1
342	-1	0
343	0	0
344	-1	0
345	0	0
346	0	0
347	0	0
348	0	0
349	0	0
350	-1	0
351	-2	0
352	-1	0
353	-1	0
354	-1	0
355	0	0
356	0	0
357	0	0
358	0	0
359	0	0
360	2	4
361	0	0
362	0	0
363	0	0
364	0	0
365	0	0
366	0	0
367	0	0
368	0	0
369	0	0
370	0	0
371	0	0
372	0	0
373	0	0
374	0	0
375	0	0
376	0	-1
377	0	0
378	0	0
379	0	0
380	0	0
381	0	0
382	0	0
383	1	0
384	0	0
385	0	0
386	0	0
387	1	0
388	0	1
389	0	0
390	0	0
391	-1	1
392	0	0
393	0	0
394	1	1
395	0	0
396	0	1
397	-1	0
398	0	0
399	-1	0
400	0	0
401	-1	0
402	0	1
403	-1	0
404	0	0
405	0	0
406	0	0
407	0	0
408	0	1
409	0	1
410	0	1
411	-1	0
412	-1	0
413	-1	1
414	0	1
415	0	1
416	0	1
417	1	1
418	1	1
419	1	2
420	1	1
421	1	1
422	1	1
423	0	1
424	1	1
425	-1	0
426	0	0
427	0	1
428	0	1
429	1	1
430	1	1
431	1	1
432	1	1
433	1	1
434	0	2
435	-2	0
436	0	0
437	-1	0
438	0	0
439	0	1
440	0	0
441	0	1
442	1	1
443	1	1
444	1	1
445	1	1
446	1	1
447	1	2
448	2	1
449	1	1
450	-1	1
451	-2	-1
452	-1	0
453	-2	0
454	-1	0
455	-1	0
456	-1	0
457	-1	0
458	-1	0
459	0	1
460	-1	1
461	-1	1
462	-2	1
463	-1	2
464	-1	2
465	-1	2
466	-1	2
467	-1	2
468	-1	2
469	-1	1
470	1	2
471	-2	0
472	-2	1
473	-1	0
474	-1	1
475	-1	0
476	-1	0
477	0	1
478	-2	0
479	-2	0
480	-2	0
481	-1	0
482	-1	0
483	-2	0
484	-2	0
485	-2	0
486	-1	0
487	-1	0
488	-1	0
489	-1	0
490	-1	1
491	-1	0
492	-1	0
493	-1	0
494	-1	0
495	0	1
496	-1	0
497	-1	0
498	-1	1
499	-1	0
500	-1	0
501	-1	0
502	0	1
503	-1	0
504	-1	0
505	-1	1
506	-2	0
507	-2	0
508	-2	0
509	-2	0
510	-1	0
511	-2	0
512	-2	0
513	-1	0
514	-1	0
515	-2	0
516	-1	0
517	-1	0
518	-1	1
519	-1	1
520	-1	1
521	0	0
522	0	1
523	-1	2
524	-1	0
525	0	1
526	0	1
527	-1	0
528	-1	0
529	0	1
530	0	1
531	0	1
532	0	1
533	0	1
534	0	1
535	0	1
536	0	1
537	0	1
538	0	1
539	0	1
540	0	1
541	0	1
542	0	1
543	0	1
544	0	1
545	-1	0
546	-1	0
547	-2	0
548	-1	0
549	-1	0
550	-3	-1
551	-2	0
552	-2	0
553	-2	0
554	-2	0
555	-2	0
556	-1	0
557	-1	0
558	-2	0
559	-1	1
560	-2	0
561	-1	0
562	-1	0
563	-1	0
564	-1	0
565	-1	0
566	-1	0
567	-1	0
568	-1	0
569	-1	1
570	-2	0
571	-1	0
572	-2	1
573	-2	0
574	-1	0
575	-2	1
576	-1	0
577	-1	1
578	-1	0
579	-1	0
580	-1	1
581	-1	1
582	-1	1
583	-1	0
584	-1	0
585	-1	0
586	-2	0
587	-2	0
588	-1	0
589	-1	0
590	-1	0
591	-1	0
592	-1	0
593	-1	0
594	-1	1
595	-1	1
596	-1	1
597	-3	1
598	-4	1
599	-2	1
600	-2	2
601	-3	0
602	-1	1
603	-1	1
604	-2	1
605	-1	-1
606	-1	1
607	-1	1
608	-1	0
609	-1	1
610	-1	1
611	-1	0
612	-1	0
613	-1	0
614	-1	1
615	-1	1
616	-2	0
617	-2	-1
618	-2	0
619	-2	0
620	-2	0
621	-1	0
622	-2	0
623	-1	0
624	-2	0
625	-1	0
626	-1	0
627	-2	0
628	-2	0
629	-1	0
630	-1	0
631	-2	0
632	-2	0
633	-2	0
634	-2	0
635	-2	0
636	-2	0
637	-1	0
638	-2	0
639	-2	0
640	-1	0
641	-2	1
642	-2	0
643	-1	1
644	-1	0
645	-1	0
646	-1	1
647	-1	0
648	0	1
649	-1	0
650	-1	1
651	-1	0
652	-1	0
653	-2	0
654	-1	0
655	-1	1
656	-1	1
657	0	1
658	0	1
659	0	1
660	-1	2
661	-2	0
662	-1	0
663	-1	1
664	-1	1
665	0	1
666	-1	1
667	-1	1
668	-1	1
669	-1	0
670	-2	0
671	-1	0
672	-1	1
673	-1	0
674	-1	1
675	0	1
676	0	1
677	0	1
678	0	3
679	-2	0
680	-2	0
681	0	1
682	0	1
683	-1	1
684	0	1
685	-1	1
686	0	1
687	0	1
688	0	1
689	0	1
690	0	1
691	0	1
692	0	1
693	0	1
694	0	1
695	0	1
696	0	1
697	0	0
698	-1	1
699	0	1
700	0	1
701	0	1
702	0	1
703	0	1
704	0	1
705	0	1
706	0	1
707	0	1
708	1	1
709	1	1
710	0	1
711	0	1
712	0	1
713	1	1
714	0	2
715	0	0
716	-2	0
717	0	0
718	-1	0
719	0	0
720	-1	0
721	-1	0
722	-2	-1
723	-1	0
724	-2	0
725	-1	0
726	-1	0
727	-1	0
728	-1	0
729	-1	1
730	-1	0
731	-1	1
732	0	2
733	0	2
734	0	2
735	0	2
736	1	2
737	1	2
738	0	2
739	0	2
740	0	2
741	0	2
742	0	2
743	0	1
744	-1	1
745	-1	1
746	0	1
747	-1	1
748	-1	0
749	-2	0
750	-1	0
751	-1	1
752	0	1
753	-1	1
754	-1	0
755	-1	1
756	0	1
757	0	3
758	-1	1
759	-1	1
760	0	1
761	0	1
762	0	2
763	0	1
764	0	2
765	1	3
766	-1	1
767	-1	1
768	-2	1
769	-1	1
770	-1	1
771	-1	1
772	0	0
773	0	1
774	-1	1
775	-1	1
776	-1	1
777	-1	1
778	-1	0
779	-1	1
780	0	1
781	0	1
782	0	1
783	0	1
784	0	1
785	0	1
786	1	1
787	0	0
788	1	1
789	0	0
790	0	0
791	1	1
792	1	1
793	1	0
794	1	0
795	1	1
796	1	1
797	1	3
798	-1	0
799	-2	0
800	-1	0
801	0	0
802	0	1
803	0	1
804	-1	0
805	0	0
806	0	1
807	0	2
808	-1	1
809	-1	1
810	-1	1
811	-1	1
812	-1	1
813	-1	1
814	0	1
815	0	1
816	0	4
817	-1	1
818	0	3
819	0	1
820	0	1
821	-1	1
822	0	1
823	0	1
824	0	1
825	0	2
826	0	1
827	-1	2
828	-1	1
829	0	1
830	0	1
831	0	2
832	1	1
833	0	4
834	-1	0
835	-1	2
836	-1	1
837	-2	1
838	-1	1
839	-1	1
840	0	1
841	0	1
842	0	2
843	0	2
844	0	2
845	0	2
846	0	2
847	0	1
848	0	2
849	0	2
850	1	2
851	1	2
852	1	3
853	1	2
854	2	3
855	2	3
856	1	3
857	2	3
858	2	3
859	1	3
860	2	3
861	2	3
862	2	3
863	1	3
864	1	3
865	1	3
866	1	4
867	2	4
868	1	3
869	1	3
870	0	3
871	1	3
872	1	4
873	1	4
874	0	3
875	2	4
876	1	3
877	0	3
878	-1	2
879	-1	2
880	0	2
881	0	3
882	0	2
883	0	3
884	1	3
885	1	3
886	1	2
887	1	3
888	1	2
889	0	3
890	0	2
891	0	2
892	0	2
893	1	2
894	1	3
895	1	2
896	1	4
897	0	2
898	1	3
899	1	3
900	1	3
901	2	3
902	2	2
903	1	3
904	1	3
905	1	3
906	2	3
907	2	4
908	2	3
909	2	3
910	2	3
911	2	3
912	2	3
913	2	3
914	2	3
915	1	2
916	1	3
917	2	2
918	2	3
919	2	2
920	2	3
921	2	3
922	2	4
923	1	4
924	0	2
925	0	3
926	1	2
927	1	3
928	2	2
929	2	3
930	2	3
931	1	3
932	2	3
933	2	3
934	2	3
935	1	2
936	1	3
937	2	3
938	1	3
939	2	3
940	2	3
941	2	3
942	1	3
943	2	3
944	2	3
945	2	3
946	2	3
947	2	3
948	2	3
949	1	2
950	1	2
951	1	3
952	1	1
953	2	2
954	2	2
955	2	2
956	1	2
957	1	2
958	1	2
959	2	2
960	2	2
961	2	2
962	2	2
963	2	2
964	1	2
965	2	2
966	2	2
967	2	3
968	2	2
969	2	3
970	2	2
971	1	1
972	0	1
973	1	3
974	1	2
975	1	2
976	2	4
977	1	1
978	1	2
979	1	2
980	1	1
981	-1	1
982	1	1
983	1	1
984	-1	1
985	1	2
986	0	2
987	1	2
988	0	2
989	0	2
990	1	2
991	0	1
992	-1	1
993	0	2
994	0	1
995	1	1
996	2	4
997	-1	1
998	0	2
999	1	1
1000	0	2
1001	0	2
1002	1	2
1003	1	2
1004	0	3
1005	-2	2
1006	-1	3
1007	0	3
1008	0	3
1009	1	3
1010	0	3
1011	1	3
1012	1	4
1013	0	3
1014	-1	1
1015	-2	2
1016	-1	2
1017	-1	2
1018	0	2
1019	0	2
1020	0	2
1021	1	1
1022	0	2
1023	0	1
1024	1	2
1025	1	2
1026	1	2
1027	1	2
1028	1	2
1029	2	2
1030	2	2
1031	2	2
1032	1	2
1033	2	2
1034	2	2
1035	2	3
1036	2	2
1037	2	3
1038	2	3
1039	2	3
1040	2	2
1041	2	3
1042	2	3
1043	2	3
1044	2	3
1045	2	2
1046	2	3
1047	2	1
1048	2	2
1049	2	3
1050	2	3
1051	3	3
1052	3	3
1053	3	3
1054	3	3
1055	3	3
1056	3	3
1057	2	3
1058	3	3
1059	2	3
1060	3	3
1061	3	3
1062	3	3
1063	3	3
1064	3	3
1065	3	3
1066	3	3
1067	3	3
1068	1	2
1069	2	2
1070	2	3
1071	2	3
1072	2	3
1073	2	2
1074	2	3
1075	3	3
1076	3	3
1077	2	3
1078	3	3
1079	3	3
1080	3	3
1081	3	3
1082	3	3
1083	3	3
1084	3	3
1085	3	3
1086	3	3
1087	3	3
1088	3	3
1089	-1	1
1090	-1	1
1091	-1	1
1092	-1	1
1093	-1	1
1094	-1	2
1095	0	2
1096	0	2
1097	0	2
1098	0	2
1099	1	2
1100	1	2
1101	1	2
1102	1	2
1103	1	3
1104	1	2
1105	1	2
1106	1	2
1107	1	2
1108	1	3
1109	1	2
1110	2	3
1111	1	3
1112	2	3
1113	2	3
1114	2	3
1115	2	3
1116	2	3
1117	2	3
1118	2	3
1119	2	3
1120	1	2
1121	1	2
1122	1	3
1123	1	3
1124	2	3
1125	2	3
1126	2	3
1127	2	3
1128	2	3
1129	2	3
1130	2	3
1131	2	3
1132	2	3
1133	3	3
1134	2	4
1135	2	3
1136	2	3
1137	3	3
1138	3	4
1139	3	4
1140	-1	2
1141	0	3
1142	0	3
1143	-1	1
1144	2	3
1145	1	3
1146	0	2
1147	1	2
1148	1	3
1149	1	3
1150	-1	2
1151	-1	2
1152	-1	2
1153	-1	2
1154	-1	2
1155	0	2
1156	-1	3
1157	-1	2
1158	-1	3
1159	-1	3
1160	0	2
1161	0	3
1162	0	3
1163	2	4
1164	-1	2
1165	-1	3
1166	-1	2
1167	-1	2
1168	-1	2
1169	-1	3
1170	-1	2
1171	-1	2
1172	0	2
1173	0	2
1174	0	3
1175	1	3
1176	1	3
1177	0	3
1178	1	3
1179	1	3
1180	1	3
1181	1	3
1182	0	3
1183	1	2
1184	0	2
1185	0	3
1186	0	2
1187	0	3
1188	0	3
1189	0	3
1190	0	3
1191	0	3
1192	0	3
1193	0	3
1194	0	2
1195	1	2
1196	0	2
1197	0	1
1198	0	3
1199	1	2
1200	1	3
1201	1	2
1202	0	2
1203	1	1
1204	0	1
1205	0	2
1206	0	1
1207	0	2
1208	0	1
1209	0	2
1210	0	2
1211	-1	2
1212	-1	1
1213	0	2
1214	0	1
1215	0	1
1216	0	2
1217	0	2
1218	1	2
1219	1	2
1220	0	2
1221	0	2
1222	0	2
1223	1	2
1224	0	2
1225	0	3
1226	1	2
1227	0	3
1228	1	3
1229	1	2
1230	0	2
1231	0	2
1232	0	3
1233	0	2
1234	1	2
1235	1	2
1236	1	3
1237	1	2
1238	1	3
1239	1	3
1240	1	3
1241	1	3
1242	2	3
1243	2	3
1244	2	2
1245	1	3
1246	2	2
1247	2	3
1248	2	3
1249	1	3
1250	2	3
1251	1	3
1252	2	3
1253	2	3
1254	2	3
1255	2	2
1256	2	3
1257	2	3
1258	2	3
1259	2	3
1260	2	3
1261	2	3
1262	2	3
1263	2	3
1264	2	3
1265	2	3
1266	2	3
1267	2	3
1268	3	3
1269	1	2
1270	1	2
1271	0	2
1272	0	1
1273	1	2
1274	1	2
1275	2	2
1276	-2	2
1277	-3	1
1278	-3	1
1279	-2	1
1280	-3	0
1281	-2	-2
1282	-2	-4
1283	-3	-4
1284	-2	-4
1285	-2	-4
1286	-1	-1
1287	-2	1
1288	0	2
1289	1	4
1290	3	4
1291	3	2
1292	2	2
1293	3	4
1294	0	3
1295	2	3
1296	-1	2
1297	-2	1
1298	0	3
1299	-2	2
1300	0	3
1301	-1	2
1302	0	3
1303	-1	2
1304	0	3
1305	0	3
1306	1	3
1307	1	4
1308	1	4
1309	1	4
1310	1	3
1311	1	4
1312	2	3
1313	2	4
1314	2	4
1315	1	4
1316	-1	4
1317	0	3
1318	-2	3
1319	0	3
1320	1	4
1321	1	4
1322	1	4
1323	1	4
1324	2	5
1325	1	4
1326	2	4
1327	3	3
1328	2	4
1329	2	4
1330	2	4
1331	3	4
1332	3	4
1333	3	5
1334	3	4
1335	3	4
1336	3	4
1337	3	4
1338	3	4
1339	4	5
1340	1	3
1341	1	4
1342	3	6
1343	4	8
1344	4	10
1345	3	7
1346	4	10
1347	4	10
1348	5	9
1349	3	12
1350	6	10
1351	8	9
1352	4	3
1353	4	3
1354	0	-2
1355	1	1
1356	0	-1
1357	-1	-2
1358	-2	-4
1359	0	-3
1360	0	-4
1361	3	5
1362	3	5
1363	1	4
1364	1	5
1365	3	5
1366	1	4
1367	2	4
1368	2	5
1369	1	3
1370	1	4
1371	4	7
1372	4	6
1373	3	7
1374	4	6
1375	4	6
1376	5	6
1377	4	7
1378	4	6
1379	4	6
1380	4	6
1381	4	7
1382	4	6
1383	4	6
1384	4	7
1385	4	6
1386	4	7
1387	5	6
1388	4	6
1389	4	6
1390	4	6
1391	5	6
1392	4	6
1393	4	6
1394	4	6
1395	4	6
1396	4	6
1397	4	7
1398	4	6
1399	4	6
1400	5	6
1401	4	6
1402	5	6
1403	4	6
1404	4	6
1405	4	6
1406	4	6
1407	4	6
1408	3	6
1409	3	6
1410	3	6
1411	3	6
1412	1	5
1413	3	6
1414	3	6
1415	3	6
1416	2	6
1417	3	6
1418	3	6
1419	3	6
1420	3	6
1421	3	6
1422	3	6
1423	3	6
1424	3	6
1425	3	6
1426	3	6
1427	3	6
1428	3	6
1429	3	5
1430	4	6
1431	3	6
1432	3	6
1433	3	6
1434	3	6
1435	3	6
1436	4	6
1437	4	6
1438	4	6
1439	3	6
1440	3	6
1441	4	6
1442	4	6
1443	4	6
1444	4	6
1445	4	6
1446	4	6
1447	4	6
1448	4	6
1449	4	6
1450	4	6
1451	4	6
1452	4	6
1453	4	6
1454	4	6
1455	4	6
1456	4	6
1457	4	6
1458	4	6
1459	4	6
1460	4	6
1461	4	6
1462	4	6
1463	4	7
1464	5	6
1465	4	6
1466	5	6
1467	4	6
1468	4	6
1469	4	6
1470	4	6
1471	4	6
1472	5	7
1473	5	6
1474	4	6
1475	4	6
1476	5	6
1477	5	6
1478	4	7
1479	4	6
1480	4	6
1481	4	6
1482	4	6
1483	5	6
1484	4	6
1485	5	7
1486	5	6
1487	4	6
1488	4	6
1489	4	6
1490	4	6
1491	4	6
1492	5	6
1493	4	6
1494	4	6
1495	5	6
1496	4	6
1497	4	5
1498	4	5
1499	4	5
1500	4	5
1501	4	5
1502	4	5
1503	4	5
1504	4	4
1505	4	5
1506	4	4
1507	4	5
1508	4	5
1509	4	5
1510	4	5
1511	4	5
1512	4	5
1513	4	5
1514	4	5
1515	4	4
1516	4	5
1517	4	5
1518	4	5
1519	4	5
1520	4	5
1521	4	5
1522	4	4
1523	4	5
1524	4	5
1525	4	5
1526	4	5
1527	4	4
1528	4	5
1529	4	5
1530	4	5
1531	4	5
1532	5	5
1533	4	4
1534	4	5
1535	5	4
1536	4	5
1537	4	4
1538	4	5
1539	4	5
1540	4	5
1541	4	5
1542	4	5
1543	4	5
1544	5	5
1545	5	5
1546	4	5
1547	5	5
1548	5	5
1549	5	6
1550	5	5
1551	5	6
1552	5	6
1553	2	5
1554	2	5
1555	4	5
1556	2	5
1557	4	5
1558	4	5
1559	4	5
1560	4	5
1561	4	5
1562	4	5
1563	4	5
1564	3	5
1565	4	4
1566	4	5
1567	4	4
1568	4	5
1569	4	5
1570	4	4
1571	4	5
1572	4	4
1573	3	5
1574	4	4
1575	4	5
1576	5	5
1577	4	5
1578	4	4
1579	5	5
1580	4	5
1581	4	4
1582	4	4
1583	4	5
1584	4	5
1585	4	4
1586	4	5
1587	4	5
1588	4	4
1589	4	5
1590	4	5
1591	4	5
1592	4	5
1593	4	5
1594	5	4
1595	5	5
1596	5	4
1597	4	4
1598	5	5
1599	5	5
1600	4	5
1601	5	5
1602	4	5
1603	4	5
1604	4	5
1605	5	5
1606	4	5
1607	5	5
1608	5	5
1609	5	5
1610	5	5
1611	5	5
1612	5	5
1613	5	5
1614	4	4
1615	5	5
1616	5	5
1617	4	5
1618	5	5
1619	5	5
1620	4	4
1621	4	5
1622	4	5
1623	5	4
1624	5	5
1625	4	5
1626	4	5
1627	5	4
1628	5	4
1629	5	5
1630	5	5
1631	5	5
1632	5	5
1633	3	3
1634	4	4
1635	4	3
1636	3	4
1637	3	3
1638	4	3
1639	4	3
1640	3	3
1641	3	3
1642	3	3
1643	3	3
1644	3	3
1645	4	4
1646	4	3
1647	4	3
1648	4	3
1649	3	4
1650	4	3
1651	4	4
1652	3	3
1653	4	3
1654	4	3
1655	3	4
1656	3	3
1657	3	3
1658	4	3
1659	4	3
1660	4	4
1661	4	3
1662	4	4
1663	3	4
1664	3	3
1665	4	3
1666	4	4
1667	4	3
1668	4	3
1669	4	4
1670	4	3
1671	4	4
1672	4	3
1673	3	3
1674	4	3
1675	4	4
1676	4	3
1677	4	4
1678	4	4
1679	4	4
1680	4	4
1681	4	4
1682	4	4
1683	4	4
1684	1	3
1685	1	3
1686	2	4
1687	2	3
1688	3	4
1689	4	4
1690	3	5
1691	4	4
1692	4	4
1693	4	5
1694	3	4
1695	3	4
1696	4	4
1697	3	4
1698	4	3
1699	4	4
1700	4	3
1701	3	4
1702	4	4
1703	4	4
1704	4	4
1705	4	4
1706	4	4
1707	4	4
1708	4	4
1709	3	4
1710	3	4
1711	4	4
1712	3	4
1713	4	4
1714	4	4
1715	4	4
1716	4	4
1717	4	4
1718	4	4
1719	4	4
1720	3	5
1721	4	4
1722	4	3
1723	4	4
1724	4	4
1725	4	4
1726	4	4
1727	4	4
1728	4	4
1729	4	3
1730	4	4
1731	4	5
1732	4	4
1733	4	4
1734	4	4
1735	4	4
1736	4	4
1737	4	4
1738	4	3
1739	4	4
1740	4	4
1741	4	4
1742	4	4
1743	4	4
1744	4	4
1745	4	5
1746	4	4
1747	4	4
1748	4	4
1749	4	4
1750	4	4
1751	4	4
1752	4	4
1753	4	4
1754	4	4
1755	4	4
1756	4	4
1757	4	4
1758	4	4
1759	4	4
1760	4	4
1761	4	7
1762	4	4
1763	4	4
1764	4	4
1765	4	4
1766	4	4
1767	4	4
1768	4	4
1769	3	3
1770	1	3
1771	1	3
1772	2	3
1773	3	3
1774	3	3
1775	4	4
1776	4	4
1777	4	4
1778	6	8
1779	4	4
1780	4	4
1781	5	4
1782	4	4
1783	4	4
1784	4	4
1785	4	4
1786	4	5
1787	4	5
1788	3	4
1789	4	3
1790	4	4
1791	4	4
1792	4	4
1793	4	3
1794	4	4
1795	4	4
1796	3	4
1797	2	3
1798	3	3
1799	3	4
1800	4	5
1801	4	4
1802	4	4
1803	4	4
1804	4	4
1805	4	4
1806	4	5
1807	5	6
1808	4	6
1809	2	3
1810	0	3
1811	1	3
1812	1	3
1813	1	4
1814	1	3
1815	1	3
1816	1	4
1817	-1	3
1818	0	4
1819	1	5
1820	1	4
1821	0	5
1822	2	4
1823	0	5
1824	1	4
1825	3	6
1826	3	6
1827	3	6
1828	4	6
1829	3	6
1830	3	6
1831	4	5
1832	4	5
1833	4	5
1834	4	5
1835	4	5
1836	4	5
1837	4	5
1838	4	5
1839	4	5
1840	4	5
1841	3	4
1842	3	5
1843	4	4
1844	4	5
1845	4	5
1846	4	5
1847	4	5
1848	4	5
1849	4	5
1850	4	5
1851	4	5
1852	4	5
1853	4	5
1854	4	5
1855	5	5
1856	5	5
1857	4	5
1858	4	5
1859	5	5
1860	4	5
1861	4	5
1862	3	4
1863	3	4
1864	3	4
1865	3	5
1866	4	4
1867	3	5
1868	4	5
1869	3	4
1870	4	4
1871	4	5
1872	4	5
1873	4	4
1874	4	4
1875	4	5
1876	4	5
1877	4	4
1878	4	5
1879	4	4
1880	4	5
1881	4	5
1882	4	5
1883	4	5
1884	4	5
1885	4	5
1886	4	4
1887	4	5
1888	5	5
1889	4	5
1890	5	4
1891	4	5
1892	5	5
1893	5	5
1894	5	5
1895	5	5
1896	5	5
1897	5	5
1898	5	5
1899	5	5
1900	5	5
1901	5	5
1902	4	5
1903	4	4
1904	3	4
1905	5	5
1906	5	5
1907	5	5
1908	5	5
1909	5	6
1910	5	5
1911	5	5
1912	5	5
1913	5	5
1914	5	5
1915	5	5
1916	5	6
1917	5	5
1918	5	5
1919	5	5
1920	5	5
1921	5	5
1922	5	5
1923	5	6
1924	5	5
1925	5	6
1926	5	5
1927	5	5
1928	5	5
1929	5	5
1930	5	5
1931	5	5
1932	5	5
1933	5	5
1934	5	5
1935	5	5
1936	5	5
1937	5	6
1938	5	5
1939	5	5
1940	5	5
1941	5	5
1942	5	5
1943	6	5
1944	5	6
1945	5	5
1946	5	5
1947	4	3
1948	3	3
1949	3	4
1950	3	4
1951	4	4
1952	4	4
1953	3	4
1954	4	4
1955	3	4
1956	4	4
1957	3	4
1958	3	4
1959	4	4
1960	3	4
1961	4	4
1962	4	4
1963	4	4
1964	4	4
1965	4	4
1966	4	4
1967	4	4
1968	4	4
1969	4	4
1970	5	4
1971	4	4
1972	4	4
1973	4	4
1974	4	4
1975	4	4
1976	4	4
1977	4	4
1978	4	4
1979	4	4
1980	4	4
1981	4	4
1982	4	4
1983	4	4
1984	4	4
1985	4	4
1986	4	4
1987	4	4
1988	4	4
1989	5	4
1990	4	4
1991	4	4
1992	4	4
1993	4	4
1994	4	4
1995	4	4
1996	4	4
1997	4	4
1998	4	4
1999	4	5
[truncated: 8,881 more rows]

## Sheet: fig8c
ROI	x
1	332
2	228
3	519
4	515
5	253
6	317
7	351
8	444
9	311
10	358
11	515
12	282
13	378
14	221
15	380
16	434
17	255
18	353
19	281
20	373
21	285
22	250
23	500
24	518
25	296
26	358
27	268
28	507
29	449
30	228
31	251
32	272
33	343
34	304
35	301
36	303
37	610
38	223
39	358
40	227
41	289
42	408
43	206
44	263
45	201
46	305
47	283
48	330
49	361
50	265
51	235
52	404
53	304
54	547
55	345
56	269
57	474
58	226
59	294
60	332
61	194
62	214
63	342
64	238
65	304
66	301
67	353
68	430
69	712
70	309
71	299
72	272
73	368
74	338
75	310
76	297
77	392
78	461
79	297
80	193
81	589
82	261
83	497
84	298
85	596
86	372
87	470
88	597
89	243
90	326
91	226
92	279
93	280
94	371
95	458
96	234
97	343
98	308
99	253
100	361
101	370
102	258
103	251
104	473
105	453
106	221
107	196
108	232
109	281
110	465
111	239
112	468
113	274
114	416
115	416
116	421
117	549
118	385
119	552
120	431
121	416

## Sheet: fig8d
frame	x
1	0.0325858
2	0.0314215
3	0.0315039
4	0.0301225
5	0.0314409
6	0.030713
7	0.0299
8	0.0316512
9	0.0313612
10	0.0302975
11	0.0320247
12	0.0307726
13	0.0294982
14	0.0289382
15	0.0309833
16	0.0290305
17	0.0310114
18	0.0299309
19	0.0307094
20	0.0320023
21	0.0315689
22	0.0328529
23	0.0331242
24	0.0320324
25	0.0311148
26	0.0327991
27	0.0319494
28	0.0320348
29	0.0326985
30	0.0310075
31	0.0338769
32	0.0319012
33	0.0309378
34	0.0316198
35	0.0309827
36	0.0320488
37	0.0298609
38	0.03027
39	0.0314494
40	0.0309205
41	0.0301491
42	0.0327685
43	0.0319927
44	0.032757
45	0.0335313
46	0.0315209
47	0.0327121
48	0.0325577
49	0.0330491
50	0.0323821
51	0.0319366
52	0.0313603
53	0.0319168
54	0.0326708
55	0.0321145
56	0.0319661
57	0.0316574
58	0.0302326
59	0.0325663
60	0.0318823
61	0.0323028
62	0.0310591
63	0.0319675
64	0.0308527
65	0.0326868
66	0.0315773
67	0.0326641
68	0.0318108
69	0.0325343
70	0.0336053
71	0.0311231
72	0.0322298
73	0.0342367
74	0.0314832
75	0.0320868
76	0.0314464
77	0.0316843
78	0.0304568
79	0.0323354
80	0.0301944
81	0.0319611
82	0.0315305
83	0.0290992
84	0.0324399
85	0.0313115
86	0.0312312
87	0.0312786
88	0.0301351
89	0.0321324
90	0.0302526
91	0.031131
92	0.0339127
93	0.0333722
94	0.0337012
95	0.0317588
96	0.0324589
97	0.0335584
98	0.0322415
99	0.0329111
100	0.0329207
101	0.0330719
102	0.0313284
103	0.0312872
104	0.031246
105	0.0310806
106	0.0320003
107	0.0300857
108	0.0303334
109	0.0328748
110	0.0301008
111	0.0299947
112	0.0306055
113	0.0309748
114	0.0314365
115	0.0299832
116	0.030081
117	0.0308116
118	0.0302205
119	0.0328731
120	0.0330424
121	0.0324762
122	0.0346445
123	0.0352011
124	0.0365527
125	0.0367386
126	0.0368486
127	0.036806
128	0.0357025
129	0.0358283
130	0.0359009
131	0.0365415
132	0.0359333
133	0.0372775
134	0.0363873
135	0.0362666
136	0.0351458
137	0.0306345
138	0.0328474
139	0.0325554
140	0.0319858
141	0.0324489
142	0.0317439
143	0.0319854
144	0.031823
145	0.0325618
146	0.0349794
147	0.0324312
148	0.0315856
149	0.0329979
150	0.0311567
151	0.0335305
152	0.0336193
153	0.0319307
154	0.0321913
155	0.0307598
156	0.031333
157	0.0311896
158	0.0313045
159	0.0307607
160	0.0321949
161	0.0321415
162	0.0334186
163	0.035024
164	0.0352673
165	0.037119
166	0.0343477
167	0.0360503
168	0.0351704
169	0.0343943
170	0.0342503
171	0.0353501
172	0.0362998
173	0.0350517
174	0.0346998
175	0.0353499
176	0.0343773
177	0.0341299
178	0.0349858
179	0.0331266
180	0.0323419
181	0.0340342
182	0.0355375
183	0.0335593
184	0.0334767
185	0.0342801
186	0.0355569
187	0.0355362
188	0.0336821
189	0.0349458
190	0.0348773
191	0.0355821
192	0.0345665
193	0.0351024
194	0.0347348
195	0.0332111
196	0.0336579
197	0.0339376
198	0.0338822
199	0.033976
200	0.034208
201	0.0349693
202	0.0362076
203	0.035376
204	0.0349607
205	0.0360947
206	0.0357752
207	0.0345485
208	0.0348775
209	0.0337823
210	0.0345733
211	0.0346868
212	0.0332563
213	0.03434
214	0.0353125
215	0.0366173
216	0.0354955
217	0.0361069
218	0.0370091
219	0.034617
220	0.036511
221	0.0359801
222	0.0350895
223	0.0354834
224	0.0356197
225	0.0361198
226	0.0337084
227	0.0343092
228	0.0345597
229	0.03511
230	0.0340773
231	0.0349248
232	0.0353088
233	0.0343266
234	0.0342431
235	0.0340571
236	0.0333287
237	0.0330847
238	0.0353982
239	0.0346611
240	0.0335792
241	0.0340152
242	0.0342257
243	0.0348086
244	0.0348942
245	0.0351904
246	0.03476
247	0.0349322
248	0.0375108
249	0.0359079
250	0.0346517
251	0.0342856
252	0.0338492
253	0.0327681
254	0.0361677
255	0.0349064
256	0.034931
257	0.0341851
258	0.0367132
259	0.0340429
260	0.035132
261	0.0362557
262	0.0365811
263	0.0360521
264	0.0344871
265	0.0354986
266	0.0361771
267	0.0361761
268	0.0341588
269	0.0354128
270	0.0346812
271	0.0358134
272	0.0362962
273	0.0336369
274	0.0328885
275	0.031349
276	0.0321314
277	0.0319174
278	0.0323819
279	0.0329351
280	0.0309977
281	0.0344524
282	0.0340674
283	0.0340383
284	0.0335911
285	0.0347778
286	0.0341798
287	0.0342663
288	0.0335876
289	0.0342726
290	0.0364304
291	0.0372364
292	0.0343732
293	0.0366718
294	0.0366133
295	0.0344342
296	0.0345701
297	0.0350407
298	0.0351162
299	0.0332708
300	0.0342897
301	0.033683
302	0.0339368
303	0.0347802
304	0.0342868
305	0.0366344
306	0.0371548
307	0.0331245
308	0.0359395
309	0.0347103
310	0.0343962
311	0.0343947
312	0.0351331
313	0.0331796
314	0.0344114
315	0.0331729
316	0.0353964
317	0.0339453
318	0.0324157
319	0.0373669
320	0.0371244
321	0.0358297
322	0.0380937
323	0.0380772
324	0.0384462
325	0.036055
326	0.0383892
327	0.0392119
328	0.0382756
329	0.0369365
330	0.037248
331	0.0364233
332	0.0395458
333	0.0375573
334	0.0380489
335	0.0383122
336	0.0383388
337	0.0369334
338	0.0379616
339	0.0388305
340	0.0387541
341	0.0379563
342	0.0380339
343	0.0373662
344	0.0360222
345	0.0378027
346	0.0374332
347	0.0355286
348	0.0372539
349	0.0371173
350	0.0368744
351	0.0360412
352	0.0370721
353	0.0372044
354	0.0369729
355	0.03665
356	0.0381627
357	0.0371978
358	0.0375985
359	0.0386824
360	0.0350373
361	0.0385607
362	0.0376804
363	0.0399779
364	0.0376429
365	0.0373453
366	0.0388881
367	0.0379981
368	0.0388543
369	0.0385494
370	0.0388689
371	0.0383868
372	0.0394257
373	0.0378578
374	0.0377181
375	0.0365876
376	0.0367158
377	0.0366377
378	0.0370006
379	0.0370553
380	0.0371696
381	0.0362166
382	0.0377909
383	0.036301
384	0.0358199
385	0.036824
386	0.0358153
387	0.0364319
388	0.0361397
389	0.0350174
390	0.0351912
391	0.0348802
392	0.0351615
393	0.0348973
394	0.0339575
395	0.0359833
396	0.0348229
397	0.0355824
398	0.0351841
399	0.0373515
400	0.035434
401	0.0352722
402	0.0353016
403	0.0351615
404	0.0351721
405	0.0343614
406	0.0346881
407	0.0354397
408	0.0353092
409	0.0329077
410	0.0335884
411	0.0320191
412	0.0316663
413	0.032561
414	0.0327232
415	0.0332689
416	0.0322901
417	0.0326949
418	0.0324265
419	0.0310428
420	0.0318035
421	0.0330017
422	0.0322149
423	0.0310557
424	0.0316694
425	0.0332549
426	0.0323404
427	0.0313058
428	0.0331994
429	0.0320331
430	0.0322173
431	0.0313775
432	0.030239
433	0.0313435
434	0.0292402
435	0.0313893
436	0.0332664
437	0.0316384
438	0.0320399
439	0.0310673
440	0.0313284
441	0.0331216
442	0.0330174
443	0.0330026
444	0.0333404
445	0.0317014
446	0.0319179
447	0.0314974
448	0.0313847
449	0.0306152
450	0.0325603
451	0.0314189
452	0.0331556
453	0.0321502
454	0.0337261
455	0.0342243
456	0.0341147
457	0.0333833
458	0.033945
459	0.0364239
460	0.0352321
461	0.035057
462	0.0349309
463	0.0341861
464	0.0345301
465	0.0346713
466	0.0360928
467	0.0369201
468	0.0376781
469	0.0360688
470	0.0383441
471	0.0356569
472	0.0384887
473	0.0367302
474	0.0369704
475	0.0358273
476	0.0368084
477	0.0356712
478	0.0354071
479	0.0347433
480	0.0366819
481	0.0350675
482	0.0366754
483	0.0353658
484	0.0345012
485	0.0371872
486	0.0373284
487	0.037988
488	0.0378195
489	0.0389205
490	0.0375627
491	0.0386439
492	0.0376405
493	0.0396823
494	0.0385908
495	0.0392237
496	0.0377645
497	0.0389356
498	0.0385848
499	0.0385901
500	0.0361831
501	0.0359492
502	0.0360709
503	0.0377346
504	0.037758
505	0.0374753
506	0.0369562
507	0.0377817
508	0.0400726
509	0.0380774
510	0.0371258
511	0.0384911
512	0.0361744
513	0.038317
514	0.0365786
515	0.0371519
516	0.0376995
517	0.0374967
518	0.0381993
519	0.0376398
520	0.0384258
521	0.0360199
522	0.0364086
523	0.0351696
524	0.0357407
525	0.0358312
526	0.0353684
527	0.0363949
528	0.037846
529	0.0368804
530	0.0357406
531	0.0361514
532	0.0371797
533	0.0354924
534	0.0362015
535	0.0359342
536	0.036889
537	0.0347285
538	0.0354891
539	0.0362521
540	0.0359336
541	0.03477
542	0.0364043
543	0.0358886
544	0.0354154
545	0.0367369
546	0.0343845
547	0.0331471
548	0.0356179
549	0.0327767
550	0.0329431
551	0.0316794
552	0.0341393
553	0.0331235
554	0.0339845
555	0.0340128
556	0.034228
557	0.0329443
558	0.0349937
559	0.0328702
560	0.0331166
561	0.0337545
562	0.0346955
563	0.0339574
564	0.0342731
565	0.0351809
566	0.034841
567	0.0343449
568	0.0350356
569	0.0351568
570	0.0344242
571	0.0339233
572	0.0334486
573	0.0343324
574	0.035432
575	0.0328156
576	0.0336549
577	0.033023
578	0.0336832
579	0.0329144
580	0.0333787
581	0.0363658
582	0.0344586
583	0.033197
584	0.0341751
585	0.0335616
586	0.0331819
587	0.0353161
588	0.0356892
589	0.0350402
590	0.0350713
591	0.0356723
592	0.0362705
593	0.0362177
594	0.0384117
595	0.0388499
596	0.0385521
597	0.0381484
598	0.0348445
599	0.0370191
600	0.035966
601	0.0367051
602	0.037124
603	0.0377141
604	0.0372744
605	0.0375493
606	0.0387426
607	0.0388318
608	0.0368852
609	0.0389792
610	0.0384439
611	0.0366785
612	0.0365884
613	0.0355404
614	0.0366336
615	0.0365936
616	0.0383075
617	0.0382181
618	0.0382878
619	0.0375519
620	0.0365609
621	0.0367106
622	0.0388112
623	0.0383071
624	0.0389791
625	0.0392044
626	0.0382057
627	0.0385218
628	0.0407366
629	0.0387215
630	0.0400854
631	0.0377186
632	0.0386212
633	0.0368975
634	0.0357248
635	0.0362802
636	0.0375016
637	0.0383105
638	0.0365234
639	0.0390759
640	0.037555
641	0.0374735
642	0.0390919
643	0.0376462
644	0.0386227
645	0.0390618
646	0.0377412
647	0.0377779
648	0.0372379
649	0.0372428
650	0.0382426
651	0.0386059
652	0.0368192
653	0.038687
654	0.0374906
655	0.0375642
656	0.0373086
657	0.0380705
658	0.0377339
659	0.0378968
660	0.0350959
661	0.0349076
662	0.0365053
663	0.0373947
664	0.0352236
665	0.036667
666	0.0363904
667	0.0358611
668	0.0355877
669	0.0358111
670	0.0356872
671	0.036279
672	0.0362678
673	0.0367708
674	0.0370348
675	0.0358517
676	0.0375949
677	0.0362208
678	0.0337473
679	0.0360857
680	0.0355179
681	0.0362819
682	0.0348866
683	0.0346029
684	0.0349125
685	0.0334736
686	0.0344865
687	0.0346382
688	0.0347214
689	0.0358188
690	0.0362271
691	0.0342781
692	0.0350631
693	0.0338673
694	0.0337513
695	0.0340639
696	0.0334191
697	0.0337358
698	0.0328314
699	0.0320354
700	0.0335333
701	0.0333545
702	0.033249
703	0.0338327
704	0.0326347
705	0.0332685
706	0.0328832
707	0.032206
708	0.0322257
709	0.0317208
710	0.033495
711	0.0323437
712	0.0323327
713	0.0330938
714	0.0339699
715	0.0330325
716	0.032642
717	0.0338956
718	0.0350743
719	0.0340646
720	0.0351673
721	0.0381157
722	0.036189
723	0.0392797
724	0.0378883
725	0.0378523
726	0.0391162
727	0.0374386
728	0.0380699
729	0.038547
730	0.0379389
731	0.0385225
732	0.0387511
733	0.0386104
734	0.0393188
735	0.0377734
736	0.0358748
737	0.0366789
738	0.037663
739	0.0384227
740	0.0395257
741	0.0359905
742	0.03808
743	0.0372822
744	0.03876
745	0.0378776
746	0.037275
747	0.0383766
748	0.0379059
749	0.0381802
750	0.0374655
751	0.0405044
752	0.03789
753	0.0377667
754	0.0379685
755	0.0364442
756	0.0380749
757	0.0365926
758	0.0391722
759	0.0375838
760	0.0386537
761	0.0389714
762	0.0406313
763	0.0380622
764	0.0376148
765	0.0370419
766	0.0371664
767	0.0378231
768	0.0357913
769	0.037056
770	0.0360904
771	0.0389796
772	0.0364975
773	0.0372903
774	0.0367624
775	0.0367192
776	0.0366573
777	0.035538
778	0.0357017
779	0.0368946
780	0.0378554
781	0.037785
782	0.0370574
783	0.0373275
784	0.0367288
785	0.0378792
786	0.0365858
787	0.0364751
788	0.037268
789	0.0361824
790	0.0368464
791	0.0341481
792	0.0359338
793	0.0353089
794	0.0351962
795	0.0375321
796	0.0374428
797	0.0350049
798	0.0387296
799	0.0367993
800	0.0376411
801	0.0377866
802	0.0365597
803	0.0365026
804	0.0360805
805	0.0358154
806	0.0380424
807	0.0363508
808	0.0350229
809	0.0378505
810	0.0394798
811	0.0396942
812	0.0386406
813	0.0383224
814	0.0388756
815	0.037967
816	0.0341602
817	0.0371284
818	0.0333826
819	0.0360181
820	0.0371691
821	0.037493
822	0.0363935
823	0.0363569
824	0.0381739
825	0.0371009
826	0.0370973
827	0.0340731
828	0.0377639
829	0.0377651
830	0.036987
831	0.0377138
832	0.0360452
833	0.0340647
834	0.0359048
835	0.0365668
836	0.0369875
837	0.0353685
838	0.0366917
839	0.0355877
840	0.0360677
841	0.0353619
842	0.0353473
843	0.0363228
844	0.0363691
845	0.0354293
846	0.0350318
847	0.033626
848	0.036585
849	0.0347292
850	0.0336485
851	0.0352679
852	0.0337423
853	0.0334903
854	0.0325288
855	0.0325611
856	0.0322462
857	0.031622
858	0.030857
859	0.0318875
860	0.0322575
861	0.033232
862	0.0327633
863	0.0326217
864	0.033924
865	0.0343718
866	0.0349342
867	0.0347606
868	0.035837
869	0.0356392
870	0.0367088
871	0.0369485
872	0.0360226
873	0.0354576
874	0.0370177
875	0.0358381
876	0.0358052
877	0.0385228
878	0.0389901
879	0.038461
880	0.0367746
881	0.0358434
882	0.0360842
883	0.0372837
884	0.0357996
885	0.0365483
886	0.0351379
887	0.0367152
888	0.0352466
889	0.0361374
890	0.0367573
891	0.0363779
892	0.0366854
893	0.0359889
894	0.0362678
895	0.0366769
896	0.0341384
897	0.036002
898	0.0372018
899	0.035108
900	0.0350263
901	0.0354
902	0.0338283
903	0.0361369
904	0.0348594
905	0.0359231
906	0.034847
907	0.0361793
908	0.0335732
909	0.0342784
910	0.0347399
911	0.0339018
912	0.0335753
913	0.0330126
914	0.0341265
915	0.0346563
916	0.0340921
917	0.0343834
918	0.0343761
919	0.0340542
920	0.0350722
921	0.0337142
922	0.0325669
923	0.0322992
924	0.0334704
925	0.0351652
926	0.0347287
927	0.0352253
928	0.0326398
929	0.0343044
930	0.0334101
931	0.0344875
932	0.0330835
933	0.033638
934	0.0314574
935	0.0340504
936	0.0340284
937	0.0326521
938	0.0332954
939	0.0335145
940	0.0335209
941	0.0329591
942	0.0324576
943	0.0350464
944	0.0328865
945	0.0334589
946	0.0336652
947	0.0347438
948	0.0348252
949	0.0357651
950	0.0338776
951	0.0341563
952	0.034568
953	0.0353709
954	0.03452
955	0.0357203
956	0.0337364
957	0.0337086
958	0.0327537
959	0.0340622
960	0.0362365
961	0.033784
962	0.032941
963	0.0325521
964	0.0309273
965	0.0316412
966	0.032674
967	0.0320503
968	0.0327058
969	0.0329804
970	0.0339068
971	0.0340676
972	0.0333078
973	0.0323577
974	0.0364685
975	0.0357704
976	0.0339054
977	0.0353486
978	0.0362969
979	0.0369851
980	0.037562
981	0.0335354
982	0.0370153
983	0.0347164
984	0.0348562
985	0.0350778
986	0.0350116
987	0.0341479
988	0.0351158
989	0.0349814
990	0.0341967
991	0.0352323
992	0.0356528
993	0.0346676
994	0.0346538
995	0.0339222
996	0.0331203
997	0.0350476
998	0.0376539
999	0.0366323
1000	0.0365747
1001	0.0357928
1002	0.0375085
1003	0.0373458
1004	0.0369797
1005	0.0351505
1006	0.0361136
1007	0.0359918
1008	0.0367526
1009	0.0363088
1010	0.0371165
1011	0.038813
1012	0.0344057
1013	0.0386203
1014	0.0356664
1015	0.0383593
1016	0.0391114
1017	0.0387907
1018	0.0385404
1019	0.0388248
1020	0.0385507
1021	0.0367569
1022	0.0380303
1023	0.0379781
1024	0.0399052
1025	0.0384254
1026	0.0395026
1027	0.0373573
1028	0.0382446
1029	0.0380866
1030	0.0370699
1031	0.0390123
1032	0.0368408
1033	0.0374657
1034	0.0375959
1035	0.038171
1036	0.0369253
1037	0.0367946
1038	0.0357781
1039	0.0360609
1040	0.0353164
1041	0.0369297
1042	0.0355833
1043	0.0353605
1044	0.0351281
1045	0.03479
1046	0.035571
1047	0.0352174
1048	0.0349513
1049	0.0346284
1050	0.0347833
1051	0.0340425
1052	0.0377488
1053	0.034504
1054	0.0337286
1055	0.0329323
1056	0.0344995
1057	0.0332385
1058	0.0338118
1059	0.0343791
1060	0.0322584
1061	0.0315962
1062	0.0334138
1063	0.0332025
1064	0.0337027
1065	0.032376
1066	0.0321381
1067	0.0335216
1068	0.0344469
1069	0.0357236
1070	0.0346805
1071	0.033397
1072	0.0315276
1073	0.0326515
1074	0.034799
1075	0.0317695
1076	0.0322618
1077	0.0315307
1078	0.0328732
1079	0.0325688
1080	0.0305757
1081	0.0327981
1082	0.0309703
1083	0.0309025
1084	0.0324537
1085	0.0323979
1086	0.0318536
1087	0.0317733
1088	0.0313274
1089	0.0330503
1090	0.0343639
1091	0.0330459
1092	0.0339674
1093	0.032054
1094	0.0334606
1095	0.0342892
1096	0.0344495
1097	0.0350017
1098	0.0357334
1099	0.0345597
1100	0.0342039
1101	0.0346898
1102	0.0344685
1103	0.0335471
1104	0.0334852
1105	0.0334522
1106	0.0330148
1107	0.0337934
1108	0.0330703
1109	0.0348246
1110	0.031395
1111	0.0319463
1112	0.0317726
1113	0.0323544
1114	0.0329075
1115	0.0328881
1116	0.0314603
1117	0.0326216
1118	0.0312394
1119	0.0315753
1120	0.0319187
1121	0.0314663
1122	0.0313374
1123	0.0310699
1124	0.0303123
1125	0.0337959
1126	0.0319528
1127	0.0331241
1128	0.0312271
1129	0.0315514
1130	0.0301246
1131	0.0304078
1132	0.0306583
1133	0.0298189
1134	0.0300531
1135	0.0301154
1136	0.0321575
1137	0.0304545
1138	0.0323622
1139	0.0326303
1140	0.0336821
1141	0.0338431
1142	0.0336782
1143	0.0356133
1144	0.0335832
1145	0.0327421
1146	0.0349776
1147	0.0339896
1148	0.035706
1149	0.0376184
1150	0.0356603
1151	0.0354009
1152	0.0354353
1153	0.0351705
1154	0.0343546
1155	0.0342799
1156	0.0348825
1157	0.0327897
1158	0.0354349
1159	0.0346228
1160	0.0329577
1161	0.0359618
1162	0.033037
1163	0.0319302
1164	0.0339963
1165	0.0357537
1166	0.0316877
1167	0.0347701
1168	0.0328258
1169	0.0335858
1170	0.0334294
1171	0.0330029
1172	0.0333403
1173	0.0338956
1174	0.0333628
1175	0.0317499
1176	0.0334819
1177	0.0341665
1178	0.0333511
1179	0.0325758
1180	0.0328553
1181	0.0321831
1182	0.0322433
1183	0.0336612
1184	0.0333428
1185	0.0343294
1186	0.0333976
1187	0.0354715
1188	0.0348196
1189	0.0351704
1190	0.0359244
1191	0.0341362
1192	0.0329066
1193	0.034602
1194	0.036738
1195	0.0366003
1196	0.0364722
1197	0.0369218
1198	0.0378582
1199	0.0369855
1200	0.036765
1201	0.0333548
1202	0.0390231
1203	0.0360816
1204	0.0388262
1205	0.03828
1206	0.0382443
1207	0.03915
1208	0.0358354
1209	0.0382803
1210	0.035785
1211	0.0363431
1212	0.037226
1213	0.0365563
1214	0.0362425
1215	0.0353113
1216	0.0373976
1217	0.0349919
1218	0.0346762
1219	0.0366047
1220	0.0357264
1221	0.0362308
1222	0.036917
1223	0.035235
1224	0.03608
1225	0.0340233
1226	0.0346691
1227	0.0327061
1228	0.0341415
1229	0.0337951
1230	0.0350434
1231	0.03334
1232	0.0337211
1233	0.0325052
1234	0.0354784
1235	0.0338228
1236	0.0346374
1237	0.0336712
1238	0.0343741
1239	0.033541
1240	0.0333057
1241	0.0332819
1242	0.0324302
1243	0.0329659
1244	0.0321151
1245	0.0339874
1246	0.0323852
1247	0.0333639
1248	0.033067
1249	0.0327222
1250	0.0322699
1251	0.0314731
1252	0.0321831
1253	0.0323255
1254	0.0334141
1255	0.0324138
1256	0.0338288
1257	0.0321951
1258	0.0324263
1259	0.0325405
1260	0.032789
1261	0.0319089
1262	0.033251
1263	0.0323225
1264	0.0314731
1265	0.0318969
1266	0.0328274
1267	0.0327174
1268	0.0307875
1269	0.0330452
1270	0.0347508
1271	0.0346899
1272	0.0353953
1273	0.0354602
1274	0.0363734
1275	0.0358185
1276	0.0358458
1277	0.0351591
1278	0.0356922
1279	0.0363569
1280	0.0381921
1281	0.035498
1282	0.0350302
1283	0.0327714
1284	0.0330992
1285	0.0325036
1286	0.0363703
1287	0.0362985
1288	0.0350436
1289	0.0357504
1290	0.0343546
1291	0.0367315
1292	0.0371337
1293	0.0348933
1294	0.0360738
1295	0.0357234
1296	0.0385665
1297	0.0375055
1298	0.0369531
1299	0.0364025
1300	0.0370945
1301	0.0374362
1302	0.0361388
1303	0.0368292
1304	0.0355488
1305	0.0354551
1306	0.0381683
1307	0.0362935
1308	0.0370637
1309	0.0349796
1310	0.0349052
1311	0.0368229
1312	0.033543
1313	0.0358248
1314	0.0359534
1315	0.0355807
1316	0.0345708
1317	0.0354637
1318	0.035122
1319	0.0330745
1320	0.0337465
1321	0.0334515
1322	0.0337352
1323	0.03337
1324	0.0343714
1325	0.0329396
1326	0.0334416
1327	0.0338322
1328	0.0340662
1329	0.0331478
1330	0.0335542
1331	0.0331115
1332	0.0335586
1333	0.0335327
1334	0.0325399
1335	0.0331633
1336	0.0316126
1337	0.0327611
1338	0.0321459
1339	0.028476
1340	0.0341329
1341	0.0339722
1342	0.0287306
1343	0.0238964
1344	0.0237746
1345	0.0274774
1346	0.0253693
1347	0.0230682
1348	0.0251261
1349	0.0215907
1350	0.0231672
1351	0.0258528
1352	0.0336334
1353	0.034077
1354	0.0333862
1355	0.0346308
1356	0.0324548
1357	0.0332455
1358	0.0282713
1359	0.0307875
1360	0.0301256
1361	0.030298
1362	0.032217
1363	0.0342638
1364	0.0338379
1365	0.0342792
1366	0.0348866
1367	0.0340622
1368	0.0355689
1369	0.0355633
1370	0.0327349
1371	0.0289221
1372	0.0282157
1373	0.0296043
1374	0.0292481
1375	0.0301731
1376	0.0305369
1377	0.0303294
1378	0.0301152
1379	0.0299279
1380	0.028417
1381	0.0288617
1382	0.0282905
1383	0.028223
1384	0.0284255
1385	0.0271373
1386	0.0282183
1387	0.0278396
1388	0.0270583
1389	0.0285668
1390	0.0290188
1391	0.0281638
1392	0.0276162
1393	0.0291712
1394	0.0284978
1395	0.0295194
1396	0.0296956
1397	0.0294172
1398	0.0297351
1399	0.0301622
1400	0.028609
1401	0.0310512
1402	0.0276607
1403	0.0299895
1404	0.0288932
1405	0.0282128
1406	0.0291508
1407	0.0292279
1408	0.0312492
1409	0.0315056
1410	0.0322591
1411	0.0329929
1412	0.0349359
1413	0.0330011
1414	0.0341088
1415	0.0354008
1416	0.0342865
1417	0.0325887
1418	0.0354418
1419	0.0349618
1420	0.0333648
1421	0.0325761
1422	0.0337715
1423	0.0343421
1424	0.0332424
1425	0.0331578
1426	0.0332107
1427	0.0333175
1428	0.033018
1429	0.0349355
1430	0.0330575
1431	0.0320763
1432	0.0314343
1433	0.0324398
1434	0.0313828
1435	0.032546
1436	0.0307406
1437	0.029733
1438	0.0310301
1439	0.0311498
1440	0.0296392
1441	0.0304257
1442	0.0300718
1443	0.0302809
1444	0.0304444
1445	0.0297414
1446	0.0293133
1447	0.0291754
1448	0.0303335
1449	0.0303578
1450	0.0304651
1451	0.0300236
1452	0.0285192
1453	0.0301554
1454	0.0315669
1455	0.0288445
1456	0.0295441
1457	0.0301548
1458	0.0292706
1459	0.0301175
1460	0.0292529
1461	0.0281757
1462	0.029093
1463	0.027851
1464	0.0275031
1465	0.0291253
1466	0.0258178
1467	0.0289984
1468	0.02745
1469	0.0285286
1470	0.0279492
1471	0.0277646
1472	0.0278204
1473	0.0275966
1474	0.0270263
1475	0.0281231
1476	0.0267308
1477	0.0269955
1478	0.0262639
1479	0.0264488
1480	0.026742
1481	0.0262494
1482	0.0264395
1483	0.0272395
1484	0.0265531
1485	0.0263997
1486	0.0265209
1487	0.0273432
1488	0.0266562
1489	0.0273382
1490	0.0265356
1491	0.0264912
1492	0.0268439
1493	0.026656
1494	0.0258684
1495	0.0264693
1496	0.0254633
1497	0.0273883
1498	0.0280395
1499	0.0275809
1500	0.0272219
1501	0.027736
1502	0.0266392
1503	0.0276131
1504	0.026478
1505	0.0275773
1506	0.0271954
1507	0.0282638
1508	0.027613
1509	0.0275389
1510	0.0266162
1511	0.027052
1512	0.0265497
1513	0.0275046
1514	0.0262824
1515	0.0256182
1516	0.0268516
1517	0.0245848
1518	0.0262623
1519	0.0258485
1520	0.0259856
1521	0.0257867
1522	0.024906
1523	0.0251118
1524	0.0234384
1525	0.0248192
1526	0.0250838
1527	0.023298
1528	0.0243672
1529	0.0253391
1530	0.0237129
1531	0.0244598
1532	0.0224915
1533	0.0224346
1534	0.0242951
1535	0.0238863
1536	0.0247717
1537	0.0241923
1538	0.0252518
1539	0.0236492
1540	0.0246123
1541	0.0233427
1542	0.0246028
1543	0.0231206
1544	0.0248975
1545	0.023827
1546	0.0258265
1547	0.0246876
1548	0.0267744
1549	0.0261472
1550	0.0262614
1551	0.0269401
1552	0.0271254
1553	0.0289475
1554	0.0304902
1555	0.029993
1556	0.0315469
1557	0.030514
1558	0.0299357
1559	0.031856
1560	0.0330611
1561	0.0311534
1562	0.0311285
1563	0.0322582
1564	0.0313979
1565	0.0322199
1566	0.032324
1567	0.0326962
1568	0.0323268
1569	0.0314348
1570	0.0326997
1571	0.0309137
1572	0.0316612
1573	0.0311172
1574	0.0322766
1575	0.0301876
1576	0.028896
1577	0.0288715
1578	0.0282384
1579	0.0300448
1580	0.0302972
1581	0.0291894
1582	0.029394
1583	0.0288466
1584	0.0301279
1585	0.0300138
1586	0.0303048
1587	0.0297876
1588	0.0289238
1589	0.0285397
1590	0.0280779
1591	0.0290956
1592	0.0294036
1593	0.0286699
1594	0.0293527
1595	0.0296722
1596	0.0280757
1597	0.0289762
1598	0.0289679
1599	0.0292342
1600	0.0316256
1601	0.0297951
1602	0.0307096
1603	0.0311148
1604	0.0327075
1605	0.030944
1606	0.0317814
1607	0.03015
1608	0.0302104
1609	0.030268
1610	0.0297429
1611	0.0312613
1612	0.0309327
1613	0.0293549
1614	0.0304629
1615	0.0305324
1616	0.0296061
1617	0.0296322
1618	0.0296388
1619	0.0298507
1620	0.0290601
1621	0.0283184
1622	0.0293991
1623	0.0288449
1624	0.0284986
1625	0.0292053
1626	0.0294269
1627	0.0288134
1628	0.0288505
1629	0.0297284
1630	0.0286324
1631	0.0285224
1632	0.0284048
1633	0.0289606
1634	0.0290528
1635	0.0299663
1636	0.0285562
1637	0.0288703
1638	0.0290001
1639	0.0296147
1640	0.0295386
1641	0.028851
1642	0.0291336
1643	0.0286784
1644	0.029038
1645	0.0286715
1646	0.0272816
1647	0.0274835
1648	0.0289903
1649	0.0286441
1650	0.0294067
1651	0.0286931
1652	0.0277624
1653	0.0285074
1654	0.028702
1655	0.0280729
1656	0.0288987
1657	0.0282904
1658	0.0286059
1659	0.0272348
1660	0.0285576
1661	0.0279351
1662	0.0278639
1663	0.028259
1664	0.0275422
1665	0.0285915
1666	0.0282018
1667	0.0279546
1668	0.0289671
1669	0.0287115
1670	0.0291591
1671	0.0288017
1672	0.0293169
1673	0.0281693
1674	0.0296401
1675	0.0271023
1676	0.0292277
1677	0.0288999
1678	0.0272694
1679	0.0281396
1680	0.0298594
1681	0.030179
1682	0.0308087
1683	0.0319806
1684	0.0366554
1685	0.0358973
1686	0.0360363
1687	0.034801
1688	0.0342373
1689	0.0310399
1690	0.0318572
1691	0.0329203
1692	0.0334673
1693	0.0345783
1694	0.0347188
1695	0.0346566
1696	0.0346574
1697	0.0350635
1698	0.0339073
1699	0.0342993
1700	0.0333481
1701	0.0350717
1702	0.0324815
1703	0.0330192
1704	0.0319972
1705	0.033896
1706	0.032144
1707	0.0305401
1708	0.0332173
1709	0.0311582
1710	0.0316418
1711	0.0316077
1712	0.0334736
1713	0.0305911
1714	0.0309725
1715	0.0312127
1716	0.0304588
1717	0.0319388
1718	0.030923
1719	0.0299152
1720	0.0281955
1721	0.0297247
1722	0.0302576
1723	0.0310558
1724	0.02881
1725	0.031009
1726	0.029862
1727	0.0302886
1728	0.0295699
1729	0.0290048
1730	0.0306652
1731	0.0278831
1732	0.031258
1733	0.0287235
1734	0.0293767
1735	0.0292803
1736	0.0298965
1737	0.0292351
1738	0.0280042
1739	0.0295824
1740	0.0279814
1741	0.0286897
1742	0.0300839
1743	0.029431
1744	0.0278195
1745	0.0261722
1746	0.0285707
1747	0.0295044
1748	0.0284108
1749	0.0281132
1750	0.0279816
1751	0.0289744
1752	0.0283825
1753	0.0290567
1754	0.0284769
1755	0.0278745
1756	0.027401
1757	0.0266539
1758	0.0263657
1759	0.026219
1760	0.0267475
1761	0.0231659
1762	0.0283155
1763	0.0276654
1764	0.0281919
1765	0.0275997
1766	0.0265775
1767	0.0278727
1768	0.0270191
1769	0.0293896
1770	0.0320019
1771	0.0322527
1772	0.0334651
1773	0.0316627
1774	0.0312487
1775	0.0298622
1776	0.0315097
1777	0.0301151
1778	0.0242882
1779	0.0281998
1780	0.0295809
1781	0.028507
1782	0.0286545
1783	0.0278868
1784	0.0285949
1785	0.0286709
1786	0.0260745
1787	0.0278392
1788	0.0298748
1789	0.0292696
1790	0.0280919
1791	0.0286233
1792	0.0299873
1793	0.0285142
1794	0.0282568
1795	0.0285759
1796	0.0287737
1797	0.0307601
1798	0.027428
1799	0.0285643
1800	0.0280633
1801	0.0273742
1802	0.0257644
1803	0.0280975
1804	0.0274134
1805	0.029096
1806	0.0252698
1807	0.0232426
1808	0.0262448
1809	0.0288962
1810	0.0300165
1811	0.0301649
1812	0.0301478
1813	0.0287007
1814	0.0298762
1815	0.0308214
1816	0.0305893
1817	0.0300391
1818	0.0310674
1819	0.0297371
1820	0.0314696
1821	0.032068
1822	0.0309993
1823	0.0304931
1824	0.0314595
1825	0.0331394
1826	0.0303815
1827	0.0319008
1828	0.0314289
1829	0.0323607
1830	0.0325701
1831	0.0338036
1832	0.0326583
1833	0.0337522
1834	0.0329058
1835	0.0317316
1836	0.032949
1837	0.0341367
1838	0.0307392
1839	0.0326784
1840	0.0335688
1841	0.0325438
1842	0.033544
1843	0.0317049
1844	0.0323092
1845	0.031833
1846	0.030507
1847	0.0320175
1848	0.0296737
1849	0.0309114
1850	0.0326012
1851	0.029679
1852	0.0287445
1853	0.0287573
1854	0.0283835
1855	0.0280471
1856	0.0275749
1857	0.0270299
1858	0.0283499
1859	0.0263963
1860	0.0264035
1861	0.0274137
1862	0.031816
1863	0.0324517
1864	0.0322847
1865	0.0316932
1866	0.0322398
1867	0.0314455
1868	0.0314248
1869	0.0321042
1870	0.0304721
1871	0.0316416
1872	0.0311534
1873	0.0304673
1874	0.0305143
1875	0.0308817
1876	0.0318775
1877	0.031607
1878	0.0308256
1879	0.0315315
1880	0.0328056
1881	0.0310644
1882	0.0316622
1883	0.0317708
1884	0.0306527
1885	0.0324809
1886	0.0302607
1887	0.0291673
1888	0.0285943
1889	0.0309378
1890	0.0281771
1891	0.0289473
1892	0.0284591
1893	0.028896
1894	0.0289119
1895	0.0282063
1896	0.0288311
1897	0.0279332
1898	0.0285073
1899	0.0278469
1900	0.0287322
1901	0.0273902
1902	0.0283132
1903	0.0278014
1904	0.0295118
1905	0.025789
1906	0.0266203
1907	0.0246306
1908	0.0247566
1909	0.0236077
1910	0.0232944
1911	0.02418
1912	0.0237876
1913	0.0244166
1914	0.0225858
1915	0.0235526
1916	0.0218101
1917	0.0213483
1918	0.0220232
1919	0.0223227
1920	0.0218721
1921	0.0218041
1922	0.0230632
1923	0.0223654
1924	0.0245774
1925	0.0224734
1926	0.0227179
1927	0.0240044
1928	0.0227116
1929	0.0224951
1930	0.0227222
1931	0.0226629
1932	0.0237469
1933	0.0227011
1934	0.0223104
1935	0.022224
1936	0.0226023
1937	0.0221264
1938	0.0215988
1939	0.0232314
1940	0.0224431
1941	0.0237399
1942	0.0231709
1943	0.0231271
1944	0.022321
1945	0.0215882
1946	0.023812
1947	0.0264563
1948	0.0252817
1949	0.0267511
1950	0.0261391
1951	0.0269636
1952	0.0276643
1953	0.0269505
1954	0.0265848
1955	0.0284989
1956	0.0276249
1957	0.0303478
1958	0.027765
1959	0.0278284
1960	0.027952
1961	0.0279944
1962	0.0289276
1963	0.0289626
1964	0.0285119
1965	0.0299504
1966	0.0287146
1967	0.0279835
1968	0.0269532
1969	0.0277237
1970	0.0281767
1971	0.0286307
1972	0.028756
1973	0.027636
1974	0.0274995
1975	0.0272683
1976	0.0282683
1977	0.0284928
1978	0.0275166
1979	0.0284572
1980	0.0264829
1981	0.0277807
1982	0.0258272
1983	0.0274081
1984	0.0281097
1985	0.0274205
1986	0.0265468
1987	0.026461
1988	0.0271624
1989	0.0274766
1990	0.027482
1991	0.0268691
1992	0.0275748
1993	0.0258307
1994	0.0264934
1995	0.0254137
1996	0.0263722
1997	0.0256509
1998	0.0263948
1999	0.0261364
[truncated: 8,881 more rows]

## Sheet: fig8e
PX #	non-rigid x	rigid x	non-rigid max x
1	0	0.647061	0.806226
2	0	0.317453	0.412311
3	0	0.123012	0.141421
4	0	0.0268246	0.141421
5	0	0.0666667	0.1
6	0	0.0222222	0.1
7	0	0.0425381	0.141421
8	0	0.0693627	0.141421
9	0	0.1	0.1
10	0	0.136819	0.141421
11	0	0.0333333	0.1
12	0	0.0379357	0.141421
13	0	0.0555556	0.1
14	0	0.0869825	0.141421
15	0	0.0536492	0.141421
16	0	0	0
17	0	0.0268246	0.141421
18	0	0.0804738	0.141421
19	0	0.0111111	0.1
20	0	0.071269	0.141421
21	0	0	0
22	0	0.0111111	0.1
23	0	0.116503	0.141421
24	0	0.0111111	0.1
25	0	0	0
26	0	0.0490468	0.141421
27	0	0.0647603	0.141421
28	0	0.0601579	0.141421
29	0	0.0222222	0.1
30	0	0.0980936	0.141421

## Sheet: fig8f
	1	2	3	4
V1	0.0024678	0.057841	0.031036	0.045811
V2	-0.00011438	0.019524	-0.058744	0.02146
V3	0.014637	-0.011341	-0.13029	0.0014935
V4	0.046987	0.00086228	-0.00071972	-0.01008
V5	0.0062747	-0.0080731	0.10578	-0.0092938
V6	-0.035484	-0.053603	0.14478	-0.011323
V7	-0.016063	-0.12296	0.06349	0.001237
V8	0.0021167	-0.17482	-0.039504	-0.049051
V9	0.015677	-0.20229	-0.073051	-0.094985
V10	0.036317	-0.17919	-0.018398	-0.089015
V11	-0.015425	-0.142	0.070759	-0.073347
V12	-0.044677	-0.14818	0.053834	-0.10739
V13	-0.01531	-0.16893	0.058712	-0.11854
V14	0.043765	-0.22367	0.043911	-0.088293
V15	0.018514	-0.20298	0.10332	-0.03346
V16	0.024141	-0.15229	0.12906	0.018598
V17	0.060123	-0.072331	0.16265	-0.031363
V18	0.23207	-0.062788	0.097829	-0.059621
V19	0.47444	0.029247	0.06102	-0.053276
V20	0.6748	0.13173	0.055728	-0.038649
V21	0.68154	0.15444	0.15926	-0.064234
V22	0.63391	0.080998	0.21159	-0.028878
V23	0.61677	0.0039288	0.15365	0.0311
V24	0.58139	-0.040137	0.021518	0.024771
V25	0.51226	-0.068008	-0.070721	-0.0099199
V26	0.43306	-0.08184	-0.00027108	-0.0038801
V27	0.43524	-0.059968	-0.0067355	0.067982
V28	0.42468	-0.078622	-0.082288	0.042067
V29	0.41845	-0.069454	-0.15794	-0.02679
V30	0.336	-0.056479	-0.13884	-0.023966
V31	0.33637	-0.016877	-0.14123	0.068578
V32	0.39221	-0.078929	-0.16863	0.057432
V33	0.45427	-0.14079	-0.11783	-0.015619
V34	0.34386	-0.14681	-0.093097	-0.076348
V35	0.23833	-0.11617	-0.032301	-0.048057
V36	0.17835	-0.083867	-0.010027	-0.0089313
V37	0.1664	-0.087374	0.014603	0.014649
V38	0.1232	-0.12881	0.028619	0.0026483
V39	0.076399	-0.14197	0.084758	-0.038973
V40	0.011417	-0.12757	0.098928	-0.084382

## Sheet: fig8g
Baseline				Signal
	x	cumfreqx			x	cumfreqx
1	-0.1741	0.00653595		1	0.0615	0.00653595
2	-0.1107	0.0130719		2	0.0779569	0.0130719
3	-0.1085	0.0196078		3	0.0804446	0.0196078
4	-0.105	0.0261438		4	0.0813	0.0261438
5	-0.1035	0.0326797		5	0.0814	0.0326797
6	-0.1022	0.0392157		6	0.0852	0.0392157
7	-0.0933	0.0457516		7	0.0876883	0.0457516
8	-0.0909	0.0522876		8	0.0926	0.0522876
9	-0.0811	0.0588235		9	0.1016	0.0588235
10	-0.0783	0.0653595		10	0.103441	0.0653595
11	-0.0747	0.0718954		11	0.108	0.0718954
12	-0.0671	0.0784314		12	0.110012	0.0784314
13	-0.0651	0.0849673		13	0.115039	0.0849673
14	-0.0632	0.0915033		14	0.1199	0.0915033
15	-0.0614	0.0980392		15	0.120398	0.0980392
16	-0.0588	0.104575		16	0.12452	0.104575
17	-0.0573	0.111111		17	0.1355	0.111111
18	-0.0572	0.117647		18	0.1367	0.117647
19	-0.0535	0.124183		19	0.1373	0.124183
20	-0.0511	0.130719		20	0.1394	0.130719
21	-0.0508	0.137255		21	0.144453	0.137255
22	-0.0502	0.143791		22	0.1487	0.143791
23	-0.0419	0.150327		23	0.1507	0.150327
24	-0.0411	0.156863		24	0.1547	0.156863
25	-0.0391	0.163399		25	0.162978	0.163399
26	-0.0383	0.169935		26	0.1631	0.169935
27	-0.0381	0.176471		27	0.164	0.183007
28	-0.0355	0.189542		28	0.16547	0.189542
29	-0.0342	0.196078		29	0.1657	0.196078
30	-0.0333	0.202614		30	0.168089	0.202614
31	-0.0282	0.20915		31	0.169	0.20915
32	-0.0268	0.222222		32	0.1714	0.215686
33	-0.0261	0.228758		33	0.1732	0.222222
34	-0.026	0.235294		34	0.1744	0.228758
35	-0.0239	0.24183		35	0.1759	0.235294
36	-0.0237	0.248366		36	0.177	0.24183
37	-0.0232	0.254902		37	0.1785	0.248366
38	-0.0216	0.261438		38	0.1796	0.254902
39	-0.0215	0.267974		39	0.1813	0.261438
40	-0.0196	0.27451		40	0.1818	0.267974
41	-0.0192	0.281046		41	0.1855	0.27451
42	-0.0174	0.287582		42	0.186	0.281046
43	-0.0172	0.294118		43	0.1874	0.287582
44	-0.0171	0.300654		44	0.1893	0.294118
45	-0.0166	0.30719		45	0.1923	0.300654
46	-0.0136	0.313725		46	0.193463	0.30719
47	-0.0133	0.320261		47	0.193977	0.313725
48	-0.0128	0.326797		48	0.1943	0.320261
49	-0.0117	0.333333		49	0.1958	0.326797
50	-0.0111	0.339869		50	0.1985	0.333333
51	-0.0109	0.346405		51	0.1997	0.339869
52	-0.0091	0.352941		52	0.201826	0.346405
53	-0.0081	0.359477		53	0.2049	0.352941
54	-0.0064	0.366013		54	0.208505	0.359477
55	-0.0057	0.379085		55	0.2087	0.366013
56	-0.0042	0.385621		56	0.211	0.372549
57	-0.004	0.392157		57	0.2187	0.379085
58	-0.0036	0.398693		58	0.2196	0.385621
59	-0.0035	0.405229		59	0.2197	0.392157
60	-0.003	0.418301		60	0.2202	0.398693
61	-0.0026	0.424837		61	0.220312	0.405229
62	-0.0018	0.431373		62	0.2204	0.411765
63	-0.0012	0.437908		63	0.2224	0.418301
64	-0.0002	0.444444		64	0.2238	0.424837
65	0.001	0.45098		65	0.2284	0.431373
66	0.0024	0.464052		66	0.2297	0.437908
67	0.0027	0.470588		67	0.2359	0.444444
68	0.0035	0.48366		68	0.245578	0.45098
69	0.0039	0.490196		69	0.2534	0.457516
70	0.0041	0.496732		70	0.2536	0.464052
71	0.0045	0.509804		71	0.2566	0.470588
72	0.0047	0.51634		72	0.2576	0.477124
73	0.0051	0.522876		73	0.2586	0.48366
74	0.0053	0.529412		74	0.2605	0.490196
75	0.0057	0.535948		75	0.2626	0.496732
76	0.0076	0.542484		76	0.2722	0.503268
77	0.0077	0.555556		77	0.2726	0.509804
78	0.0085	0.562092		78	0.2769	0.51634
79	0.0087	0.568627		79	0.2804	0.522876
80	0.0091	0.575163		80	0.285036	0.529412
81	0.0092	0.581699		81	0.2898	0.535948
82	0.0115	0.588235		82	0.2901	0.542484
83	0.0121	0.594771		83	0.2912	0.54902
84	0.0169	0.601307		84	0.296	0.555556
85	0.0171	0.607843		85	0.2986	0.562092
86	0.0172	0.614379		86	0.3023	0.568627
87	0.0193	0.620915		87	0.3051	0.575163
88	0.0198	0.627451		88	0.3054	0.581699
89	0.0243	0.633987		89	0.317	0.588235
90	0.0249	0.640523		90	0.3245	0.594771
91	0.0252	0.653595		91	0.3264	0.601307
92	0.0257	0.660131		92	0.334	0.607843
93	0.0265	0.666667		93	0.3357	0.614379
94	0.0297	0.673203		94	0.336	0.620915
95	0.0309	0.679739		95	0.3384	0.627451
96	0.0313	0.686275		96	0.354	0.633987
97	0.0314	0.699346		97	0.3606	0.640523
98	0.0317	0.705882		98	0.366	0.647059
99	0.0334	0.712418		99	0.3797	0.653595
100	0.0339	0.72549		100	0.3936	0.660131
101	0.0372	0.732026		101	0.3981	0.666667
102	0.0375	0.738562		102	0.409592	0.673203
103	0.0377	0.745098		103	0.4141	0.679739
104	0.039	0.751634		104	0.4237	0.686275
105	0.0394	0.75817		105	0.433	0.69281
106	0.0395	0.764706		106	0.434	0.699346
107	0.042	0.771242		107	0.4383	0.705882
108	0.0421	0.777778		108	0.4476	0.712418
109	0.0423	0.784314		109	0.4494	0.718954
110	0.0427	0.79085		110	0.4643	0.72549
111	0.0438	0.797386		111	0.472	0.732026
112	0.045	0.803922		112	0.4794	0.738562
113	0.0452	0.810458		113	0.486	0.745098
114	0.0453	0.816993		114	0.5095	0.751634
115	0.047	0.823529		115	0.5112	0.75817
116	0.0497	0.830065		116	0.5171	0.764706
117	0.0504	0.836601		117	0.518	0.771242
118	0.051	0.843137		118	0.5201	0.777778
119	0.0531	0.849673		119	0.5336	0.784314
120	0.0537	0.856209		120	0.545	0.79085
121	0.0542	0.869281		121	0.5564	0.797386
122	0.0551	0.875817		122	0.5648	0.803922
123	0.0563	0.882353		123	0.6145	0.810458
124	0.0577	0.888889		124	0.6307	0.816993
125	0.06	0.895425		125	0.6349	0.823529
126	0.0601	0.901961		126	0.645	0.830065
127	0.0633	0.908497		127	0.6751	0.836601
128	0.0638	0.915033		128	0.7011	0.843137
129	0.0725	0.921569		129	0.7349	0.849673
130	0.0739	0.928105		130	0.7931	0.856209
131	0.0748	0.934641		131	0.8161	0.862745
132	0.0751	0.941176		132	0.862	0.869281
133	0.0773	0.947712		133	0.8816	0.875817
134	0.0787	0.954248		134	0.8979	0.882353
135	0.0812	0.960784		135	0.9014	0.888889
136	0.084	0.973856		136	0.9279	0.895425
137	0.0908	0.980392		137	1.0237	0.901961
138	0.1107	0.986928		138	1.0519	0.908497
139	0.1128	0.993464		139	1.1734	0.915033
140	0.121	1		140	1.1735	0.921569
				141	1.2002	0.928105
				142	1.2005	0.934641
				143	1.2832	0.941176
				144	1.2908	0.947712
				145	1.3867	0.954248
				146	1.4453	0.960784
				147	1.5793	0.96732
				148	1.7155	0.973856
				149	1.7241	0.980392
				150	1.7479	0.986928
				151	2.0497	0.993464
				152	2.1434	1

## Sheet: fig8h
	base	sig.
1	-0.003	0.6307
2	-0.0171	1.1735
3	0.0252	0.2901
4	0.0115	0.2566
5	0.0045	0.1893
6	-0.0268	0.0804446
7	0.0908	1.5793
8	-0.0026	0.0813
9	0.0121	0.5336
10	0.0091	0.2576
11	0.0638	0.285036
12	0.084	0.2912
13	0.0077	0.1714
14	0.121	2.0497
15	0.0633	0.8161
16	-0.1035	0.2586
17	-0.004	0.296
18	0.0421	1.1734
19	0.06	0.545
20	0.0537	1.2005
21	-0.0651	0.5171
22	0.0045	0.2626
23	-0.0747	0.110012
24	0.0377	0.3797
25	0.0297	0.1874
26	0.1107	0.5648
27	0.0423	0.4476
28	0.0504	0.472
29	-0.0215	0.8816
30	-0.0166	0.1958
31	0.0087	0.354
32	-0.0012	0.1487
33	-0.0232	0.2769
34	0.0438	0.208505
35	0.0309	0.193977
36	0.0395	0.486
37	0.0053	0.1818
38	0.001	0.1744
39	0.0773	0.2986
40	0.0372	0.317
41	0.0035	0.1759
42	0.0452	0.518
43	-0.0239	0.336
44	-0.0064	1.7479
45	0.0077	0.3606
46	-0.0391	1.0237
47	-0.0502	0.3384
48	-0.0192	0.177
49	0.0725	0.2726
50	0.0531	0.2224
51	0.0092	0.3357
52	0.042	0.2605
53	-0.0333	0.2197
54	0.039	1.3867
55	0.0497	0.245578
56	0.0193	0.3054
57	0.0748	0.3936
58	0.0314	1.4453
59	0.0339	0.7349
60	0.0317	0.7011
61	-0.0511	0.4643
62	0.045	0.2202
63	0.0057	0.1785
64	0.0563	0.433
65	-0.0111	0.16547
66	-0.1107	0.4794
67	-0.0933	0.144453
68	0.0085	0.5564
69	0.0051	0.3051
70	-0.0411	0.1855
71	-0.0614	0.1631
72	-0.0783	0.4383
73	0.0313	0.168089
74	-0.105	0.103441
75	-0.1741	0.193463
76	-0.0282	0.2359
77	-0.0268	0.1997
78	-0.1022	0.2196
79	-0.0671	0.201826
80	-0.0057	0.0615
81	0.0198	0.1985
82	-0.0117	0.1507
83	-0.0381	0.211
84	-0.0018	0.164
85	0.0035	0.1547
86	0.0751	0.3245
87	0.0039	0.1732
88	0.0334	0.162978
89	-0.0042	0.0926
90	0.0577	0.220312
91	-0.0909	0.12452
92	0.0076	0.1657
93	0.0339	1.0519
94	-0.0109	0.8979
95	-0.0174	0.3981
96	-0.0508	0.5112
97	-0.0811	0.366
98	-0.0133	0.2536
99	-0.0081	0.0814
100	-0.0573	1.2908
101	-0.0535	0.5095
102	-0.0216	0.2284
103	0.0027	0.3023
104	0.0249	0.2297
105	-0.0383	0.1199
106	0.0453	0.2722
107	0.0601	0.2204
108	-0.0128	0.2238
109	0.0427	0.5201
110	0.051	0.2804
111	0.0243	0.2898
112	-0.0355	0.1016
113	0.0787	1.7241
114	0.0812	1.2832
115	-0.0355	0.862
116	-0.0057	0.2087
117	-0.0237	0.1813
118	0.0551	0.645
119	0.0041	0.7931
120	0.0265	0.1923
121	-0.0002	0.6145
122	0.0169	0.1394
123	0.0047	0.334
124	0.0024	0.164
125	0.0394	0.6349
126	0.0375	0.9014
127	0.047	0.1796
128	0.0542	0.2187
129	0.0739	0.409592
130	0.1128	0.6751
131	-0.0136	0.120398
132	0.0024	0.0852
133	-0.0419	0.1367
134	0.0542	2.1434
135	0.0171	0.115039
136	-0.026	0.2049
137	-0.0261	1.7155
138	0.0252	1.2002
139	-0.003	0.0779569
140	-0.0342	0.434
141	-0.0172	0.186
142	-0.0572	0.4141
143	-0.1085	0.4237
144	-0.0632	0.1355
145	0.084	0.3264
146	0.0257	0.1943
147	0.0172	0.0876883
148	-0.0091	0.9279
149	-0.0035	0.108
150	-0.0036	0.169
151	0.0314	0.4494
152	-0.0196	0.2534
153	-0.0588	0.1373
154	0.0024	0.0852
155	-0.0419	0.1367
156	0.0542	2.1434
157	0.0171	0.115039
158	-0.026	0.2049
159	-0.0261	1.7155
160	0.0252	1.2002
161	-0.003	0.0779569
162	-0.0342	0.434
163	0.084	0.2912
164	0.0077	0.1714
165	0.121	2.0497
166	0.0633	0.8161
167	-0.1035	0.2586
168	-0.004	0.296
169	0.0421	1.1734
170	0.06	0.545
171	0.0537	1.2005
172	-0.0651	0.5171
173	0.0045	0.2626
174	-0.0747	0.110012
175	0.0377	0.3797
176	0.0297	0.1874
177	0.1107	0.5648
178	0.0423	0.4476
179	0.0504	0.472
180	-0.0215	0.8816
181	-0.0166	0.1958
182	0.0087	0.354
183	-0.0012	0.1487
184	-0.0232	0.2769
185	0.0438	0.208505
186	0.0309	0.193977
187	0.0395	0.486
188	0.0053	0.1818
189	0.001	0.1744
190	0.0773	0.2986
191	0.0372	0.317
192	0.0035	0.1759
193	0.0452	0.518
194	-0.0239	0.336
195	-0.0064	1.7479
196	0.0077	0.3606
197	-0.0391	1.0237
198	-0.0502	0.3384
199	-0.0192	0.177
200	0.0725	0.2726
201	0.0531	0.2224
202	0.0092	0.3357
203	0.042	0.2605
204	-0.0333	0.2197
205	0.039	1.3867
206	0.0497	0.245578
207	0.0193	0.3054
208	0.0748	0.3936
209	0.0314	1.4453
210	0.0339	0.7349
211	0.0317	0.7011
212	-0.0511	0.4643
213	0.045	0.2202
214	0.0057	0.1785
215	0.0563	0.433
216	-0.0111	0.16547
217	-0.1107	0.4794
218	-0.0933	0.144453
219	0.0085	0.5564
220	0.0051	0.3051
221	-0.0411	0.1855
222	-0.0614	0.1631
223	-0.0783	0.4383
224	0.0313	0.168089
225	-0.105	0.103441
226	-0.1741	0.193463
227	-0.0282	0.2359
228	-0.0268	0.1997
229	-0.1022	0.2196
230	-0.0671	0.201826
231	-0.0057	0.0615
232	0.0198	0.1985
233	-0.0117	0.1507
234	-0.0381	0.211
235	-0.0018	0.164
236	0.0035	0.1547
237	0.0751	0.3245
238	0.0039	0.1732
239	0.0334	0.162978
240	-0.0042	0.0926
241	0.0577	0.220312
242	-0.0909	0.12452
243	0.0076	0.1657
244	-0.0172	0.186
245	-0.0572	0.4141
246	-0.1085	0.4237
247	-0.0632	0.1355
248	0.084	0.3264
249	0.0257	0.1943
250	0.0172	0.0876883
251	-0.0091	0.9279
252	-0.0035	0.108
253	-0.0036	0.169
254	0.0314	0.4494
255	-0.0196	0.2534
256	-0.0588	0.1373
257	0.0339	1.0519
258	-0.0109	0.8979
259	-0.0174	0.3981
260	-0.0508	0.5112
261	-0.0811	0.366
262	-0.0133	0.2536
263	-0.0081	0.0814
264	-0.0573	1.2908
265	-0.0535	0.5095
266	-0.0216	0.2284
267	0.0027	0.3023
268	0.0249	0.2297
269	-0.0383	0.1199
270	0.0453	0.2722
271	0.0601	0.2204
272	-0.0128	0.2238
273	0.0427	0.5201
274	0.051	0.2804
275	0.0243	0.2898
276	-0.0355	0.1016
277	0.0787	1.7241
278	0.0812	1.2832
279	-0.0355	0.862
280	-0.0057	0.2087
281	-0.0237	0.1813
282	0.0551	0.645
283	0.0041	0.7931
284	0.0265	0.1923
285	-0.0002	0.6145
286	0.0169	0.1394
287	0.0047	0.334
288	0.0024	0.164
289	0.0394	0.6349
290	0.0375	0.9014
291	0.047	0.1796
292	0.0542	0.2187
293	0.0739	0.409592
294	0.1128	0.6751
295	-0.0136	0.120398
296	-0.003	0.6307
297	-0.0171	1.1735
298	0.0252	0.2901
299	0.0115	0.2566
300	0.0045	0.1893
301	-0.0268	0.0804446
302	0.0908	1.5793
303	-0.0026	0.0813
304	0.0121	0.5336
305	0.0091	0.2576
306	0.0638	0.285036
307	-0.003	0.6307
308	-0.0171	1.1735
309	0.0252	0.2901
310	0.0115	0.2566
311	0.0045	0.1893
312	-0.0268	0.0804446
313	0.0908	1.5793
314	-0.0026	0.0813
315	0.0121	0.5336
316	0.0091	0.2576
317	0.0638	0.285036
318	-0.0282	0.2359
319	-0.0268	0.1997
320	-0.1022	0.2196
321	-0.0671	0.201826
322	-0.0057	0.0615
323	0.0198	0.1985
324	-0.0117	0.1507
325	-0.0381	0.211
326	-0.0018	0.164
327	0.0035	0.1547
328	0.0751	0.3245
329	0.0039	0.1732
330	0.0334	0.162978
331	-0.0042	0.0926
332	0.0577	0.220312
333	-0.0909	0.12452
334	0.0076	0.1657
335	-0.0111	0.16547
336	-0.1107	0.4794
337	-0.0933	0.144453
338	0.0085	0.5564
339	0.0051	0.3051
340	-0.0411	0.1855
341	-0.0614	0.1631
342	-0.0783	0.4383
343	0.0313	0.168089
344	-0.105	0.103441
345	-0.1741	0.193463
346	0.0339	1.0519
347	-0.0109	0.8979
348	-0.0174	0.3981
349	-0.0508	0.5112
350	-0.0811	0.366
351	-0.0133	0.2536
352	-0.0081	0.0814
353	-0.0573	1.2908
354	-0.0535	0.5095
355	-0.0216	0.2284
356	0.0027	0.3023
357	0.0249	0.2297
358	-0.0383	0.1199
359	0.0453	0.2722
360	0.0601	0.2204
361	-0.0128	0.2238
362	0.0427	0.5201
363	0.051	0.2804
364	0.0243	0.2898
365	-0.0355	0.1016
366	0.0787	1.7241
367	0.0812	1.2832
368	-0.0355	0.862
369	-0.0057	0.2087
370	-0.0237	0.1813
371	0.0551	0.645
372	0.0041	0.7931
373	0.0265	0.1923
374	-0.0002	0.6145
375	0.0169	0.1394
376	0.0047	0.334
377	0.0024	0.164
378	0.0394	0.6349
379	0.0375	0.9014
380	0.047	0.1796
381	0.0542	0.2187
382	0.0739	0.409592
383	0.1128	0.6751
384	-0.0136	0.120398
385	0.0024	0.0852
386	-0.0419	0.1367
387	0.0542	2.1434
388	0.0171	0.115039
389	-0.026	0.2049
390	-0.0261	1.7155
391	0.0252	1.2002
392	-0.003	0.0779569
393	-0.0342	0.434
394	-0.0172	0.186
395	-0.0572	0.4141
396	-0.1085	0.4237
397	-0.0632	0.1355
398	0.084	0.3264
399	0.0257	0.1943
400	0.0172	0.0876883
401	-0.0091	0.9279
402	-0.0035	0.108
403	-0.0036	0.169
404	0.0314	0.4494
405	-0.0196	0.2534
406	-0.0588	0.1373
407	0.084	0.2912
408	0.0077	0.1714
409	0.121	2.0497
410	0.0633	0.8161
411	-0.1035	0.2586
412	-0.004	0.296
413	0.0421	1.1734
414	0.06	0.545
415	0.0537	1.2005
416	-0.0651	0.5171
417	0.0045	0.2626
418	-0.0747	0.110012
419	0.0377	0.3797
420	0.0297	0.1874
421	0.1107	0.5648
422	0.0423	0.4476
423	0.0504	0.472
424	-0.0215	0.8816
425	-0.0166	0.1958
426	0.0087	0.354
427	-0.0012	0.1487
428	-0.0232	0.2769
429	0.0438	0.208505
430	0.0309	0.193977
431	0.0395	0.486
432	0.0053	0.1818
433	0.001	0.1744
434	0.0773	0.2986
435	0.0372	0.317
436	0.0035	0.1759
437	0.0452	0.518
438	-0.0239	0.336
439	-0.0064	1.7479
440	0.0077	0.3606
441	-0.0391	1.0237
442	-0.0502	0.3384
443	-0.0192	0.177
444	0.0725	0.2726
445	0.0531	0.2224
446	0.0092	0.3357
447	0.042	0.2605
448	-0.0333	0.2197
449	0.039	1.3867
450	0.0497	0.245578
451	0.0193	0.3054
452	0.0748	0.3936
453	0.0314	1.4453
454	0.0339	0.7349
455	0.0317	0.7011
456	-0.0511	0.4643
457	0.045	0.2202
458	0.0057	0.1785
459	0.0563	0.433
460	0.084	0.2912
461	0.0077	0.1714
462	0.121	2.0497
463	0.0633	0.8161
464	-0.1035	0.2586
465	-0.004	0.296
466	0.0421	1.1734
467	0.06	0.545
468	0.0537	1.2005
469	-0.0651	0.5171
470	0.0045	0.2626
471	-0.0747	0.110012
472	0.0377	0.3797
473	0.0297	0.1874
474	0.1107	0.5648
475	0.0423	0.4476
476	0.0504	0.472
477	-0.0215	0.8816
478	-0.0166	0.1958
479	0.0087	0.354
480	-0.0012	0.1487
481	-0.0232	0.2769
482	0.0438	0.208505
483	0.0309	0.193977
484	0.0395	0.486
485	0.0053	0.1818
486	0.001	0.1744
487	0.0773	0.2986
488	0.0372	0.317
489	0.0035	0.1759
490	0.0452	0.518
491	-0.0239	0.336
492	-0.0064	1.7479
493	0.0077	0.3606
494	-0.0391	1.0237
495	-0.0502	0.3384
496	-0.0192	0.177
497	0.0725	0.2726
498	0.0531	0.2224
499	0.0092	0.3357
500	0.042	0.2605
501	-0.0333	0.2197
502	0.039	1.3867
503	0.0497	0.245578
504	0.0193	0.3054
505	0.0748	0.3936
506	0.0314	1.4453
507	0.0339	0.7349
508	0.0317	0.7011
509	-0.0511	0.4643
510	0.045	0.2202
511	0.0057	0.1785
512	0.0563	0.433
513	-0.0282	0.2359
514	-0.0268	0.1997
515	-0.1022	0.2196
516	-0.0671	0.201826
517	-0.0057	0.0615
518	0.0198	0.1985
519	-0.0117	0.1507
520	-0.0381	0.211
521	-0.0018	0.164
522	0.0035	0.1547
523	0.0751	0.3245
524	0.0039	0.1732
525	0.0334	0.162978
526	-0.0042	0.0926
527	0.0577	0.220312
528	-0.0909	0.12452
529	0.0076	0.1657
530	-0.0111	0.16547
531	-0.1107	0.4794
532	-0.0933	0.144453
533	0.0085	0.5564
534	0.0051	0.3051
535	-0.0411	0.1855
536	-0.0614	0.1631
537	-0.0783	0.4383
538	0.0313	0.168089
539	-0.105	0.103441
540	-0.1741	0.193463
541	0.0339	1.0519
542	-0.0109	0.8979
543	-0.0174	0.3981
544	-0.0508	0.5112
545	-0.0811	0.366
546	-0.0133	0.2536
547	-0.0081	0.0814
548	-0.0573	1.2908
549	-0.0535	0.5095
550	-0.0216	0.2284
551	0.0027	0.3023
552	0.0249	0.2297
553	-0.0383	0.1199
554	0.0453	0.2722
555	0.0601	0.2204
556	-0.0128	0.2238
557	0.0427	0.5201
558	0.051	0.2804
559	0.0243	0.2898
560	-0.0355	0.1016
561	0.0787	1.7241
562	0.0812	1.2832
563	-0.0355	0.862
564	-0.0057	0.2087
565	-0.0237	0.1813
566	0.0551	0.645
567	0.0041	0.7931
568	0.0265	0.1923
569	-0.0002	0.6145
570	0.0169	0.1394
571	0.0047	0.334
572	0.0024	0.164
573	0.0394	0.6349
574	0.0375	0.9014
575	0.047	0.1796
576	0.0542	0.2187
577	0.0739	0.409592
578	0.1128	0.6751
579	-0.0136	0.120398
580	0.0024	0.0852
581	-0.0419	0.1367
582	0.0542	2.1434
583	0.0171	0.115039
584	-0.026	0.2049
585	-0.0261	1.7155
586	0.0252	1.2002
587	-0.003	0.0779569
588	-0.0342	0.434
589	-0.0172	0.186
590	-0.0572	0.4141
591	-0.1085	0.4237
592	-0.0632	0.1355
593	0.084	0.3264
594	0.0257	0.1943
595	0.0172	0.0876883
596	-0.0091	0.9279
597	-0.0035	0.108
598	-0.0036	0.169
599	0.0314	0.4494
600	-0.0196	0.2534
601	-0.0588	0.1373
602	-0.003	0.6307
603	-0.0171	1.1735
604	0.0252	0.2901
605	0.0115	0.2566
606	0.0045	0.1893
607	-0.0268	0.0804446
608	0.0908	1.5793
609	-0.0026	0.0813
610	0.0121	0.5336
611	0.0091	0.2576
612	0.0638	0.285036
613	0.0339	1.0519
614	-0.0109	0.8979
615	-0.0174	0.3981
616	-0.0508	0.5112
617	-0.0811	0.366
618	-0.0133	0.2536
619	-0.0081	0.0814
620	-0.0573	1.2908
621	-0.0535	0.5095
622	-0.0216	0.2284
623	0.0027	0.3023
624	0.0249	0.2297
625	-0.0383	0.1199
626	0.0453	0.2722
627	0.0601	0.2204
628	-0.0128	0.2238
629	0.0427	0.5201
630	0.051	0.2804
631	0.0243	0.2898
632	-0.0355	0.1016
633	0.0787	1.7241
634	0.0812	1.2832
635	-0.0355	0.862
636	-0.0057	0.2087
637	-0.0237	0.1813
638	0.0551	0.645
639	0.0041	0.7931
640	0.0265	0.1923
641	-0.0002	0.6145
642	0.0169	0.1394
643	0.0047	0.334
644	0.0024	0.164
645	0.0394	0.6349
646	0.0375	0.9014
647	0.047	0.1796
648	0.0542	0.2187
649	0.0739	0.409592
650	0.1128	0.6751
651	-0.0136	0.120398
652	-0.0111	0.16547
653	-0.1107	0.4794
654	-0.0933	0.144453
655	0.0085	0.5564
656	0.0051	0.3051
657	-0.0411	0.1855
658	-0.0614	0.1631
659	-0.0783	0.4383
660	0.0313	0.168089
661	-0.105	0.103441
662	-0.1741	0.193463
663	-0.003	0.6307
664	-0.0171	1.1735
665	0.0252	0.2901
666	0.0115	0.2566
667	0.0045	0.1893
668	-0.0268	0.0804446
669	0.0908	1.5793
670	-0.0026	0.0813
671	0.0121	0.5336
672	0.0091	0.2576
673	0.0638	0.285036
674	-0.0172	0.186
675	-0.0572	0.4141
676	-0.1085	0.4237
677	-0.0632	0.1355
678	0.084	0.3264
679	0.0257	0.1943
680	0.0172	0.0876883
681	-0.0091	0.9279
682	-0.0035	0.108
683	-0.0036	0.169
684	0.0314	0.4494
685	-0.0196	0.2534
686	-0.0588	0.1373
687	0.084	0.2912
688	0.0077	0.1714
689	0.121	2.0497
690	0.0633	0.8161
691	-0.1035	0.2586
692	-0.004	0.296
693	0.0421	1.1734
694	0.06	0.545
695	0.0537	1.2005
696	-0.0651	0.5171
697	0.0045	0.2626
698	-0.0747	0.110012
699	0.0377	0.3797
700	0.0297	0.1874
701	0.1107	0.5648
702	0.0423	0.4476
703	0.0504	0.472
704	-0.0215	0.8816
705	-0.0166	0.1958
706	0.0087	0.354
707	-0.0012	0.1487
708	-0.0232	0.2769
709	0.0438	0.208505
710	0.0309	0.193977
711	0.0395	0.486
712	0.0053	0.1818
713	0.001	0.1744
714	0.0773	0.2986
715	0.0372	0.317
716	0.0035	0.1759
717	0.0452	0.518
718	-0.0239	0.336
719	-0.0064	1.7479
720	0.0077	0.3606
721	-0.0391	1.0237
722	-0.0502	0.3384
723	-0.0192	0.177
724	0.0725	0.2726
725	0.0531	0.2224
726	0.0092	0.3357
727	0.042	0.2605
728	-0.0333	0.2197
729	0.039	1.3867
730	0.0497	0.245578
731	0.0193	0.3054
732	0.0748	0.3936
733	0.0314	1.4453
734	0.0339	0.7349
735	0.0317	0.7011
736	-0.0511	0.4643
737	0.045	0.2202
738	0.0057	0.1785
739	0.0563	0.433
740	-0.0282	0.2359
741	-0.0268	0.1997
742	-0.1022	0.2196
743	-0.0671	0.201826
744	-0.0057	0.0615
745	0.0198	0.1985
746	-0.0117	0.1507
747	-0.0381	0.211
748	-0.0018	0.164
749	0.0035	0.1547
750	0.0751	0.3245
751	0.0039	0.1732
752	0.0334	0.162978
753	-0.0042	0.0926
754	0.0577	0.220312
755	-0.0909	0.12452
756	0.0076	0.1657
757	0.0024	0.0852
758	-0.0419	0.1367
759	0.0542	2.1434
760	0.0171	0.115039
761	-0.026	0.2049
762	-0.0261	1.7155
763	0.0252	1.2002
764	-0.003	0.0779569
765	-0.0342	0.434
766	0.0339	1.0519
767	-0.0109	0.8979
768	-0.0174	0.3981
769	-0.0508	0.5112
770	-0.0811	0.366
771	-0.0133	0.2536
772	-0.0081	0.0814
773	-0.0573	1.2908
774	-0.0535	0.5095
775	-0.0216	0.2284
776	0.0027	0.3023
777	0.0249	0.2297
778	-0.0383	0.1199
779	0.0453	0.2722
780	0.0601	0.2204
781	-0.0128	0.2238
782	0.0427	0.5201
783	0.051	0.2804
784	0.0243	0.2898
785	-0.0355	0.1016
786	0.0787	1.7241
787	0.0812	1.2832
788	-0.0355	0.862
789	-0.0057	0.2087
790	-0.0237	0.1813
791	0.0551	0.645
792	0.0041	0.7931
793	0.0265	0.1923
794	-0.0002	0.6145
795	0.0169	0.1394
796	0.0047	0.334
797	0.0024	0.164
798	0.0394	0.6349
799	0.0375	0.9014
800	0.047	0.1796
801	0.0542	0.2187
802	0.0739	0.409592
803	0.1128	0.6751
804	-0.0136	0.120398
805	-0.0111	0.16547
806	-0.1107	0.4794
807	-0.0933	0.144453
808	0.0085	0.5564
809	0.0051	0.3051
810	-0.0411	0.1855
811	-0.0614	0.1631
812	-0.0783	0.4383
813	0.0313	0.168089
814	-0.105	0.103441
815	-0.1741	0.193463
816	0.084	0.2912
817	0.0077	0.1714
818	0.121	2.0497
819	0.0633	0.8161
820	-0.1035	0.2586
821	-0.004	0.296
822	0.0421	1.1734
823	0.06	0.545
824	0.0537	1.2005
825	-0.0651	0.5171
826	0.0045	0.2626
827	-0.0747	0.110012
828	0.0377	0.3797
829	0.0297	0.1874
830	0.1107	0.5648
831	0.0423	0.4476
832	0.0504	0.472
833	-0.0215	0.8816
834	-0.0166	0.1958
835	0.0087	0.354
836	-0.0012	0.1487
837	-0.0232	0.2769
838	0.0438	0.208505
839	0.0309	0.193977
840	0.0395	0.486
841	0.0053	0.1818
842	0.001	0.1744
843	0.0773	0.2986
844	0.0372	0.317
845	0.0035	0.1759
846	0.0452	0.518
847	-0.0239	0.336
848	-0.0064	1.7479
849	0.0077	0.3606
850	-0.0391	1.0237
851	-0.0502	0.3384
852	-0.0192	0.177
853	0.0725	0.2726
854	0.0531	0.2224
855	0.0092	0.3357
856	0.042	0.2605
857	-0.0333	0.2197
858	0.039	1.3867
859	0.0497	0.245578
860	0.0193	0.3054
861	0.0748	0.3936
862	0.0314	1.4453
863	0.0339	0.7349
864	0.0317	0.7011
865	-0.0511	0.4643
866	0.045	0.2202
867	0.0057	0.1785
868	0.0563	0.433
869	0.0024	0.0852
870	-0.0419	0.1367
871	0.0542	2.1434
872	0.0171	0.115039
873	-0.026	0.2049
874	-0.0261	1.7155
875	0.0252	1.2002
876	-0.003	0.0779569
877	-0.0342	0.434
878	-0.0172	0.186
879	-0.0572	0.4141
880	-0.1085	0.4237
881	-0.0632	0.1355
882	0.084	0.3264
883	0.0257	0.1943
884	0.0172	0.0876883
885	-0.0091	0.9279
886	-0.0035	0.108
887	-0.0036	0.169
888	0.0314	0.4494
889	-0.0196	0.2534
890	-0.0588	0.1373
891	-0.0282	0.2359
892	-0.0268	0.1997
893	-0.1022	0.2196
894	-0.0671	0.201826
895	-0.0057	0.0615
896	0.0198	0.1985
897	-0.0117	0.1507
898	-0.0381	0.211
899	-0.0018	0.164
900	0.0035	0.1547
901	0.0751	0.3245
902	0.0039	0.1732
903	0.0334	0.162978
904	-0.0042	0.0926
905	0.0577	0.220312
906	-0.0909	0.12452
907	0.0076	0.1657
908	-0.003	0.6307
909	-0.0171	1.1735
910	0.0252	0.2901
911	0.0115	0.2566
912	0.0045	0.1893
913	-0.0268	0.0804446
914	0.0908	1.5793
915	-0.0026	0.0813
916	0.0121	0.5336
917	0.0091	0.2576
918	0.0638	0.285036

## Sheet: fig8i
	base	sig
1	0.0908	1.5793
2	0.0638	0.285036
3	0.084	0.2912
4	0.121	2.0497
5	0.0633	0.8161
6	0.1107	0.5648
7	0.0773	0.2986
8	0.0725	0.2726
9	0.0748	0.3936
10	0.0751	0.3245
11	0.0787	1.7241
12	0.0812	1.2832
13	0.0739	0.409592
14	0.1128	0.6751
15	0.084	0.3264
16	0.084	0.2912
17	0.121	2.0497
18	0.0633	0.8161
19	0.1107	0.5648
20	0.0773	0.2986
21	0.0725	0.2726
22	0.0748	0.3936
23	0.0751	0.3245
24	0.084	0.3264
25	0.0787	1.7241
26	0.0812	1.2832
27	0.0739	0.409592
28	0.1128	0.6751
29	0.0908	1.5793
30	0.0638	0.285036
31	0.0908	1.5793
32	0.0638	0.285036
33	0.0751	0.3245
34	0.0787	1.7241
35	0.0812	1.2832
36	0.0739	0.409592
37	0.1128	0.6751
38	0.084	0.3264
39	0.084	0.2912
40	0.121	2.0497
41	0.0633	0.8161
42	0.1107	0.5648
43	0.0773	0.2986
44	0.0725	0.2726
45	0.0748	0.3936
46	0.084	0.2912
47	0.121	2.0497
48	0.0633	0.8161
49	0.1107	0.5648
50	0.0773	0.2986
51	0.0725	0.2726
52	0.0748	0.3936
53	0.0751	0.3245
54	0.0787	1.7241
55	0.0812	1.2832
56	0.0739	0.409592
57	0.1128	0.6751
58	0.084	0.3264
59	0.0908	1.5793
60	0.0638	0.285036
61	0.0787	1.7241
62	0.0812	1.2832
63	0.0739	0.409592
64	0.1128	0.6751
65	0.0908	1.5793
66	0.0638	0.285036
67	0.084	0.3264
68	0.084	0.2912
69	0.121	2.0497
70	0.0633	0.8161
71	0.1107	0.5648
72	0.0773	0.2986
73	0.0725	0.2726
74	0.0748	0.3936
75	0.0751	0.3245
76	0.0787	1.7241
77	0.0812	1.2832
78	0.0739	0.409592
79	0.1128	0.6751
80	0.084	0.2912
81	0.121	2.0497
82	0.0633	0.8161
83	0.1107	0.5648
84	0.0773	0.2986
85	0.0725	0.2726
86	0.0748	0.3936
87	0.084	0.3264
88	0.0751	0.3245
89	0.0908	1.5793
90	0.0638	0.285036
