# Supplementary material for: Effects of stochastic coding on olfactory discrimination in flies and mice
Source: PLoS Biol. 2023 Oct 31;21(10):e3002206. doi: 10.1371/journal.pbio.3002206 (PMC10618007; doi:10.1371/journal.pbio.3002206)
Supplement: S7 Data — (XLSX) [file pbio.3002206.s008.xlsx]

## Sheet: figs1a
	resp.trial	resp.trial.sem
1	0.0289761	0.0011743
2	0.0796439	0.00611889
3	0.149352	0.00751437
4	0.209039	0.0197486
5	0.331235	0.0416251
6	0.829678	0.0831784

## Sheet: figs1b
	resp.trial	resp.trial.sem
1	1.72704	0.109633
2	3.2644	0.215372
3	5.38481	0.450838
4	7.76848	0.730542
5	11.264	0.852829
6	17.6373	2.12798
7	28.8611	2.74658
8	74.2734	11.3693

## Sheet: figs1c
	1	2	3	4	5	6
1	0.011441471378143	0.0341833333333333	0.0990166666666667	0.379316666666667	0.298980348609334	0.766166666666667
2	0.0695	0.0610175715803486	0.12053912806852	0.160783736572357	0.5066	0.739883333333333
3	0.0452833333333333	0.06195	0.130033333333333	0.162996167493871	0.657083333333333	0.759383333333333
4	0.0480333333333333	0.0653833333333333	0.112683333333333	0.2602	0.212683333333333	0.342785355859438
5	0.0104728583098886	0.0454291483887459	0.139216666666667	0.138191528509696	0.269266666666667	0.86275
6	0.0282333333333333	0.0628641772863377	0.1164	0.300983333333333	0.434466666666667	0.983716666666667
7	0.0100535466957049	0.0437119895439026	0.150116666666667	0.154633333333333	0.236374706275841	0.801166666666667
8	0.0226224137667827	0.240831209053439	0.2326	0.222965025068467	0.2077	0.5744
9	0.0437666666666667	0.0538714135829595	0.0894829395907921	0.198116666666667	0.22855	0.412716666666667
10	0.0245333333333333	0.0480394773414846	0.07035	0.126533333333333	0.230535143160697	0.43895
11	0.0199833333333333	0.0869666666666667	0.183933333333333	0.352483333333333	0.254661897439255	1.28055
12	0.0453666666666667	0.0898684225279718	0.160316666666667	0.136838178685261	0.437916666666667	0.300866666666667
13	0.0367333333333333	0.188716666666667	0.241476109698688	0.137407750633256	na	0.871283333333333
14	0.0467333333333333	0.06865	0.117919765653772	0.200991239533778	na	0.543616666666667
15	0.0483	0.1084	0.1719	0.244733333333333	na	0.677083333333333
16	0.0169333333333333	0.0564666666666667	0.1795	0.167457356890715	na	0.974733333333333
17	0.0409166666666667	0.0537501079321174	0.133215675979325	na	na	0.85615
18	0.0216333333333333	0.0818244078034411	0.153316666666667	na	na	1.27611666666667
19	0.0160333333333333	0.0531434177797308	0.181324569701617	na	na	1.36596666666667
20	0.00659631039908312	0.0326741093310411	0.0873684161969838	na	na	0.551266666666667
21	0.0347833333333333	0.0824666666666667	0.152416666666667	na	na	0.30035
22	0.0721166666666667	0.11095	0.149926916176734	na	na	1.93231666666667
23	0.0299333333333333	0.0867414745436371	0.22955	na	na	1.60733333333333
24	0.03645	0.0540912713413784	0.177766666666667	na	na	1.0724
25	0.0682653330373489	0.0750464151657065	0.217516666666667	na	na	0.45
26	0.031	0.0799530005514697	0.12485	na	na	na
27	0.0202100844463975	0.182983333333333	0.170255896336316	na	na	na
28	0.0405080427746684	0.058467377874572	0.239866666666667	na	na	na
29	0.0145666666666667	0.0473087921211623	0.161677160683075	na	na	na
30	0.0273175779113366	0.0616767098089815	0.166642525528025	na	na	na
31	0.0628666666666667	0.0385746618062644	0.0999166666666667	na	na	na
32	0.0544	0.088	0.12455	na	na	na
33	0.0115666666666667	0.0944	0.12005	na	na	na
34	0.03495	0.100733333333333	0.0773166666666667	na	na	na
35	0.0323833333333333	0.0743700672916656	0.152983333333333	na	na	na
36	0.0257129294306791	0.0636666666666667	0.140666666666667	na	na	na
37	0.0185166666666667	0.0306087413205977	na	na	na	na
38	0.0146147234305729	0.0444344351182859	na	na	na	na
39	0.0221190671078424	0.0433634819059024	na	na	na	na
40	0.0166166666666667	0.0866166666666667	na	na	na	na
41	0.0281666666666667	0.0776033021893636	na	na	na	na
42	0.01555	0.104666666666667	na	na	na	na
43	0.0179333333333333	0.139891941245201	na	na	na	na
44	0.0625833333333333	0.0603833333333333	na	na	na	na
45	0.0370296976984751	0.0764385819242848	na	na	na	na
46	0.0154576395356451	0.222970969039854	na	na	na	na
47	0.02565	0.0674063440449159	na	na	na	na
48	0.0597352892314031	0.0345630278663145	na	na	na	na
49	0.0358	0.0522833333333333	na	na	na	na
50	0.0157112815014913	0.11825	na	na	na	na
51	0.0238357337745091	0.0481930208716955	na	na	na	na
52	0.0183353368664738	0.0815333333333333	na	na	na	na
53	0.0632833333333333	0.0947487140057529	na	na	na	na
54	0.0233226106380533	na	na	na	na	na
55	0.0326333333333333	na	na	na	na	na
56	0.0210833333333333	na	na	na	na	na
57	0.0347509049136819	na	na	na	na	na
58	0.0323294976617105	na	na	na	na	na
59	0.0309166666666667	na	na	na	na	na
60	0.0338333333333333	na	na	na	na	na
61	0.0303	na	na	na	na	na
62	0.0863333333333333	na	na	na	na	na
63	0.0179166666666667	na	na	na	na	na
64	0.03605	na	na	na	na	na
65	0.0295	na	na	na	na	na
66	0.0454333333333333	na	na	na	na	na
67	0.0520666666666667	na	na	na	na	na
68	0.0370666666666667	na	na	na	na	na
69	0.0201563916799866	na	na	na	na	na
70	0.0207666666666667	na	na	na	na	na
71	0.0434166666666667	na	na	na	na	na
72	0.0219047945513634	na	na	na	na	na
73	0.0394162252890548	na	na	na	na	na
74	0.0367	na	na	na	na	na
75	0.02975	na	na	na	na	na
76	0.0721666666666667	na	na	na	na	na
77	0.0162833333333333	na	na	na	na	na
78	0.05085	na	na	na	na	na
79	0.0111509017481879	na	na	na	na	na
80	0.02325	na	na	na	na	na
81	0.0289087381551036	na	na	na	na	na
82	0.0309166666666667	na	na	na	na	na
83	0.0277666666666667	na	na	na	na	na
84	0.0258851844647798	na	na	na	na	na
85	0.0356166666666667	na	na	na	na	na
86	0.0212166666666667	na	na	na	na	na
87	0.0122833333333333	na	na	na	na	na
88	0.0319666666666667	na	na	na	na	na
89	0.0280148758322669	na	na	na	na	na
90	0.0196576395356451	na	na	na	na	na
91	0.0201121324491146	na	na	na	na	na
92	0.0320333333333333	na	na	na	na	na
93	0.0178079380080451	na	na	na	na	na
94	0.0233380294490615	na	na	na	na	na
95	0.04705	na	na	na	na	na
96	0.01025	na	na	na	na	na
97	0.0251166666666667	na	na	na	na	na
98	0.0268466120369771	na	na	na	na	na
99	0.00728333333333333	na	na	na	na	na
100	0.0292871816669322	na	na	na	na	na
101	0.0273333333333333	na	na	na	na	na
102	0.01715	na	na	na	na	na
103	0.0257833333333333	na	na	na	na	na
104	0.0540833333333333	na	na	na	na	na
105	0.0294090874280683	na	na	na	na	na
106	0.0195231091472179	na	na	na	na	na
107	0.0180666666666667	na	na	na	na	na
108	0.0217666666666667	na	na	na	na	na
109	0.0104333333333333	na	na	na	na	na
110	0.045	na	na	na	na	na
111	0.0245392265041553	na	na	na	na	na
112	0.0367186193992425	na	na	na	na	na
113	0.0386840890108153	na	na	na	na	na
114	0.0352191687089717	na	na	na	na	na
115	0.0403171238717486	na	na	na	na	na
116	0.0173814916983689	na	na	na	na	na
117	0.0138298945697458	na	na	na	na	na
118	0.04835	na	na	na	na	na
119	0.0193	na	na	na	na	na
120	0.0270143265225376	na	na	na	na	na
121	0.03015	na	na	na	na	na
122	0.0319833333333333	na	na	na	na	na
123	0.0112175207797839	na	na	na	na	na
124	0.0135333333333333	na	na	na	na	na
125	0.0145144757587376	na	na	na	na	na
126	0.0120949164727186	na	na	na	na	na
127	0.01675	na	na	na	na	na
128	0.0134074394988805	na	na	na	na	na
129	0.0170666666666667	na	na	na	na	na
130	0.0231166666666667	na	na	na	na	na
131	0.01795	na	na	na	na	na
132	0.0174623293203852	na	na	na	na	na
133	0.0188333333333333	na	na	na	na	na
134	0.0335666666666667	na	na	na	na	na
135	0.0133010033493172	na	na	na	na	na
136	0.0264666666666667	na	na	na	na	na
137	0.0144166666666667	na	na	na	na	na
138	0.0185337365723566	na	na	na	na	na
139	0.0153844382837799	na	na	na	na	na
140	0.0475059471368807	na	na	na	na	na
141	0.0233666666666667	na	na	na	na	na
142	0.0142	na	na	na	na	na
143	0.0328166666666667	na	na	na	na	na
144	0.0256166666666667	na	na	na	na	na
145	0.0214833333333333	na	na	na	na	na
146	0.031769867254901	na	na	na	na	na
147	0.0191732075828532	na	na	na	na	na
148	0.0106333333333333	na	na	na	na	na
149	0.025	na	na	na	na	na
150	0.0114833333333333	na	na	na	na	na
151	0.0185166666666667	na	na	na	na	na
152	0.0228490061471648	na	na	na	na	na
153	0.0487333333333333	na	na	na	na	na
154	0.0129928176694369	na	na	na	na	na
155	0.0346166666666667	na	na	na	na	na
156	0.03245	na	na	na	na	na
157	0.0185833333333333	na	na	na	na	na
158	0.0403833333333333	na	na	na	na	na
159	0.0229125801577145	na	na	na	na	na
160	0.0727	na	na	na	na	na
161	0.023	na	na	na	na	na
162	0.0289007048769173	na	na	na	na	na
163	0.0219204641997009	na	na	na	na	na

## Sheet: figs1d
	1	2	3	4	5	6	7	8
1	1.00447181148261	0.968423273673089	3.07723136061687	2.36873447091653	11.2990482758003	12.4082243386103	53.4824389354451	156.181013025515
2	0.487508823830481	5.13859825677552	1.29138599154594	13.5200819670631	7.61065496470434	8.0978569360786	30.4455024408131	24.947279049629
3	0.0910298030791505	0.215612830229404	2.32118748280158	1.25317342180839	22.1597327026958	38.4536293754301	17.0584590701766	73.4317455324745
4	0.206578352876527	1.04174984177121	1.23413940374398	5.09856218553689	18.4077755571963	18.2735075509017	6.59670543397443	21.9663663622144
5	0.281333833374977	5.05281807816446	1.68498301460139	2.40467464664526	7.67943528454505	9.41075263335733	27.1393849388448	110.497817906943
6	0.266565437575417	3.30542552386775	7.42886804548	5.06589900664128	4.34725230884838	9.22498864300259	15.0692501765052	62.7880705454086
7	0.210196411463563	0.71670063684981	2.78065525090081	8.87805085550601	19.3733446446952	5.44956306235093	26.4232877285128	110.145502667787
8	1.34246753337309	0.386552009562989	11.0272098768041	2.31391127766456	12.6188632055617	33.3731320170291	30.9268148851914	20.3298831519631
9	0.0129550194753145	2.54027769839524	4.67477575897862	2.31391127766456	3.44465169772799	20.418259507629	16.1953584488719	145.784091381156
10	0.695536952938084	1.36266319230525	11.5714841016333	2.31391127766456	3.22757943279167	18.5196295983405	38.6831764375647	54.7313145573898
11	0.0182582969131566	2.79275730361259	2.28014086143847	2.10948880631082	6.35430691044003	10.0240438763239	51.4758394278283	33.5453036973615
12	0.101750750531921	2.39677198839979	2.62402836067232	3.19007388276661	21.0771378835671	28.0583302028837	14.9394646933074	118.664044774987
13	0.285597044191884	0.944577404740364	9.16314294934722	10.5541495169097	15.4465607548992	10.5650553349249	35.0822080128066	14.7979285851879
14	0.0314807510343904	0.617854228398072	9.16314294934722	21.4663114778026	6.10233541652309	11.9557823839202	18.1184868011726	107.963709027045
15	0.804832763671748	3.86972627879811	12.1949828542512	9.55668067916093	23.2433443417864	35.6394012703131	21.198316020736	114.978611106654
16	1.07299990068737	2.03617911750634	6.48828576408485	3.93075700289416	11.6305131470942	6.34963516228798	27.822059832239	28.9084267953206
17	0.108528794808512	2.63330064268844	18.3489174221972	8.83843725515106	12.8804110152586	17.7967473123892	38.6994573141785	62.9865596742078
18	3.11014792548238	1.07105026737112	0.996596776903928	5.36058257532682	7.1724647863167	80.6939042821382	34.1595680708951	na
19	0.871615429226606	5.88954162311584	6.37100890864506	4.12012766017671	5.3031673212469	13.1962497767564	26.2015741459842	na
20	0.185100180894084	2.29253401285725	2.67120782510843	1.32566353925004	6.93579764073565	27.2848878514566	21.5208704707933	na
21	0.909781808656049	2.13696129813454	7.88963691262762	1.53906870856497	8.03704262011028	3.21366543253856	12.6185774892604	na
22	3.29040178995653	1.51387548952366	5.98147732825787	7.19694708410679	11.1961866603468	14.0951524224469	29.7707481257342	na
23	0.0741315803074893	0.58500903249477	1.87087544976224	6.97931374715414	10.449240052322	15.3759366225372	48.6097212083396	na
24	0.186408679874607	11.7352336236184	2.70812859608604	8.40973890412385	9.20195608706253	25.3839636971915	37.510029977667	na
25	6.9832630916004	3.30234403966356	4.29259683706312	14.5803063987774	12.9747650625487	14.3632229068238	21.2810778405717	na
26	2.8952188586581	0.490139023727199	1.08713690886124	11.3958347899561	16.0662638337871	2.64266281546962	66.4027711182526	na
27	1.31302323402457	2.30281985123663	1.08713690886124	22.2907850509092	12.5409711906418	29.6770454842318	11.8195986120423	na
28	0.752346701043709	0.748463949030824	1.08713690886124	1.57188226269159	9.78157836061085	5.20232351958532	na	na
29	1.25860981675965	7.56843026167963	8.10192180448033	4.55377528498556	1.92665065984836	25.2195193771177	na	na
30	0.56265913766989	1.0964839048307	2.01024621600898	3.27485337008093	16.0183329079608	21.7681532064284	na	na
31	1.43751786357649	1.69247257230855	15.2253388609986	17.1113899710068	11.393686655775	15.6256823671614	na	na
32	0.136371496490451	1.42753219023386	0.566161276187036	3.04807349556939	5.68521706840902	10.5967484430522	na	na
33	0.205016832515938	4.6731641284823	1.89975231899421	7.04384784825712	9.93166733195546	17.2684714980762	na	na
34	1.22782987901065	1.68190912509782	3.91191702031406	5.36179660807073	5.87760554508417	17.6623797559893	na	na
35	1.75215228274773	1.76553394515402	5.79033906680704	5.51904355376273	15.8765865519101	10.2990828253018	na	na
36	0.201425957522916	1.78391247292783	9.48509629711448	6.9067392113688	9.62619884118365	10.2990828253018	na	na
37	1.75205122856492	0.179705852507072	5.08129503133467	25.3612768168192	13.1418455155529	17.0973502041749	na	na
38	4.88629718859518	0.240075992339766	4.22646961752115	8.96171126594374	20.2824112964551	13.2036020866499	na	na
39	0.0594058270583229	0.270201741697889	3.78772791084073	3.38493625675447	13.1657292410809	9.02478806673839	na	na
40	4.04132433165637	4.1984830843542	2.35464265113573	7.20382459798709	4.9632031403201	12.2812723354908	na	na
41	1.09551102121551	1.39552840930179	2.3387323793957	11.0156292377923	19.1073365911884	na	na	na
42	0.0118361986353086	3.41939944045359	11.9160238680839	3.75497823072252	9.52888369891761	na	na	na
43	0.350213016907117	2.80805313189072	4.1534561093799	11.2849088136005	na	na	na	na
44	0.0863026834471698	6.60988279252919	4.15327352943419	6.17799008545372	na	na	na	na
45	0.29178456207771	0.902984186867834	5.45119217944525	2.75715418425574	na	na	na	na
46	0.183859698416131	2.21471776517126	5.45119217944525	22.2996524076967	na	na	na	na
47	1.71810048802086	0.920484008659042	14.625483299786	5.15187818518105	na	na	na	na
48	2.24007012339849	3.27983505691648	7.25489569817198	4.84948910460221	na	na	na	na
49	0.261028041394843	0.658245137286589	3.03309452846044	15.3623733777677	na	na	na	na
50	0.482375252880897	11.9551862364436	9.90360379491132	2.41140421101197	na	na	na	na
51	0.0423012226241513	1.61783684266605	3.72035627911931	0.620912317599133	na	na	na	na
52	0.126432665878109	2.40263209357955	0.934724722661322	3.87516229190962	na	na	na	na
53	0.315265506218193	1.9815901808606	4.34854163950961	17.4788119031702	na	na	na	na
54	0.704633997963035	5.80106501886456	0.304107985736894	6.28845787452999	na	na	na	na
55	0.41551900132473	5.80106501886456	3.33606701977977	3.46648215281631	na	na	na	na
56	0.301728984209253	0.826783796448646	9.59134735229466	20.7812349195277	na	na	na	na
57	0.22847656653654	0.546317039912629	2.03142517643637	12.8406023389691	na	na	na	na
58	14.4541731031977	2.00610459105711	7.30590242924371	12.5870305249356	na	na	na	na
59	0.253856994124155	3.80345071739286	5.01654286207877	8.26149688452593	na	na	na	na
60	0.571591056608631	1.50345560725338	5.01654286207877	7.14340362003579	na	na	na	na
61	0.209018830415022	1.43548873736645	3.53352673777824	1.98621779939819	na	na	na	na
62	0.152431641604704	3.03165111000363	3.53352673777824	5.61815678583706	na	na	na	na
63	1.30458332273338	0.895970751461188	2.71736535152997	1.21650423603142	na	na	na	na
64	0.783380986419044	0.376848359805448	2.71736535152997	6.07994282172602	na	na	na	na
65	0.306625972326805	14.267678585172	8.48141822680353	6.0874696705621	na	na	na	na
66	0.0222841395641229	0.984761599762357	3.10918372311132	21.3307413883138	na	na	na	na
67	0.270385156615945	1.0219567310488	2.59207876476669	3.20578725810996	na	na	na	na
68	0.112909810970803	16.0474311649667	3.30213998469539	5.05851800637908	na	na	na	na
69	0.112909810970803	3.55537132144375	1.63556620314747	17.6853670311563	na	na	na	na
70	2.69271215786442	0.237950716780138	16.309449566196	9.43742909611019	na	na	na	na
71	0.0187298460372878	4.43004607048467	6.05789064989847	na	na	na	na	na
72	0.408706398901604	4.16808804364153	5.47655400660593	na	na	na	na	na
73	11.7805102047921	1.55664906860691	3.80868430663615	na	na	na	na	na
74	3.39839502721875	0.951918679352929	5.09744285314674	na	na	na	na	na
75	1.05289998278104	0.904486526592307	2.55823557942922	na	na	na	na	na
76	1.05350785444799	5.50163909281278	2.18313794200906	na	na	na	na	na
77	0.151298178863521	0.723794432995779	3.108904911399	na	na	na	na	na
78	4.01972125995335	1.20782215463262	2.88326237451985	na	na	na	na	na
79	0.191043872004469	0.161489176442037	3.93858037927755	na	na	na	na	na
80	0.247408884482548	0.935851814432548	3.93858037927755	na	na	na	na	na
81	0.273671411169202	0.614387775372629	3.19075216386687	na	na	na	na	na
82	0.517614950907865	4.74258501283404	3.93858037927755	na	na	na	na	na
83	0.723768491627929	0.307480631410353	2.01810407703996	na	na	na	na	na
84	1.41582990159777	7.63046187201705	4.04482666460386	na	na	na	na	na
85	0.51822377891089	5.20371427546787	3.92261653592572	na	na	na	na	na
86	2.47805404667598	2.54859985550676	0.785191445362373	na	na	na	na	na
87	0.84052748698346	1.71150533498902	4.31897496640886	na	na	na	na	na
88	0.246464351277385	1.71150533498902	4.31897496640886	na	na	na	na	na
89	1.25513516967092	1.71150533498902	4.22233886913659	na	na	na	na	na
90	0.0351877206055418	1.26133481393348	19.4061217371186	na	na	na	na	na
91	0.0081661319608789	4.17775940314645	11.4467862734244	na	na	na	na	na
92	1.65694565914991	2.07343408362566	0.896818606758795	na	na	na	na	na
93	2.33398965356439	7.8904486582216	6.20263328152183	na	na	na	na	na
94	0.974501831123412	1.13476158133227	2.34899645182916	na	na	na	na	na
95	0.166786502977089	2.93857099534508	3.00050792974693	na	na	na	na	na
96	0.295403270172138	1.13982366479787	8.14976547374659	na	na	na	na	na
97	2.12915717287744	0.281895122754803	7.61699869904297	na	na	na	na	na
98	8.97663299096356	9.80967471726112	4.315062948444	na	na	na	na	na
99	1.87658186319276	0.791825309139001	1.24182454098221	na	na	na	na	na
100	2.73472300990516	1.63506764573683	12.7540375471487	na	na	na	na	na
101	3.64166004423437	0.927415483821652	21.1010660227816	na	na	na	na	na
102	0.27627349225205	5.99006812911208	3.81360237468136	na	na	na	na	na
103	0.198140115578416	3.87361300727811	3.44067514498692	na	na	na	na	na
104	0.735780009257457	7.54938270422439	8.53114700487309	na	na	na	na	na
105	0.457059675125418	0.539676877523458	2.190732088057	na	na	na	na	na
106	2.08896192684427	1.19578873890517	1.71459483442325	na	na	na	na	na
107	0.784978834901749	2.02019458618424	2.56930220247216	na	na	na	na	na
108	0.36293211813175	0.826733449494771	0.579292392150252	na	na	na	na	na
109	1.09223383388139	8.79936875555435	6.39866688456026	na	na	na	na	na
110	1.63201202494463	0.573662529459969	1.93460146112726	na	na	na	na	na
111	1.01793705517398	2.20564875520564	3.64671204801249	na	na	na	na	na
112	0.789369920043371	9.62901968899154	2.85936115203943	na	na	na	na	na
113	2.25475507813985	1.42078287314626	5.36326522600054	na	na	na	na	na
114	1.15502585755812	9.63879183392186	0.676584458870944	na	na	na	na	na
115	0.720606729517445	3.68745021569289	5.04006859056064	na	na	na	na	na
116	15.7495978306533	1.13191530183783	2.14964174104115	na	na	na	na	na
117	0.975668215896493	4.99694556335304	6.05922090988154	na	na	na	na	na
118	0.252477164664633	9.18753609305753	4.937629584258	na	na	na	na	na
119	0.126227152430228	15.3515173496209	6.52717913149714	na	na	na	na	na
120	0.248371116170675	4.93955471581903	16.2192220715065	na	na	na	na	na
121	0.560411540798235	3.05388220804089	1.80402379159721	na	na	na	na	na
122	5.32858158010897	5.73349659868933	10.1694457689407	na	na	na	na	na
123	3.22288448758655	0.227166957327486	2.93823119280344	na	na	na	na	na
124	0.820504664335413	6.87837806640281	0.953335043800616	na	na	na	na	na
125	5.25478162786351	3.15676672816099	6.32946319863125	na	na	na	na	na
126	1.14915132869225	1.50675051223557	3.73546670055387	na	na	na	na	na
127	3.0060633975973	1.22040872898101	6.9833868885395	na	na	na	na	na
128	0.579492204462881	5.74249101839731	0.984368294026702	na	na	na	na	na
129	2.26011880713383	1.34804824843471	42.0323637464269	na	na	na	na	na
130	2.23964206164163	6.61280990177925	6.84618142176368	na	na	na	na	na
131	0.116223637764706	3.83758756233383	2.95287615662895	na	na	na	na	na
132	3.91674062108712	0.956399466273177	8.46489559677965	na	na	na	na	na
133	0.0724135071373562	0.260825949580364	na	na	na	na	na	na
134	1.19199600556876	1.11069005678307	na	na	na	na	na	na
135	0.0438970626192763	1.10088909346775	na	na	na	na	na	na
136	0.978462016209146	1.2089471755557	na	na	na	na	na	na
137	0.164628527008953	4.68083381543191	na	na	na	na	na	na
138	2.60186995683393	4.68083381543191	na	na	na	na	na	na
139	2.67094204029189	0.823194553124905	na	na	na	na	na	na
140	5.23939830811256	0.823194553124905	na	na	na	na	na	na
141	0.05564177721382	2.3068027730087	na	na	na	na	na	na
142	5.4516390675032	1.62922918108619	na	na	na	na	na	na
143	0.298989672386535	4.67723220586668	na	na	na	na	na	na
144	1.2820981538428	0.815956355612945	na	na	na	na	na	na
145	0.105288868092301	0.407526081690321	na	na	na	na	na	na
146	0.105288868092301	0.589989759514168	na	na	na	na	na	na
147	2.42689094322485	1.12313684111036	na	na	na	na	na	na
148	2.42689094322485	7.57005455464461	na	na	na	na	na	na
149	0.16077041117615	2.56892234075614	na	na	na	na	na	na
150	4.62017055046346	23.0335169178205	na	na	na	na	na	na
151	6.55658208016927	0.215043169659947	na	na	na	na	na	na
152	1.57739543657325	1.6374487374294	na	na	na	na	na	na
153	4.67697377240986	7.01813815889156	na	na	na	na	na	na
154	1.33897461252665	4.79063323620843	na	na	na	na	na	na
155	1.48799011421578	0.680161437755685	na	na	na	na	na	na
156	3.09448252602749	3.47445055458095	na	na	na	na	na	na
157	0.255157650064888	2.50703021424893	na	na	na	na	na	na
158	0.442112117667276	1.12884320234968	na	na	na	na	na	na
159	6.87811398117733	1.36635992197454	na	na	na	na	na	na
160	2.52830102063593	1.32287543365425	na	na	na	na	na	na
161	3.11552572982882	3.11104477676171	na	na	na	na	na	na
162	0.471766883876735	1.44529405038222	na	na	na	na	na	na
163	0.686073858243185	0.21393395226173	na	na	na	na	na	na
164	3.97371279242776	2.7585718153084	na	na	na	na	na	na
165	0.296533451534616	0.928406667332284	na	na	na	na	na	na
166	0.199709803478041	1.31558028665589	na	na	na	na	na	na
167	1.81508671954595	0.707840411283708	na	na	na	na	na	na
168	0.0505622375977133	0.649391832892056	na	na	na	na	na	na
169	0.938295129715053	2.40925179763921	na	na	na	na	na	na
170	0.264123229354646	1.43559855220032	na	na	na	na	na	na
171	2.7454102703324	2.61759933715034	na	na	na	na	na	na
172	0.069916672148234	0.78331554062247	na	na	na	na	na	na
173	1.14932817515543	0.586003556211304	na	na	na	na	na	na
174	0.807384957771854	2.33249564947617	na	na	na	na	na	na
175	0.366277777739307	9.85523093461877	na	na	na	na	na	na
176	0.545531134859333	0.230709378507198	na	na	na	na	na	na
177	0.971198833367378	0.599954604971818	na	na	na	na	na	na
178	0.394415757428135	4.00577406123899	na	na	na	na	na	na
179	0.343426068374853	9.38664862678515	na	na	na	na	na	na
180	1.67577763076503	11.184971045755	na	na	na	na	na	na
181	1.55897341319621	0.912861017897573	na	na	na	na	na	na
182	0.833521426998374	3.53667573990043	na	na	na	na	na	na
183	1.93891278031224	5.65960437117339	na	na	na	na	na	na
184	4.21305451104553	3.46688806128229	na	na	na	na	na	na
185	3.92813901496872	0.873781694066135	na	na	na	na	na	na
186	0.00179848140960281	0.455662333103908	na	na	na	na	na	na
187	1.01948228078051	1.1341600810991	na	na	na	na	na	na
188	0.828666328885848	0.74258085760632	na	na	na	na	na	na
189	0.436667255525594	1.23785158562734	na	na	na	na	na	na
190	1.36305199093283	5.75545836208679	na	na	na	na	na	na
191	0.600150067528389	5.18957495382541	na	na	na	na	na	na
192	3.49350668325271	2.30939856443285	na	na	na	na	na	na
193	2.48148511060646	2.30939856443285	na	na	na	na	na	na
194	0.301400023490521	3.03012045921764	na	na	na	na	na	na
195	0.307911199547512	0.805668020548816	na	na	na	na	na	na
196	0.0708822169755143	1.21698384504692	na	na	na	na	na	na
197	0.765732469241811	1.34251056033756	na	na	na	na	na	na
198	1.08613088170942	2.5398005916328	na	na	na	na	na	na
199	0.0918316689491334	1.58939941199904	na	na	na	na	na	na
200	2.74904426178639	0.756368339609708	na	na	na	na	na	na
201	9.42561815508822	0.662643306730042	na	na	na	na	na	na
202	3.72727051932569	4.63780427748021	na	na	na	na	na	na
203	0.208031057370878	1.01682524111893	na	na	na	na	na	na
204	0.18179522919548	1.7435054920167	na	na	na	na	na	na
205	1.41871668353366	0.775015472189921	na	na	na	na	na	na
206	0.264249823096233	2.73118911636911	na	na	na	na	na	na
207	0.0733295395875397	1.23450198884354	na	na	na	na	na	na
208	0.0821657327847705	3.79961615439524	na	na	na	na	na	na
209	1.85088276724546	0.32780075726511	na	na	na	na	na	na
210	0.0607417727787434	1.14818055470261	na	na	na	na	na	na
211	3.95480036486121	14.9239059122467	na	na	na	na	na	na
212	0.0975499851258483	5.06212220917346	na	na	na	na	na	na
213	0.314649594933444	2.71216279146143	na	na	na	na	na	na
214	4.93960463973459	1.391343550431	na	na	na	na	na	na
215	1.56218893060608	9.9999712888558	na	na	na	na	na	na
216	1.79851673928648	5.86768334484648	na	na	na	na	na	na
217	0.529941934404949	0.798828810520127	na	na	na	na	na	na
218	0.364085111410951	2.27005719983019	na	na	na	na	na	na
219	0.233567619605912	2.27005719983019	na	na	na	na	na	na
220	0.355446730010108	1.3698829747434	na	na	na	na	na	na
221	0.766926524231791	0.12474575991468	na	na	na	na	na	na
222	3.50703346878102	8.04186137482503	na	na	na	na	na	na
223	3.50703346878102	3.5931100046327	na	na	na	na	na	na
224	0.0833652289547668	9.90520401348962	na	na	na	na	na	na
225	1.27883902447444	3.92041074648905	na	na	na	na	na	na
226	0.560012408034147	4.35132145320337	na	na	na	na	na	na
227	2.49009457976116	2.10581737288525	na	na	na	na	na	na
228	0.855834079590425	4.56252986458718	na	na	na	na	na	na
229	0.400208393639572	3.02363049513558	na	na	na	na	na	na
230	0.613273562021065	4.377787704313	na	na	na	na	na	na
231	3.53168210082835	2.2827648306227	na	na	na	na	na	na
232	0.199673533685445	0.314774405706953	na	na	na	na	na	na
233	5.90037987945238	1.11765644458153	na	na	na	na	na	na
234	0.119191156941489	12.3512341911712	na	na	na	na	na	na
235	4.02757644003984	1.10663501598607	na	na	na	na	na	na
236	3.56577795246628	0.131011850436869	na	na	na	na	na	na
237	0.171530696723869	2.0910427922691	na	na	na	na	na	na
238	2.00879333205106	3.02924692470424	na	na	na	na	na	na
239	0.296029930149929	2.614319302772	na	na	na	na	na	na
240	0.0903744581067418	0.568048707262623	na	na	na	na	na	na
241	3.18131655748865	7.26724724247288	na	na	na	na	na	na
242	0.0578658464330171	10.8956906865393	na	na	na	na	na	na
243	0.329428334109073	5.53710581592588	na	na	na	na	na	na
244	1.52351286955502	2.94039555535879	na	na	na	na	na	na
245	0.44893801839279	2.94039555535879	na	na	na	na	na	na
246	0.148028908142489	8.32563280778806	na	na	na	na	na	na
247	0.117086826011204	19.613807484016	na	na	na	na	na	na
248	0.259045740077087	0.64754022083098	na	na	na	na	na	na
249	10.9319957969399	1.79356605863112	na	na	na	na	na	na
250	0.994266583777527	5.83129915520998	na	na	na	na	na	na
251	1.67275869201268	2.98350517053237	na	na	na	na	na	na
252	3.35215573622943	4.00373822464428	na	na	na	na	na	na
253	1.20872397177879	20.0235215401417	na	na	na	na	na	na
254	3.19551189654586	2.52596615989988	na	na	na	na	na	na
255	6.5955155120899	1.22337342881281	na	na	na	na	na	na
256	1.27289336004296	5.0954669876617	na	na	na	na	na	na
257	0.150228577358105	4.58375499392579	na	na	na	na	na	na
258	0.217310248335598	1.86104666250651	na	na	na	na	na	na
259	0.00817534546638732	5.21306297538221	na	na	na	na	na	na
260	3.78042349531868	1.83048636236034	na	na	na	na	na	na
261	0.366616796105941	0.85281433191721	na	na	na	na	na	na
262	0.0748616164101552	1.15663471796962	na	na	na	na	na	na
263	0.132409595288347	10.2955054953723	na	na	na	na	na	na
264	1.73479331350626	3.75581066605223	na	na	na	na	na	na
265	1.14372936207902	2.58785782117152	na	na	na	na	na	na
266	1.44579748104217	0.204272630164597	na	na	na	na	na	na
267	0.12491610858964	2.80450843044898	na	na	na	na	na	na
268	0.411213802455475	0.49808147374128	na	na	na	na	na	na
269	0.128042929240055	9.37426914974718	na	na	na	na	na	na
270	0.221235100981058	9.37426914974718	na	na	na	na	na	na
271	0.458424769279311	2.10950313286678	na	na	na	na	na	na
272	0.0578254726579246	1.05333724967744	na	na	na	na	na	na
273	0.225928547104414	1.05333724967744	na	na	na	na	na	na
274	1.60179854621869	na	na	na	na	na	na	na
275	6.39739653436459	na	na	na	na	na	na	na
276	0.40440406413712	na	na	na	na	na	na	na
277	0.974329511202958	na	na	na	na	na	na	na
278	0.139754336698235	na	na	na	na	na	na	na
279	3.91539423644952	na	na	na	na	na	na	na
280	0.823547172216466	na	na	na	na	na	na	na
281	0.14727049632327	na	na	na	na	na	na	na
282	2.6367446454443	na	na	na	na	na	na	na
283	0.331005033826601	na	na	na	na	na	na	na
284	2.97486393367345	na	na	na	na	na	na	na
285	0.00504213865509007	na	na	na	na	na	na	na
286	0.201397207955953	na	na	na	na	na	na	na
287	1.18037890821539	na	na	na	na	na	na	na
288	0.906396151566279	na	na	na	na	na	na	na
289	0.906396151566279	na	na	na	na	na	na	na
290	1.8010179763906	na	na	na	na	na	na	na
291	1.8010179763906	na	na	na	na	na	na	na
292	1.55389658930487	na	na	na	na	na	na	na
293	3.20746541866292	na	na	na	na	na	na	na
294	0.923791281289366	na	na	na	na	na	na	na
295	2.25132818158688	na	na	na	na	na	na	na
296	8.78855996926547	na	na	na	na	na	na	na
297	8.59677170422151	na	na	na	na	na	na	na
298	4.5868092166553	na	na	na	na	na	na	na
299	0.206755095074704	na	na	na	na	na	na	na
300	0.162279183977197	na	na	na	na	na	na	na
301	1.44089822444729	na	na	na	na	na	na	na
302	1.04378526342242	na	na	na	na	na	na	na
303	5.50112764708606	na	na	na	na	na	na	na
304	6.47343184162462	na	na	na	na	na	na	na
305	3.90907561857272	na	na	na	na	na	na	na
306	0.0418546781012541	na	na	na	na	na	na	na
307	1.42701276607192	na	na	na	na	na	na	na
308	1.0330318512538	na	na	na	na	na	na	na
309	1.23964949246457	na	na	na	na	na	na	na
310	0.779420687471109	na	na	na	na	na	na	na
311	0.51715335170994	na	na	na	na	na	na	na
312	0.248555150217578	na	na	na	na	na	na	na
313	0.89533855880288	na	na	na	na	na	na	na
314	0.19753199230756	na	na	na	na	na	na	na
315	1.04827092764777	na	na	na	na	na	na	na
316	4.23890905686674	na	na	na	na	na	na	na
317	2.4624589045171	na	na	na	na	na	na	na
318	4.94718550381878	na	na	na	na	na	na	na
319	0.45357943030321	na	na	na	na	na	na	na
320	0.00401411197605039	na	na	na	na	na	na	na
321	3.26524812263469	na	na	na	na	na	na	na
322	1.35799135528543	na	na	na	na	na	na	na
323	1.48253338556981	na	na	na	na	na	na	na
324	0.160577983445652	na	na	na	na	na	na	na
325	0.761597919210327	na	na	na	na	na	na	na
326	0.636289396023968	na	na	na	na	na	na	na
327	0.278169271334996	na	na	na	na	na	na	na
328	0.09089098385094	na	na	na	na	na	na	na
329	0.911322940838486	na	na	na	na	na	na	na
330	1.85452819219818	na	na	na	na	na	na	na
331	1.1372521890883	na	na	na	na	na	na	na
332	0.179392404673448	na	na	na	na	na	na	na
333	0.268775422860233	na	na	na	na	na	na	na
334	0.193927329260432	na	na	na	na	na	na	na
335	0.741990332223447	na	na	na	na	na	na	na
336	0.417858765433124	na	na	na	na	na	na	na
337	0.339868458551767	na	na	na	na	na	na	na
338	0.879865152508861	na	na	na	na	na	na	na
339	0.085072661233343	na	na	na	na	na	na	na
340	0.252036997351937	na	na	na	na	na	na	na
341	0.238432643782696	na	na	na	na	na	na	na
342	0.791682418136132	na	na	na	na	na	na	na
343	1.51494563630223	na	na	na	na	na	na	na
344	0.420990515400909	na	na	na	na	na	na	na
345	0.609653541941444	na	na	na	na	na	na	na
346	0.0817547186669487	na	na	na	na	na	na	na
347	0.524372109280933	na	na	na	na	na	na	na
348	2.03638856034066	na	na	na	na	na	na	na
349	1.23100342473653	na	na	na	na	na	na	na
350	0.415536528064483	na	na	na	na	na	na	na
351	1.48313143419942	na	na	na	na	na	na	na
352	0.099336018271714	na	na	na	na	na	na	na
353	0.552558143771274	na	na	na	na	na	na	na
354	0.92608806268072	na	na	na	na	na	na	na
355	0.0368730077545916	na	na	na	na	na	na	na
356	0.0747505048504333	na	na	na	na	na	na	na
357	0.118624948689507	na	na	na	na	na	na	na
358	1.39927919425466	na	na	na	na	na	na	na
359	0.0946984385878207	na	na	na	na	na	na	na
360	0.796161669402835	na	na	na	na	na	na	na
361	5.54913131365676	na	na	na	na	na	na	na
362	0.325652155315175	na	na	na	na	na	na	na
363	0.0768788828090292	na	na	na	na	na	na	na
364	0.258370868939151	na	na	na	na	na	na	na
365	0.141209736785115	na	na	na	na	na	na	na
366	2.40957098232793	na	na	na	na	na	na	na
367	3.03282827700949	na	na	na	na	na	na	na
368	2.65454042326712	na	na	na	na	na	na	na
369	0.0917853443560404	na	na	na	na	na	na	na
370	0.85909317934933	na	na	na	na	na	na	na
371	2.23280654060309	na	na	na	na	na	na	na
372	0.531517863780438	na	na	na	na	na	na	na
373	0.871626170992435	na	na	na	na	na	na	na
374	0.134026563593445	na	na	na	na	na	na	na
375	0.134026563593445	na	na	na	na	na	na	na
376	1.98502717417859	na	na	na	na	na	na	na
377	1.98502717417859	na	na	na	na	na	na	na
378	0.87149190949182	na	na	na	na	na	na	na
379	0.568573501574809	na	na	na	na	na	na	na
380	0.98180333484936	na	na	na	na	na	na	na
381	0.197371679140423	na	na	na	na	na	na	na
382	0.0154815474534136	na	na	na	na	na	na	na
383	0.669304641220705	na	na	na	na	na	na	na
384	0.47289298119084	na	na	na	na	na	na	na
385	0.378513009183806	na	na	na	na	na	na	na
386	0.130190852228832	na	na	na	na	na	na	na
387	0.427722929673111	na	na	na	na	na	na	na
388	0.320019678844552	na	na	na	na	na	na	na
389	0.0610776490475891	na	na	na	na	na	na	na
390	3.9998763056471	na	na	na	na	na	na	na
391	1.95413747587913	na	na	na	na	na	na	na
392	1.52301080132695	na	na	na	na	na	na	na
393	0.429898089463471	na	na	na	na	na	na	na
394	0.39705368123486	na	na	na	na	na	na	na
395	0.181827811735474	na	na	na	na	na	na	na
396	0.157569623414701	na	na	na	na	na	na	na
397	0.424096794167414	na	na	na	na	na	na	na
398	0.0116384831466905	na	na	na	na	na	na	na
399	1.84246280104435	na	na	na	na	na	na	na
400	0.419171472699627	na	na	na	na	na	na	na
401	0.385314507158202	na	na	na	na	na	na	na
402	1.4157778882935	na	na	na	na	na	na	na
403	0.329560932485305	na	na	na	na	na	na	na
404	0.622603853517743	na	na	na	na	na	na	na
405	1.15932359894461	na	na	na	na	na	na	na
406	1.04508051379493	na	na	na	na	na	na	na
407	0.22738983323716	na	na	na	na	na	na	na
408	3.32945983982408	na	na	na	na	na	na	na
409	2.41140892462617	na	na	na	na	na	na	na
410	3.05385411869625	na	na	na	na	na	na	na
411	0.250127650724638	na	na	na	na	na	na	na
412	10.2474333954594	na	na	na	na	na	na	na
413	3.10341284460077	na	na	na	na	na	na	na
414	1.00415871114115	na	na	na	na	na	na	na
415	1.05346058608964	na	na	na	na	na	na	na
416	0.626970750505071	na	na	na	na	na	na	na
417	1.18094267535779	na	na	na	na	na	na	na
418	0.301687664069537	na	na	na	na	na	na	na
419	2.82050879882633	na	na	na	na	na	na	na
420	2.9753195677267	na	na	na	na	na	na	na
421	0.205957221486559	na	na	na	na	na	na	na
422	0.454161869868412	na	na	na	na	na	na	na
423	0.112419599301365	na	na	na	na	na	na	na
424	0.112419599301365	na	na	na	na	na	na	na
425	0.360300673592227	na	na	na	na	na	na	na
426	0.233443208739637	na	na	na	na	na	na	na
427	0.112419599301365	na	na	na	na	na	na	na
428	0.286109018517461	na	na	na	na	na	na	na
429	0.395211766199283	na	na	na	na	na	na	na
430	0.670963866776649	na	na	na	na	na	na	na
431	0.148721907631022	na	na	na	na	na	na	na
432	2.89177687987873	na	na	na	na	na	na	na
433	0.184154229452343	na	na	na	na	na	na	na
434	0.600981033738602	na	na	na	na	na	na	na
435	0.0911579134095728	na	na	na	na	na	na	na
436	2.90125903647487	na	na	na	na	na	na	na
437	0.392260119918086	na	na	na	na	na	na	na
438	1.4554371638164	na	na	na	na	na	na	na
439	0.0513798141207218	na	na	na	na	na	na	na
440	0.0513798141207218	na	na	na	na	na	na	na
441	0.598660119269928	na	na	na	na	na	na	na
442	0.598660119269928	na	na	na	na	na	na	na
443	6.97372733965655	na	na	na	na	na	na	na
444	0.536923654880415	na	na	na	na	na	na	na
445	0.663784213329111	na	na	na	na	na	na	na
446	1.27043458369371	na	na	na	na	na	na	na
447	0.815485231013913	na	na	na	na	na	na	na
448	19.2089792539678	na	na	na	na	na	na	na
449	0.187081283750411	na	na	na	na	na	na	na
450	2.03381526625982	na	na	na	na	na	na	na
451	0.0497407195550501	na	na	na	na	na	na	na
452	0.844965571331546	na	na	na	na	na	na	na
453	3.1000436554525	na	na	na	na	na	na	na
454	0.649983170696996	na	na	na	na	na	na	na
455	4.27517901241105	na	na	na	na	na	na	na
456	0.156170215783552	na	na	na	na	na	na	na
457	0.642878548693634	na	na	na	na	na	na	na
458	1.04998734037526	na	na	na	na	na	na	na
459	2.88159340281594	na	na	na	na	na	na	na
460	2.64920523529659	na	na	na	na	na	na	na
461	0.243873782062063	na	na	na	na	na	na	na
462	0.173064638620528	na	na	na	na	na	na	na
463	5.63888027977747	na	na	na	na	na	na	na
464	0.0951439904393836	na	na	na	na	na	na	na
465	0.0820974597615343	na	na	na	na	na	na	na
466	0.641094883970022	na	na	na	na	na	na	na
467	1.81606211070442	na	na	na	na	na	na	na
468	0.748689560107551	na	na	na	na	na	na	na
469	13.0789193290553	na	na	na	na	na	na	na
470	15.3441766608522	na	na	na	na	na	na	na
471	0.600621326711226	na	na	na	na	na	na	na
472	0.843442622628586	na	na	na	na	na	na	na
473	0.220600862190511	na	na	na	na	na	na	na
474	5.99232153283494	na	na	na	na	na	na	na
475	0.319365377200775	na	na	na	na	na	na	na
476	0.76339911013259	na	na	na	na	na	na	na
477	0.994831615166962	na	na	na	na	na	na	na
478	0.51572231182599	na	na	na	na	na	na	na
479	0.364559684103324	na	na	na	na	na	na	na
480	1.49995946194826	na	na	na	na	na	na	na
481	0.74554970138245	na	na	na	na	na	na	na
482	14.53894764514	na	na	na	na	na	na	na
483	2.96185200490289	na	na	na	na	na	na	na
484	0.979284751840041	na	na	na	na	na	na	na
485	0.803721681449178	na	na	na	na	na	na	na
486	1.35598179889254	na	na	na	na	na	na	na
487	0.48253461508872	na	na	na	na	na	na	na
488	0.124601708999399	na	na	na	na	na	na	na
489	0.798974341508842	na	na	na	na	na	na	na
490	0.19724395091687	na	na	na	na	na	na	na
491	0.800826326969271	na	na	na	na	na	na	na
492	0.15769700728961	na	na	na	na	na	na	na
493	0.438223936319299	na	na	na	na	na	na	na
494	0.603020748563756	na	na	na	na	na	na	na
495	0.589025303247232	na	na	na	na	na	na	na
496	0.429681184834608	na	na	na	na	na	na	na
497	1.00619440752758	na	na	na	na	na	na	na
498	3.42980449043948	na	na	na	na	na	na	na
499	0.00217332679320226	na	na	na	na	na	na	na
500	0.0221132261079449	na	na	na	na	na	na	na
501	0.0911363880771918	na	na	na	na	na	na	na
502	0.406152503044038	na	na	na	na	na	na	na
503	0.521590588323753	na	na	na	na	na	na	na
504	4.05091690119771	na	na	na	na	na	na	na
505	2.17704389554436	na	na	na	na	na	na	na
506	3.87562285995262	na	na	na	na	na	na	na
507	1.26331931501702	na	na	na	na	na	na	na
508	4.63141721033254	na	na	na	na	na	na	na
509	0.740015987799453	na	na	na	na	na	na	na
510	0.217615165632008	na	na	na	na	na	na	na
511	0.467664848280278	na	na	na	na	na	na	na
512	0.467664848280278	na	na	na	na	na	na	na
513	0.457330322298366	na	na	na	na	na	na	na
514	0.167414338933497	na	na	na	na	na	na	na
515	0.461016856678734	na	na	na	na	na	na	na
516	0.461016856678734	na	na	na	na	na	na	na
517	1.37843403776746	na	na	na	na	na	na	na
518	0.323460284687187	na	na	na	na	na	na	na
519	0.713308081128845	na	na	na	na	na	na	na
520	0.0709481005741543	na	na	na	na	na	na	na
521	0.329740310481745	na	na	na	na	na	na	na
522	4.60961096074715	na	na	na	na	na	na	na
523	0.17304781180256	na	na	na	na	na	na	na
524	32.6369407644731	na	na	na	na	na	na	na
525	0.0545580651262636	na	na	na	na	na	na	na
526	1.6926150903171	na	na	na	na	na	na	na
527	3.03640717054515	na	na	na	na	na	na	na
528	1.19170640069524	na	na	na	na	na	na	na
529	1.00689711590562	na	na	na	na	na	na	na
530	5.50544992686408	na	na	na	na	na	na	na
531	5.9220115631442	na	na	na	na	na	na	na
532	0.569473541999105	na	na	na	na	na	na	na
533	0.689164234030281	na	na	na	na	na	na	na
534	0.424362273845453	na	na	na	na	na	na	na
535	0.0903660935314298	na	na	na	na	na	na	na
536	15.8777685176352	na	na	na	na	na	na	na
537	0.464411178252163	na	na	na	na	na	na	na
538	0.165783369731617	na	na	na	na	na	na	na
539	0.0730113033435376	na	na	na	na	na	na	na
540	1.12852775260757	na	na	na	na	na	na	na
541	0.200069458284926	na	na	na	na	na	na	na
542	1.07081427929324	na	na	na	na	na	na	na
543	2.67563042279583	na	na	na	na	na	na	na
544	1.74955415181608	na	na	na	na	na	na	na
545	0.191225751768383	na	na	na	na	na	na	na
546	0.378754150896836	na	na	na	na	na	na	na
547	0.323570279171955	na	na	na	na	na	na	na
548	0.83777476914295	na	na	na	na	na	na	na
549	7.73679042819386	na	na	na	na	na	na	na
550	0.163973504076503	na	na	na	na	na	na	na
551	0.0708905133551614	na	na	na	na	na	na	na
552	2.00337974083732	na	na	na	na	na	na	na
553	0.778665464470139	na	na	na	na	na	na	na
554	7.22854654454829	na	na	na	na	na	na	na
555	1.16250330342832	na	na	na	na	na	na	na
556	6.96927388405788	na	na	na	na	na	na	na
557	0.0244832220885052	na	na	na	na	na	na	na
558	0.459169930973127	na	na	na	na	na	na	na
559	0.671201506012521	na	na	na	na	na	na	na
560	0.155084742201474	na	na	na	na	na	na	na
561	3.25420095288257	na	na	na	na	na	na	na
562	0.103891489011796	na	na	na	na	na	na	na
563	0.140119582864615	na	na	na	na	na	na	na
564	0.0101538382064223	na	na	na	na	na	na	na
565	0.0101538382064223	na	na	na	na	na	na	na
566	0.0101538382064223	na	na	na	na	na	na	na
567	0.139494160144066	na	na	na	na	na	na	na
568	0.0350164518243131	na	na	na	na	na	na	na
569	1.18250205253425	na	na	na	na	na	na	na
570	1.41345721312302	na	na	na	na	na	na	na
571	9.29284701483324	na	na	na	na	na	na	na
572	0.285485165470254	na	na	na	na	na	na	na
573	0.30460501779242	na	na	na	na	na	na	na
574	0.365294606979166	na	na	na	na	na	na	na
575	1.36663463645874	na	na	na	na	na	na	na
576	0.0732688619889053	na	na	na	na	na	na	na
577	0.0163304242580962	na	na	na	na	na	na	na
578	0.57724882143527	na	na	na	na	na	na	na
579	0.823529146495909	na	na	na	na	na	na	na
580	0.208540010509537	na	na	na	na	na	na	na
581	0.803769688420526	na	na	na	na	na	na	na
582	0.295481811539958	na	na	na	na	na	na	na
583	0.122292964893745	na	na	na	na	na	na	na
584	0.459733177636098	na	na	na	na	na	na	na
585	0.944787596791185	na	na	na	na	na	na	na
586	0.944787596791185	na	na	na	na	na	na	na
587	9.25301865454387	na	na	na	na	na	na	na
588	2.39269243885948	na	na	na	na	na	na	na
589	2.72256384028721	na	na	na	na	na	na	na
590	0.727628372647514	na	na	na	na	na	na	na
591	3.36344222150981	na	na	na	na	na	na	na
592	2.5725067507401	na	na	na	na	na	na	na
593	6.55251883381717	na	na	na	na	na	na	na
594	1.52103820225317	na	na	na	na	na	na	na
595	17.9222825854385	na	na	na	na	na	na	na
596	0.232895132876831	na	na	na	na	na	na	na
597	1.59143208911295	na	na	na	na	na	na	na
598	0.238259739448287	na	na	na	na	na	na	na
599	0.123340896524339	na	na	na	na	na	na	na
600	2.05491165850626	na	na	na	na	na	na	na
601	0.169080259496114	na	na	na	na	na	na	na
602	0.0534634979562316	na	na	na	na	na	na	na
603	9.48945241054837	na	na	na	na	na	na	na
604	0.15089362174843	na	na	na	na	na	na	na
605	1.96617789133757	na	na	na	na	na	na	na
606	0.21623596100097	na	na	na	na	na	na	na
607	0.252786833636551	na	na	na	na	na	na	na
608	1.4362704633063	na	na	na	na	na	na	na
609	1.72296105452402	na	na	na	na	na	na	na
610	36.4246796304988	na	na	na	na	na	na	na
611	1.29584409787996	na	na	na	na	na	na	na
612	0.207563717234962	na	na	na	na	na	na	na
613	2.92665752898417	na	na	na	na	na	na	na
614	7.51920416845357	na	na	na	na	na	na	na
615	0.159866830705891	na	na	na	na	na	na	na
616	0.669363796230632	na	na	na	na	na	na	na
617	0.574660730867061	na	na	na	na	na	na	na
618	1.43272473689574	na	na	na	na	na	na	na
619	3.03941300565667	na	na	na	na	na	na	na
620	0.0648073880919475	na	na	na	na	na	na	na
621	0.171716126420362	na	na	na	na	na	na	na
622	0.413963784094878	na	na	na	na	na	na	na
623	1.46653200879797	na	na	na	na	na	na	na
624	2.50333463994087	na	na	na	na	na	na	na
625	0.155150529346489	na	na	na	na	na	na	na
626	0.719734983667686	na	na	na	na	na	na	na
627	0.461429274681223	na	na	na	na	na	na	na
628	0.123841836673384	na	na	na	na	na	na	na
629	0.151059104762437	na	na	na	na	na	na	na
630	6.4720710742412	na	na	na	na	na	na	na
631	4.38810640461412	na	na	na	na	na	na	na
632	0.400509800020296	na	na	na	na	na	na	na
633	0.42933989838482	na	na	na	na	na	na	na
634	1.37134743823629	na	na	na	na	na	na	na
635	0.757944828913735	na	na	na	na	na	na	na
636	0.140961640444751	na	na	na	na	na	na	na
637	4.22600957781463	na	na	na	na	na	na	na
638	11.0672755711714	na	na	na	na	na	na	na
639	0.710745285048179	na	na	na	na	na	na	na
640	2.35534277359405	na	na	na	na	na	na	na
641	0.0884007223220564	na	na	na	na	na	na	na
642	0.433091180084683	na	na	na	na	na	na	na
643	0.30791001513881	na	na	na	na	na	na	na
644	0.777801503234643	na	na	na	na	na	na	na
645	0.0548052069382656	na	na	na	na	na	na	na
646	0.735084002810816	na	na	na	na	na	na	na
647	0.0233293696129593	na	na	na	na	na	na	na
648	5.87761373981094	na	na	na	na	na	na	na
649	2.09433776589837	na	na	na	na	na	na	na
650	3.28823824388396	na	na	na	na	na	na	na
651	0.207906455181353	na	na	na	na	na	na	na
652	2.02637174808139	na	na	na	na	na	na	na
653	0.303542807447407	na	na	na	na	na	na	na
654	0.0459691030515066	na	na	na	na	na	na	na
655	0.104290427638555	na	na	na	na	na	na	na
656	0.234340068868724	na	na	na	na	na	na	na
657	3.62664915160977	na	na	na	na	na	na	na
658	2.76091870146783	na	na	na	na	na	na	na
659	2.76091870146783	na	na	na	na	na	na	na
660	0.131824444700716	na	na	na	na	na	na	na
661	0.131824444700716	na	na	na	na	na	na	na
662	0.178967339996785	na	na	na	na	na	na	na
663	6.82009858092484	na	na	na	na	na	na	na
664	0.0936333366362687	na	na	na	na	na	na	na
665	10.0693881244316	na	na	na	na	na	na	na
666	1.76787129518941	na	na	na	na	na	na	na
667	0.301340173761933	na	na	na	na	na	na	na
668	1.94771255821971	na	na	na	na	na	na	na
669	0.87325546541741	na	na	na	na	na	na	na
670	0.0747994448548459	na	na	na	na	na	na	na
671	4.07451898501376	na	na	na	na	na	na	na
672	2.28480947988675	na	na	na	na	na	na	na
673	0.296910731851115	na	na	na	na	na	na	na
674	0.219039622516677	na	na	na	na	na	na	na
675	0.425082763708987	na	na	na	na	na	na	na
676	0.500586747268559	na	na	na	na	na	na	na
677	0.0544387930457684	na	na	na	na	na	na	na
678	0.0308825749024888	na	na	na	na	na	na	na
679	5.39711183917925	na	na	na	na	na	na	na
680	0.131002558573632	na	na	na	na	na	na	na
681	4.08227565711378	na	na	na	na	na	na	na
682	3.47534863760401	na	na	na	na	na	na	na
683	5.96372450765911	na	na	na	na	na	na	na
684	2.30423239406377	na	na	na	na	na	na	na
685	0.233496530699142	na	na	na	na	na	na	na
686	3.42287285471038	na	na	na	na	na	na	na
687	0.356955911937739	na	na	na	na	na	na	na
688	0.423352213193881	na	na	na	na	na	na	na
689	0.907347447162095	na	na	na	na	na	na	na
690	1.26323153382077	na	na	na	na	na	na	na
691	0.756074499512952	na	na	na	na	na	na	na
692	6.63693480134609	na	na	na	na	na	na	na
693	7.81355733446392	na	na	na	na	na	na	na
694	0.0191944139631968	na	na	na	na	na	na	na
695	0.482579649524792	na	na	na	na	na	na	na
696	0.460268261597274	na	na	na	na	na	na	na
697	2.24398063153516	na	na	na	na	na	na	na
698	7.57986908689891	na	na	na	na	na	na	na
699	0.248760249657267	na	na	na	na	na	na	na
700	0.122756515515533	na	na	na	na	na	na	na
701	0.0219059707661324	na	na	na	na	na	na	na
702	1.96894536581576	na	na	na	na	na	na	na
703	2.75553191979816	na	na	na	na	na	na	na
704	1.44348145558061	na	na	na	na	na	na	na
705	1.85979536926179	na	na	na	na	na	na	na
706	2.72546823300916	na	na	na	na	na	na	na
707	3.45561169283341	na	na	na	na	na	na	na
708	0.664760508452833	na	na	na	na	na	na	na
709	3.94520130793651	na	na	na	na	na	na	na
710	0.186119034125198	na	na	na	na	na	na	na
711	5.94435334378878	na	na	na	na	na	na	na
712	3.18272428231972	na	na	na	na	na	na	na
713	0.540771803549232	na	na	na	na	na	na	na
714	0.264819753377574	na	na	na	na	na	na	na
715	1.42895892743488	na	na	na	na	na	na	na
716	1.42895892743488	na	na	na	na	na	na	na
717	1.42895892743488	na	na	na	na	na	na	na
718	5.46863643453506	na	na	na	na	na	na	na
719	0.107841698341986	na	na	na	na	na	na	na
720	1.50031563636805	na	na	na	na	na	na	na
721	2.58117641162782	na	na	na	na	na	na	na
722	0.915526236910832	na	na	na	na	na	na	na
723	0.0502548899896085	na	na	na	na	na	na	na
724	2.05205584129729	na	na	na	na	na	na	na
725	0.159484502357919	na	na	na	na	na	na	na
726	0.129577645202462	na	na	na	na	na	na	na
727	2.7203760515926	na	na	na	na	na	na	na
728	1.57741972897188	na	na	na	na	na	na	na
729	0.512712403622458	na	na	na	na	na	na	na
730	0.246407663224506	na	na	na	na	na	na	na
731	0.248401162958529	na	na	na	na	na	na	na
732	2.52704199266825	na	na	na	na	na	na	na
733	1.41570504755795	na	na	na	na	na	na	na
734	1.96012857805984	na	na	na	na	na	na	na
735	10.7904758478341	na	na	na	na	na	na	na
736	6.23091390460197	na	na	na	na	na	na	na
737	1.50289654550056	na	na	na	na	na	na	na
738	8.74680986563968	na	na	na	na	na	na	na
739	0.776517359056534	na	na	na	na	na	na	na
740	2.44036674401967	na	na	na	na	na	na	na
741	4.01920111666269	na	na	na	na	na	na	na
742	14.0718179274739	na	na	na	na	na	na	na
743	3.15259468868422	na	na	na	na	na	na	na
744	0.834613463072579	na	na	na	na	na	na	na
745	0.454680293980615	na	na	na	na	na	na	na
746	6.49171896199407	na	na	na	na	na	na	na
747	1.13894460312459	na	na	na	na	na	na	na
748	1.13894460312459	na	na	na	na	na	na	na
749	0.176194480958206	na	na	na	na	na	na	na
750	0.176194480958206	na	na	na	na	na	na	na
751	1.30777091990901	na	na	na	na	na	na	na
752	1.30777091990901	na	na	na	na	na	na	na
753	0.0331565780939207	na	na	na	na	na	na	na
