# Supplementary material for: Effects of stochastic coding on olfactory discrimination in flies and mice
Source: PLoS Biol. 2023 Oct 31;21(10):e3002206. doi: 10.1371/journal.pbio.3002206 (PMC10618007; doi:10.1371/journal.pbio.3002206)
Supplement: S8 Data — (XLSX) [file pbio.3002206.s009.xlsx]

## Sheet: figs2c
	signal	SD
1	0.766167	0.210687
2	0.739883	0.188843
3	0.759383	0.317748
4	0.568975	0.284258
5	0.342785	0.403861
6	0.198033	0.0481616
7	0.10255	0.0299106
8	0.86275	0.495358
9	0.358776	0.120353
10	0.183053	0.0641307
11	0.241078	0.0560783
12	0.18585	0.0620133
13	0.19615	0.044477
14	0.136287	0.073274
15	0.188593	0.0497909
16	0.241176	0.193122
17	0.983717	0.552784
18	0.801167	0.458793
19	0.260067	0.0330267
20	0.5744	0.232692
21	0.244494	0.133548
22	0.412717	0.225777
23	0.131136	0.0893724
24	0.43895	0.295991
25	0.225367	0.0987436
26	0.3903	0.189434
27	0.278433	0.120415
28	0.2328	0.094977
29	0.207287	0.100156
30	0.300233	0.155666
31	0.4652	0.158309
32	0.60792	0.212953
33	0.722494	0.0670247
34	0.178966	0.0767867
35	0.1407	0.0727307
36	0.367867	0.128355
37	0.161614	0.0400021
38	0.451475	0.180681
39	0.23195	0.087891
40	0.7885	0.209016
41	0.144118	0.0510792
42	0.2609	0.260922
43	0.334448	0.156069
44	0.297175	0.0960199
45	0.320633	0.224911
46	0.269605	0.0305396
47	0.25522	0.135047
48	1.28055	0.617042
49	0.482952	0.300628
50	0.1898	0.0701115
51	0.300867	0.124407
52	0.32312	0.178951
53	0.871283	0.231911
54	0.56615	0.0299106
55	0.543617	0.329383
56	0.52136	0.0835382
57	0.23584	0.0953985
58	0.3438	0.0732992
59	0.20595	0.0262337
60	0.359	0.180802
61	0.266431	0.160677
62	0.306633	0.145369
63	0.677083	0.243942
64	0.3252	0.0407294
65	0.1694	0.0247487
66	0.16125	0.0177488
67	0.245473	0.0444442
68	0.362649	0.158735
69	0.15943	0.0211704
70	0.0980223	0.00589333
71	0.28365	0.0745607
72	0.24924	0.0600622
73	0.174737	0.0705519
74	0.304833	0.0313516
75	0.974733	0.483794
76	0.2474	0.160089
77	0.85615	0.142421
78	0.33285	0.00784889
79	0.260224	0.106739
80	0.162274	0.0812129
81	1.27612	0.234842
82	0.225139	0.0289055
83	0.239859	0.092689
84	0.299854	0.11844
85	1.36597	0.307198
86	0.54895	0.262973
87	0.4591	0.227459
88	0.551267	0.156346
89	0.175402	0.0140464
90	0.355533	0.107794
91	0.141926	0.00357284
92	0.18503	0.0244233
93	0.528725	0.150509
94	0.435033	0.259329
95	0.115724	0.0575831
96	0.2497	0.0342948
97	0.205257	0.102474
98	0.264	0.0292742
99	0.340512	0.088791
100	0.479733	0.372379
101	0.206112	0.122241
102	0.323354	0.223649
103	0.27426	0.0934402
104	0.276642	0.143104
105	0.2832	0.118087
106	0.3022	0.116814
107	0.301487	0.126973
108	0.22311	0.0348041
109	0.191	0.0282843
110	0.0918262	0.0633087
111	0.133303	0.0564224
112	0.13009	0.0465094
113	0.3671	0.270125
114	0.25985	0.164968
115	0.23281	0.153145
116	0.314	0.209728
117	0.419676	0.0749466
118	0.18115	0.0293449
119	0.229316	0.0377372
120	0.305594	0.207034
121	0.668913	0.713594
122	0.333285	0.220606
123	0.202219	0.0910484
124	0.103689	0.0195316
125	0.199833	0.0136841
126	0.5255	0.598448
127	0.15685	0.106844
128	0.35475	0.252932
129	0.2491	0.161618
130	0.2401	0.116449
131	0.30035	0.246919
132	1.93232	0.31734
133	0.251186	0.214568
134	0.144579	0.0442945
135	0.154633	0.0626103
136	1.60733	0.432942
137	1.0724	0.363713
138	0.2446	0.140714
139	0.45	0.107507
140	0.284246	0.121263
141	0.305967	0.134493
142	0.281333	0.121738

## Sheet: figs2d
	signal	SD
1	3.87369	5.36543
2	20.5544	27.0166
3	8.20595	5.60389
4	0.862451	0.211009
5	3.4437	2.83826
6	18.0785	14.7533
7	61.1228	21.5531
8	34.7949	22.7306
9	4.73747	4.56489
10	4.167	4.25176
11	16.5443	16.5663
12	6.18983	4.66961
13	27.0402	11.8087
14	10.7971	11.3461
15	20.2113	17.2179
16	2.50635	2.19626
17	13.2217	16.2093
18	3.29104	4.04791
19	2.8668	1.67548
20	19.4954	8.93858
21	1.54621	0.212901
22	10.1971	1.52033
23	4.80935	5.33748
24	10.1611	3.02424
25	5.45065	5.24172
26	10.1318	11.1461
27	4.49329	4.81546
28	17.7561	15.5876
29	12.177	12.2089
30	19.8103	18.6349
31	4.62782	4.31067
32	4.62782	4.31067
33	11.171	13.4279
34	51.2715	10.0246
35	4.62782	4.31067
36	7.41508	6.23101
37	156.181	36.2779
38	7.53909	5.70979
39	29.4059	17.4802
40	24.9473	9.23556
41	12.4661	10.8773
42	24.3647	12.4698
43	9.58709	8.11838
44	3.77831	4.7535
45	2.47142	3.44637
46	12.5477	8.12281
47	15.4789	13.2864
48	4.21898	2.9858
49	8.14472	4.16522
50	30.8573	17.6381
51	10.5332	12.0661
52	73.4317	13.2224
53	6.08038	5.43129
54	6.38015	2.56069
55	6.99741	4.3431
56	21.9664	7.26548
57	35.4556	22.3439
58	29.4524	17.5026
59	12.2871	9.73677
60	12.3	6.90486
61	24.435	14.166
62	24.435	14.166
63	4.2842	2.63694
64	7.26608	8.40605
65	32.52	33.6475
66	23.5582	8.00021
67	9.17014	11.369
68	8.54785	6.44571
69	6.0555	7.83385
70	2.34004	0.351804
71	46.9409	44.1202
72	21.1083	13.2114
73	13.2094	6.38911
74	44.4975	45.8357
75	27.2243	14.0544
76	1.96056	1.0356
77	17.3021	14.6614
78	6.9556	9.6862
79	9.21128	5.31111
80	48.9304	38.6654
81	2.99386	1.23793
82	2.65759	1.13748
83	16.9894	12.2615
84	7.12322	5.07241
85	30.2737	11.4376
86	42.9326	51.3431
87	21.039	12.8141
88	4.38594	3.25723
89	6.76989	9.17012
90	24.6928	24.2059
91	15.9506	18.8523
92	5.71013	2.49933
93	4.989	5.81621
94	7.22168	6.22602
95	18.6927	20.2716
96	13.3654	7.2027
97	6.72764	2.75705
98	19.1134	8.05578
99	7.06214	4.86557
100	11.4469	9.32125
101	7.13565	8.50465
102	0.718823	0.397089
103	0.960304	0.314596
104	2.89903	4.01419
105	2.89903	4.01419
106	1.08081	1.20365
107	37.4111	37.9321
108	2.89903	4.01419
109	16.7939	22.425
110	30.9974	37.294
111	14.0867	5.52975
112	5.58211	7.53724
113	21.6051	11.9759
114	13.6776	1.34858
115	11.2322	13.9061
116	26.4395	32.1462
117	3.61194	0.87718
118	8.85887	3.99131
119	3.68194	2.62054
120	13.1193	1.59345
121	2.63298	3.01893
122	47.8207	52.7683
123	5.36066	1.88392
124	6.47135	0.554851
125	15.941	7.30815
126	40.6009	21.526
127	9.61053	2.31513
128	7.92636	3.27324
129	23.2043	19.4439
130	23.2043	19.4439
131	3.30714	0.194047
132	2.18527	0.0465679
133	1.50976	1.30185
134	8.02442	4.96269
135	7.86151	3.83018
136	15.2138	12.2412
137	47.5192	29.053
138	31.0164	16.559
139	8.46618	7.55318
140	6.01382	8.27384
141	23.729	14.7869
142	5.74195	2.63042
143	20.1902	7.70621
144	12.1266	1.73225
145	17.6769	6.37222
146	3.58388	1.72005
147	1.50739	2.03097
148	57.0707	65.4749
149	3.93905	3.26364
150	17.222	15.5012
151	107.592	37.1142
152	5.06601	6.16604
153	10.4318	14.8281
154	15.4409	9.62179
155	5.51144	6.14634
156	4.08783	1.14847
157	25.2936	22.8472
158	64.1897	55.542
159	14.2215	19.6374
160	10.7212	7.11004
161	13.5501	7.51682
162	11.2706	5.59066
163	30.198	23.3988
164	0.951803	0.268517
165	110.498	25.2508
166	17.595	8.93078
167	36.3799	43.6798
168	62.7881	42.6095
169	17.7202	18.8523
170	5.16413	8.68611
171	16.6724	10.8817
172	10.1006	14.5786
173	6.2266	7.88415
174	6.27905	4.8278
175	10.1669	5.5351
176	6.23662	7.5008
177	8.24026	6.78629
178	33.7234	19.6204
179	31.7761	23.208
180	3.80767	3.28921
181	2.65133	2.06051
182	3.61795	4.0743
183	24.7145	10.6454
184	22.0066	6.18461
185	11.0759	6.4123
186	11.0754	10.6246
187	14.5365	12.1
188	14.5365	12.1
189	2.89518	2.72181
190	4.83129	6.37176
191	0.645957	0.804699
192	3.74341	4.93762
193	9.76374	5.43676
194	35.3449	14.9822
195	39.0013	9.53848
196	3.07814	2.07137
197	14.3939	12.9649
198	18.509	18.255
199	13.9586	16.8385
200	2.45755	1.51387
201	4.28489	3.08224
202	19.3464	4.53573
203	18.9703	25.387
204	1.22992	0.0530894
205	18.7935	10.2067
206	30.5218	5.05708
207	20.5012	11.8746
208	8.08825	2.24511
209	26.4096	15.5287
210	20.8149	18.3264
211	37.1894	31.4513
212	16.8195	19.6375
213	44.2093	33.0895
214	10.1944	2.2653
215	6.84602	8.43962
216	6.84602	8.43962
217	33.8453	4.92771
218	6.84602	8.43962
219	9.92095	2.21828
220	110.146	28.4916
221	2.4926	2.19454
222	19.151	19.2444
223	18.6088	5.97803
224	11.5961	9.72339
225	5.04534	0.613773
226	20.6087	12.0238
227	16.711	13.5939
228	8.29374	11.0692
229	11.4759	6.0441
230	31.5618	37.9496
231	4.53905	4.16098
232	0.810955	0.763101
233	8.89618	9.27497
234	11.7543	8.18392
235	58.8295	15.9743
236	4.55929	2.93847
237	25.5769	7.94431
238	5.41713	4.18462
239	8.48507	10.7842
240	20.3299	10.6801
241	1.12758	0.671572
242	39.2387	18.5607
243	19.4824	19.9085
244	3.1673	0.471077
245	11.0973	5.59744
246	6.54027	8.89169
247	13.3774	14.3057
248	13.3774	14.3057
249	12.8593	6.47172
250	9.42274	5.73642
251	9.42274	5.73642
252	3.70966	4.92884
253	7.24631	6.44883
254	7.24631	6.44883
255	22.6171	32.0237
256	8.29116	5.43358
257	23.9603	14.96
258	15.4945	20.5369
259	6.91221	6.59321
260	30.1975	42.5592
261	2.15871	2.50333
262	4.78315	2.44792
263	8.08078	10.0322
264	17.0737	7.06224
265	40.094	18.9153
266	29.1606	19.1032
267	3.30693	2.43503
268	35.1975	37.0899
269	22.7917	17.1913
270	44.5816	36.2753
271	3.14376	2.95367
272	8.80571	11.9306
273	2.29465	0.832553
274	8.8226	12.0919
275	4.36151	4.73763
276	43.4919	67.5426
277	17.9139	18.037
278	38.5161	36.1762
279	16.1544	17.9118
280	14.6041	5.67184
281	16.7188	10.3653
282	5.68313	0.677876
283	38.5552	45.9331
284	10.1565	9.34336
285	9.10755	7.0246
286	14.7498	20.6906
287	4.52766	2.15884
288	20.7068	14.4311
289	19.9878	6.59697
290	36.7501	20.2974
291	13.5932	8.25725
292	61.4061	80.4049
293	19.7582	6.59591
294	6.82196	2.78638
295	5.8217	9.17721
296	24.2266	11.9703
297	8.29041	7.70916
298	12.2155	12.691
299	22.934	28.629
300	0.908668	0.732993
301	7.6887	6.64547
302	27.5135	38.3559
303	6.54971	4.02465
304	12.6271	5.45208
305	6.027	0.202088
306	4.88163	0.229136
307	10.5029	8.5359
308	10.5029	8.5359
309	8.50867	8.68353
310	31.7966	15.3023
311	10.5029	8.5359
312	5.38161	5.11514
313	10.7862	7.16104
314	145.784	38.3597
315	14.7231	12.9674
316	34.2228	21.5748
317	44.228	24.8047
318	6.09615	3.47253
319	22.97	29.4119
320	5.39219	2.90528
321	26.4512	13.6469
322	20.7596	8.46241
323	14.0877	8.94145
324	15.3504	18.0125
325	3.8256	2.94266
326	1.0433	1.18859
327	3.52355	5.0178
328	10.4603	8.16694
329	54.7313	22.7079
330	4.44276	4.2564
331	10.7236	6.99706
332	33.5453	24.9329
333	39.5694	16.1373
334	25.706	12.6469
335	4.40356	1.57287
336	2.09384	1.41771
337	11.0381	3.76034
338	4.83579	3.1525
339	18.7233	16.56
340	18.7233	16.56
341	13.8135	8.1106
342	11.5173	4.92029
343	11.5173	4.92029
344	3.29278	3.7306
345	3.29278	3.7306
346	9.22721	7.86285
347	6.51692	5.50672
348	18.7089	5.72726
349	3.26383	0.193789
350	1.6301	1.61232
351	2.35996	2.72797
352	4.49255	0.545778
353	30.2802	36.829
354	10.2757	8.55862
355	39.0395	29.9861
356	50.7226	8.10334
357	92.1341	124.108
358	0.860173	1.03904
359	6.54979	4.72835
360	11.2596	9.78335
361	17.9234	2.39645
362	28.0726	20.5858
363	19.1625	11.1287
364	2.72065	0.178084
365	13.8978	5.28995
366	20.0656	13.4291
367	6.76987	5.44325
368	10.0281	7.97511
369	4.51537	3.97276
370	14.4076	12.4296
371	5.46544	7.5321
372	22.0313	16.8839
373	5.2915	2.48687
374	12.4442	3.14025
375	5.78118	7.50688
376	51.7497	45.7741
377	0.855736	0.312146
378	15.6505	8.71634
379	7.50996	5.1032
380	30.5248	38.5067
381	22.5698	22.6338
382	3.08264	2.91455
383	11.0343	0.858889
384	3.71363	4.39498
385	29.9447	25.217
386	5.26232	5.30985
387	118.664	41.8423
388	6.93643	4.44813
389	12.356	10.0293
390	24.5953	10.3617
391	2.83136	0.898763
392	2.59757	2.4408
393	9.63701	0.233597
394	5.51431	6.05632
395	5.74239	1.95934
396	2.39152	1.23726
397	10.4704	9.7168
398	16.5404	17.7175
399	25.6293	13.6522
400	3.13326	1.3698
401	6.26399	3.23315
402	8.00135	8.42597
403	18.2299	12.3528
404	44.5993	2.29879
405	9.09635	6.517
406	10.3038	5.62954
407	2.34401	1.7654
408	9.32998	11.0991
409	39.4209	22.239
410	21.7327	23.8863
411	0.922838	0.170075
412	9.69898	4.48981
413	33.626	20.7392
414	30.7247	18.2719
415	2.39982	0.370577
416	20.312	15.8801
417	11.5068	14.0618
418	16.0231	22.3361
419	37.5466	51.967
420	3.31153	2.5665
421	4.82281	2.88436
422	15.8907	10.7773
423	44.7399	61.5259
424	34.0108	11.3008
425	3.65144	4.78525
426	14.1467	18.5042
427	1.24182	1.11725
428	14.4212	11.0922
429	22.6384	26.0693
430	14.7979	8.97913
431	13.8676	7.79725
432	3.49513	2.10129
433	29.0242	12.8514
434	107.964	50.5098
435	7.75032	2.68574
436	34.9576	33.8621
437	34.0237	18.7505
438	9.40417	8.70329
439	12.5769	8.91358
440	20.8342	9.15417
441	56.2695	71.9061
442	14.129	9.07151
443	1.82265	2.29014
444	6.93296	5.52515
445	4.53664	0.381044
446	2.97032	2.17274
447	4.95141	5.56352
448	25.4025	6.92566
449	23.0218	28.083
450	20.7583	18.3951
451	10.1696	7.41072
452	23.0246	11.0294
453	9.23759	10.6164
454	9.23759	10.6164
455	23.5498	10.3971
456	13.7321	8.86175
457	13.7321	8.86175
458	12.1205	6.8478
459	3.22267	2.93153
460	4.86794	2.36569
461	9.17513	9.2073
462	5.37004	6.18018
463	15.4019	14.882
464	55.554	46.1462
465	21.027	18.6616
466	22.7497	2.94079
467	41.5625	42.9738
468	5.84195	4.30509
469	10.1592	10.4952
470	6.3576	1.61604
471	4.57225	5.83968
472	25.6812	14.8003
473	6.85147	2.16075
474	32.4519	31.5327
475	25.1741	10.6276
476	3.02547	1.36266
477	22.7965	20.737
478	2.65057	1.80574
479	1.54478	0.540417
480	18.5512	10.8942
481	4.0673	0.272031
482	17.0631	10.7479
483	6.97402	9.83995
484	16.523	10.7381
485	5.15894	8.15799
486	3.10006	2.31321
487	9.72457	5.64358
488	10.9248	4.24982
489	4.93801	6.41551
490	15.1985	3.6267
491	1.3112	0.0214141
492	42.8686	37.106
493	114.979	41.8425
494	17.6048	14.1611
495	21.0652	7.21608
496	28.9084	19.2982
497	7.62496	9.85719
498	14.2868	12.1406
499	4.59272	0.565311
500	14.302	20.4814
501	1.80423	2.14347
502	3.97244	4.6703
503	59.6956	33.5007
504	20.2485	8.54639
505	62.9866	15.0381
506	11.2363	4.92839
507	13.4402	5.74594
508	2.43301	2.17473
509	10.8487	6.77779
510	5.56537	2.89302
511	12.1599	3.17756
512	24.3212	9.1643
513	5.73238	4.60777
514	39.9999	11.1216
515	23.4707	17.55
516	3.19532	3.7504
517	16.1579	26.4765
518	7.94113	5.92532
519	12.1749	19.7366
520	9.08023	8.21823
521	9.08023	8.21823
522	5.47953	2.81736
523	0.498983	0.191308
524	13.167	3.43531
525	42.6615	15.9299
526	30.5717	12.1243
527	32.1674	44.5206
528	6.41157	6.65032
529	14.3724	18.7035
530	39.6208	17.6033
531	15.6816	6.62276
532	12.0331	9.38912
533	17.4053	11.1436
534	16.375	17.6709
535	8.42327	10.0237
536	18.2501	16.3142
537	17.4058	1.54347
538	12.0945	11.6311
539	17.5112	24.3577
540	43.2513	15.5872
541	4.81073	1.83436
542	27.1185	5.67613
543	9.13106	6.176
544	7.83528	6.08473
545	1.2591	1.00037
546	4.47063	5.82309
547	10.117	5.61244
548	35.3707	9.08797
549	49.4049	61.2815
550	4.42654	5.89113
551	0.524047	0.382783
552	75.8889	36.3577
553	2.54223	1.32
554	13.5081	7.64297
555	8.36417	10.9539
556	12.117	11.3979
557	10.4573	1.03882
558	2.27219	2.44455
559	29.069	35.0765
560	16.8786	13.6465
561	43.5828	41.8115
562	15.2462	7.01171
563	18.8749	21.4369
564	22.1484	29.411
565	11.7616	1.18523
566	11.7616	1.18523
567	33.3025	14.9183
568	78.4552	63.0221
569	2.59016	2.1047
570	7.17426	7.4164
571	23.3252	1.1765
572	11.934	2.51873
573	16.015	17.9705
574	80.0941	65.5205
575	10.1039	13.8366
576	9.96124	12.9362
577	4.89349	1.8223
578	20.3819	3.4913
579	18.6224	20.6006
580	18.335	17.9031
581	7.44419	5.44394
582	20.8523	25.764
583	7.32195	1.68685
584	3.41126	4.5368
585	2.62498	3.28866
586	4.62654	6.5416
587	41.182	18.5325
588	15.0232	18.4302
589	10.3514	6.91484
590	0.817091	0.651204
591	112.086	65.9726
592	18.2565	15.353
593	7.87434	9.56514
594	22.5731	33.214
595	11.218	7.62925
596	1.99233	1.45224
597	37.4971	50.1599
598	37.4971	50.1599
599	8.43801	4.02825
600	4.21335	4.11382
601	4.21335	4.11382

## Sheet: figs2a1
	2	3	4	5	6
1	0.291668618665928	0.243199651080921	0.499595917424435	0.335453155449891	0.274987909160216
2	0.350340315469982	0.232614435609847	0.80075244584984	0.35029733792562	0.255233822780579
3	0.333673740705194	0.126993231345307	0.546220717050327	0.265080158721054	0.418429175266245
4	0.226750020579321	0.438146535719943	0.485354537244099	0.529141086040213	1.17817410158372
5	0.537643197124504	0.432473826785354	0.48317556882863	0.553820869424418	0.574161456912026
6	0.264012993786122	0.407977018296506	0.400201512955761	0.16023140006805	0.561934211840635
7	0.681524661584837	0.518484897185098	0.378922233475763	0.262861989736402	0.572656722039313
8	0.092768583390289	0.340304117359211	0.466648358880705	0.240981387786343	0.405104176766954
9	0.247515962514176	0.429057924327496	0.323108848574668	0.340699180777631	0.547050283599127
10	0.35442500798209	0.516920655871801	0.369396642014819	0.517288690444695	0.674316223454396
11	1.00008586530409	0.348916516276961	0.284663862353289	0.677478397820273	0.481856759699466
12	0.113275099304724	0.701457638416924	0.499248051131187	1.13881569171749	0.413495150562068
13	0.0528316114884588	0.622479717101138	0.593083481654252	na	0.266172267920989
14	0.127378788939164	0.404505975333563	0.421155904441226	na	0.605910004270541
15	0.125244005523817	0.213202971034152	0.735835784791797	na	0.360284181641143
16	0.146096442393915	0.503626947362527	0.854220104707282	na	0.496334228056783
17	0.11007009292825	0.603069487093439	na	na	0.166350382280496
18	0.181055078257961	0.474080397955821	na	na	0.184028602999137
19	0.132787964075819	0.437709579467655	na	na	0.224894394584621
20	0.0601223108564188	0.403761142401255	na	na	0.283612025512002
21	0.647085591190923	0.102848359144522	na	na	0.822104363036369
22	0.0235808480431746	0.394991567838078	na	na	0.164227654072416
23	0.410178961066638	0.495445261093164	na	na	0.269354143267221
24	0.500468245790715	0.30318992526512	na	na	0.339158180896498
25	0.12838924694304	0.596113885954197	na	na	0.238903586111197
26	0.386431062051006	0.137343819723974	na	na	na
27	0.479047293785002	0.26075755766899	na	na	na
28	0.0800813278559874	0.776219819856091	na	na	na
29	0.0251738669614993	0.691651924095219	na	na	na
30	0.131996260611632	0.66191385633518	na	na	na
31	0.497589703028444	0.0684773343463445	na	na	na
32	0.110887199776981	0.648806615768728	na	na	na
33	0.416973278453932	0.485003162583992	na	na	na
34	0.386545467412368	0.404895425433857	na	na	na
35	0.155995023857583	0.439568417908301	na	na	na
36	0.148085189777287	0.432718048740207	na	na	na
37	0.68944047612131	na	na	na	na
38	0.423263673101128	na	na	na	na
39	0.357516082308458	na	na	na	na
40	0.634858618629292	na	na	na	na
41	0.657812723949805	na	na	na	na
42	0.667923157006147	na	na	na	na
43	0.17858201963086	na	na	na	na
44	0.161992445041357	na	na	na	na
45	0.164564513887421	na	na	na	na
46	1.06679644323619	na	na	na	na
47	0.450246630856567	na	na	na	na
48	0.188366842537842	na	na	na	na
49	0.681184792077063	na	na	na	na
50	0.712986879860262	na	na	na	na
51	0.306368665246561	na	na	na	na
52	0.575283113066733	na	na	na	na
53	0.426613906177885	na	na	na	na

## Sheet: figs2a2
	2	3	4	5	6
1	0.0850705831144908	0.0591460702858816	0.249596080707163	0.112528819501289	0.075618350184307
2	0.122738336643607	0.0541094756540876	0.641204479534501	0.122708224957776	0.0651443042911881
3	0.111338165236197	0.0161272808075227	0.298357071734974	0.070267490547579	0.17508297471399
4	0.0514155718327225	0.191972386763387	0.235569026823434	0.279990288935816	1.3880942136426
5	0.289060207414258	0.187033610854368	0.233458630312871	0.306717555410018	0.32966137860334
6	0.0697028608879106	0.166445247458108	0.16016125097208	0.0256741015677673	0.315770058436955
7	0.464475864348327	0.268826588609042	0.143582059022261	0.0690964256481804	0.32793572129681
8	0.008606010064241	0.115806892291632	0.217760690846055	0.0580720292594318	0.164109394034031
9	0.0612641516993191	0.184090702428219	0.104399328027248	0.116075931782549	0.299264012785886
10	0.125617086283105	0.267206964466933	0.136453879131824	0.267587589261988	0.454702369213799
11	1.00017173798102	0.121742735330851	0.0810335145298924	0.458976979513123	0.232185936868069
12	0.012831248122495	0.492042818493447	0.249248616558288	1.29690117970199	0.170978239538347
13	0.00279117917246745	0.387480998202313	0.351748016211129	na	0.0708476762102029
14	0.0162253558716082	0.163625084080557	0.177372295845707	na	0.367126933275127
15	0.0156860609196498	0.0454555068577893	0.54145430218016	na	0.129804691540828
16	0.0213441704801585	0.253640102109698	0.729691987286119	na	0.246347665940723
17	0.0121154253572336	0.363692806263144	na	na	0.0276724496848672
18	0.0327809413629964	0.224752223725949	na	na	0.033866526721814
19	0.017632643403401	0.191589675957752	na	na	0.0505774887155834
20	0.00361469226271586	0.163023060113166	na	na	0.0804357810150207
21	0.418719762326906	0.0105777849787205	na	na	0.675855583723434
22	0.000556056394435293	0.156018338663183	na	na	0.0269707223621292
23	0.168246780101706	0.245466006739674	na	na	0.0725516544952185
24	0.250468465044835	0.0919241307822692	na	na	0.115028271669022
25	0.016483798730601	0.355351765027413	na	na	0.0570749234567901
26	0.149328965717869	0.0188633248163716	na	na	na
27	0.229486309682734	0.0679945038814967	na	na	na
28	0.00641301907117815	0.602517208737422	na	na	na
29	0.000633723577795265	0.478382384104619	na	na	na
30	0.0174230128154539	0.43812995320851	na	na	na
31	0.247595512559935	0.00468914531918105	na	na	na
32	0.0122959710743802	0.42095002466527	na	na	na
33	0.17386671494462	0.235228067716475	na	na	na
34	0.149417398377046	0.163940305537264	na	na	na
35	0.024334447468328	0.193220394022407	na	na	na
36	0.0219292234313752	0.187244909705532	na	na	na
37	0.475328170114378	na	na	na	na
38	0.179152136967059	na	na	na	na
39	0.127817749109188	na	na	na	na
40	0.403045465647893	na	na	na	na
41	0.432717579790262	na	na	na	na
42	0.446121343665058	na	na	na	na
43	0.0318915377354367	na	na	na	na
44	0.0262415522504769	na	na	na	na
45	0.0270814792310031	na	na	na	na
46	1.13805465130139	na	na	na	na
47	0.20272202859769	na	na	na	na
48	0.0354820673676762	na	na	na	na
49	0.464012720957072	na	na	na	na
50	0.508350290852872	na	na	na	na
51	0.0938617590449592	na	na	na	na
52	0.330950660179752	na	na	na	na
53	0.181999424944353	na	na	na	na

## Sheet: figs2b1
	2	3	4	5	6	7	8
1	1.38509502153701	0.682905249854563	0.963571992495981	0.816071906819374	1.00133056873921	0.352619615360342	0.232280889378605
2	1.31439310285531	0.824191459506072	0.436708596222707	1.00261698315562	1.05084123482828	0.653275904003735	0.370203266314093
3	0.244662158230722	0.754399630250892	0.876277374491708	0.630193602283987	0.195520404577805	0.458497420236109	0.180063678297459
4	1.02033983498917	1.22998040837707	0.14909393567116	0.594265257204184	0.511796606585465	0.757357433795229	0.330754581519323
5	0.851894909482057	1.07170039264869	1.10981400575554	0.792438850326834	0.647355903474928	0.533877592566331	0.228518256816668
6	1.2259647208617	0.940668815723095	1.10011339239268	1.39257473973707	0.561371249831337	0.900078946451197	0.678623512412795
7	0.584443579408505	0.840315207189613	0.877870482930583	1.20313632610657	1.15688826947146	0.774846041179142	0.258671933072573
8	0.137692180311895	0.594444534184193	0.931467961370931	0.381681184442537	1.03007235216117	0.423884420172174	0.525340149371579
9	0.297629162904445	0.872548846135031	0.931467961370931	1.11519559859986	0.516243602594025	0.986275845357177	0.263126687156434
10	0.961667990227978	0.571602817044687	0.931467961370931	1.68200907153182	0.980281175855799	0.748473526023989	0.414897719027122
11	1.20202894061582	0.893249321356973	0.707707706409231	0.544424421284774	0.538907001511275	0.271534761519075	0.743259775382179
12	0.846803341347893	0.620672050291393	0.401353443301716	0.581802017506775	1.01392655137027	0.413633313969426	0.35261177157061
13	1.2581034687945	0.579739111129469	0.625888395174198	0.430734678951409	0.392550055423689	0.47177470561203	0.606782840779971
14	1.39449236496604	0.579739111129469	1.1959002816299	0.556831910583857	0.458448705067957	0.696926607094602	0.467840420821598
15	0.858352623554815	1.03467256622981	0.421474001262056	0.845707980932556	0.611395065370804	0.49409567072147	0.363915115471417
16	0.511400916473301	0.847378885979541	0.487206134887249	0.321247238955383	0.89215922553375	0.481255720658426	0.667562377227359
17	1.14553175717612	0.790210966145739	0.360483167927444	0.583435740507181	0.623156089271785	0.560838550511402	0.23875065717097
18	0.61550299542396	0.428011727193062	0.663177714164142	0.52667551309062	0.344953847417885	0.768096286736701	na
19	0.339593955323021	0.721715335579707	0.823553717761119	1.27096462239331	0.507574664023753	0.842119777621476	na
20	1.23978452191911	0.71209503317346	0.777160901231761	0.504397477302955	1.20065881954952	0.421290016071694	na
21	0.754074066154867	0.609062552031035	0.672930566782354	0.503272917650287	0.719327957001921	0.769157674560237	na
22	1.29367513654991	1.18191905727566	0.900723371699816	1.00686937424699	0.543094607754784	0.551101881802867	na
23	0.150341461233135	1.16580669689616	1.20631729317345	0.619977218103166	0.579213217701848	0.830655996121404	na
24	0.939908307459626	0.862129490360008	1.16754574178933	0.880750185544844	0.145595312450471	0.865574533099955	na
25	0.483679936149996	0.814301776351549	0.655102830563313	0.407637699992695	1.00487832372271	0.376802315979651	na
26	0.528217559748283	1.38466580899741	0.754281978283972	0.491981671088082	1.42407508692917	0.479091566896264	na
27	0.576587493765135	1.38466580899741	0.813682675976498	0.669261617200735	0.407823408519948	0.565805837666871	na
28	0.413489076259986	1.38466580899741	0.939533283641515	0.556936212385827	0.641271322482889	na	na
29	0.377806909238642	0.554306957864244	0.771294469135787	0.945472644276589	0.616761372666021	na	na
30	0.742653256533907	0.35143499091049	0.614478363786176	0.532678546602086	0.442783496978024	na	na
31	1.35454530353556	0.530184376241718	0.630423145503297	0.677609792175225	0.439381094919563	na	na
32	0.437701984395628	0.862287747183527	0.569626941193893	0.71644147088595	0.64204871871101	na	na
33	1.08447018415526	1.2171394525005	0.634698972093672	0.678217846587139	0.479027649579331	na	na
34	0.409809607012413	1.42143240045873	0.652491864710463	0.925471110409485	0.441494043700284	na	na
35	0.688965248344891	0.623136225402875	0.34066958840814	0.272636523991093	0.645330750759705	na	na
36	1.19185425838753	0.903279947476087	0.587151100741114	0.966245868589837	0.645330750759705	na	na
37	0.552414767268377	0.554742251016814	0.1597581080094	0.887509253940316	0.909658837622145	na	na
38	0.327600172163761	0.496040090326546	0.133705026852701	0.971677531336506	0.804389921526911	na	na
39	1.11366152189472	1.44334107044661	0.804040129914578	0.342559618538684	0.780277678134744	na	na
40	1.33530489425418	0.768875228059643	0.862707768191219	0.746156655922812	1.07913645127411	na	na
41	1.35024847533194	1.20270217140831	0.76636000992076	0.396586781431569	na	na	na
42	0.0985978200153299	0.730361993609096	0.679525201055884	0.459898587181206	na	na	na
43	1.23805448720542	0.578942115517036	1.00283631743048	na	na	na	na
44	1.21584021113679	0.95930077547136	0.811697824079671	na	na	na	na
45	0.242855946889175	0.832385101981105	1.0982914820795	na	na	na	na
46	0.450544205621706	0.832385101981105	0.0515430832897863	na	na	na	na
47	0.711729734541478	0.244568336675303	0.546357892782012	na	na	na	na
48	0.121458450673596	0.234448565140535	0.462915344420912	na	na	na	na
49	1.14658447995697	0.277577263443932	0.594697331800371	na	na	na	na
50	1.10346134147729	0.587993681161233	0.598065922942973	na	na	na	na
51	0.0857395744016585	0.223595664032542	0.89968179840437	na	na	na	na
52	0.240894988423559	0.880421999702877	0.346532767705772	na	na	na	na
53	0.412955666660002	0.838504044966481	0.968660665860386	na	na	na	na
54	0.837945953268424	0.940991297258889	0.708725817538043	na	na	na	na
55	0.837945953268424	1.04257892452416	0.796939540033977	na	na	na	na
56	0.0586752196978334	0.310604554199789	1.03395740410447	na	na	na	na
57	0.021309943672332	0.772479069171159	0.576309489668296	na	na	na	na
58	0.61844801490179	1.02186954076345	0.422164222506994	na	na	na	na
59	0.804608746770775	1.06938804795521	0.649890354520081	na	na	na	na
60	1.37580348519818	1.06938804795521	0.849775400356127	na	na	na	na
61	0.458106027195455	0.608784792635573	1.17567643047444	na	na	na	na
62	0.142847001783019	0.608784792635573	0.438613003090656	na	na	na	na
63	0.479941326362526	0.889946482386765	0.893843610276441	na	na	na	na
64	1.34734182179658	0.889946482386765	0.261315311210672	na	na	na	na
65	1.14725992815771	1.4159071039404	1.62108629667408	na	na	na	na
66	0.828534765532015	0.655345862105074	0.373401687577887	na	na	na	na
67	0.280949902382678	0.953850097257106	1.03723688783651	na	na	na	na
68	0.865279342398373	1.35487095863523	0.554751470334126	na	na	na	na
69	1.38082819684466	1.08623579708624	0.256934773964371	na	na	na	na
70	0.282114320256199	1.55299299729978	1.13573850532804	na	na	na	na
71	1.0638910520642	1.10878878936719	na	na	na	na	na
72	0.652681786641741	0.3883717967262	na	na	na	na	na
73	1.26620576235304	0.919940199646436	na	na	na	na	na
74	0.863836872868167	0.607455487221044	na	na	na	na	na
75	1.12613510573233	0.408442788903025	na	na	na	na	na
76	0.281034683107259	1.57637983134849	na	na	na	na	na
77	0.940116860872723	0.929888474327024	na	na	na	na	na
78	1.31885299284365	0.864316609247521	na	na	na	na	na
79	1.24574756651439	0.812720125547038	na	na	na	na	na
80	1.31901769129727	0.812720125547038	na	na	na	na	na
81	0.616007556220562	1.02054995072322	na	na	na	na	na
82	1.33824508884866	0.812720125547038	na	na	na	na	na
83	0.0431648594956378	0.950484187493775	na	na	na	na	na
84	0.165687341073602	0.663907639790412	na	na	na	na	na
85	0.880449360102437	0.780755335237994	na	na	na	na	na
86	0.222210483026888	0.677082868574947	na	na	na	na	na
87	1.23277764334106	0.427209750789638	na	na	na	na	na
88	1.23277764334106	0.427209750789638	na	na	na	na	na
89	1.23277764334106	0.868891590313276	na	na	na	na	na
90	0.121651560040559	0.884529810615391	na	na	na	na	na
91	0.813468504544038	1.26149132910728	na	na	na	na	na
92	1.33463974463792	0.517353767924376	na	na	na	na	na
93	1.20239083677221	1.07116688570158	na	na	na	na	na
94	0.916707362992853	0.51614863602907	na	na	na	na	na
95	0.696250236281518	1.05306767257207	na	na	na	na	na
96	0.644501257836655	1.0990943596355	na	na	na	na	na
97	0.595586635693039	0.781807869604566	na	na	na	na	na
98	0.473019201780718	1.22204081439979	na	na	na	na	na
99	0.148731290464138	0.775018895745368	na	na	na	na	na
100	1.35952940639523	0.332272512569172	na	na	na	na	na
101	1.32865056267805	1.2778870233093	na	na	na	na	na
102	0.624368879479946	0.72871212290596	na	na	na	na	na
103	1.32543821510201	1.0035057255565	na	na	na	na	na
104	1.4093611659973	0.129267154459278	na	na	na	na	na
105	1.15964344070829	0.736927382105245	na	na	na	na	na
106	0.511780187317058	1.27719891843628	na	na	na	na	na
107	1.2414920310373	0.315370309719744	na	na	na	na	na
108	0.73633944908036	0.349834392092798	na	na	na	na	na
109	1.05376469198454	0.629890672485275	na	na	na	na	na
110	0.362823534107689	1.5813312663395	na	na	na	na	na
111	1.3705653902272	0.580343127443014	na	na	na	na	na
112	0.939250313358266	1.29275256914998	na	na	na	na	na
113	0.119278619183803	1.43205960491924	na	na	na	na	na
114	1.19136040259462	1.18802753709244	na	na	na	na	na
115	1.40277120492983	0.427519716971874	na	na	na	na	na
116	0.476811236355261	0.803814393854241	na	na	na	na	na
117	0.330050278973427	1.6386093429759	na	na	na	na	na
118	0.552308116925817	0.260903021938458	na	na	na	na	na
119	1.30939639882366	0.0886753372868257	na	na	na	na	na
120	0.333831191486688	0.360387743082799	na	na	na	na	na
121	1.03892488022984	0.38130664285623	na	na	na	na	na
122	1.24832286962061	0.209308367907755	na	na	na	na	na
123	0.806668211383792	0.77658024851273	na	na	na	na	na
124	1.39407661617075	0.519230023437065	na	na	na	na	na
125	0.431777425728494	0.808510055109636	na	na	na	na	na
126	0.0335303528816618	1.29865577915075	na	na	na	na	na
127	0.0469384186787013	1.10623106045984	na	na	na	na	na
128	1.2804516283647	1.25283210758332	na	na	na	na	na
129	0.538793005484129	0.588587941371057	na	na	na	na	na
130	0.51592644913167	0.840961068132864	na	na	na	na	na
131	1.1734260787141	1.21472272859767	na	na	na	na	na
132	0.76920220134817	1.47140041972699	na	na	na	na	na
133	1.13925734972971	na	na	na	na	na	na
134	0.958052555807868	na	na	na	na	na	na
135	0.357180639732305	na	na	na	na	na	na
136	0.651910927065567	na	na	na	na	na	na
137	0.884457547674535	na	na	na	na	na	na
138	0.884457547674535	na	na	na	na	na	na
139	1.13296391638537	na	na	na	na	na	na
140	1.13296391638537	na	na	na	na	na	na
141	0.852137357072645	na	na	na	na	na	na
142	0.844988774902173	na	na	na	na	na	na
143	0.306124486552693	na	na	na	na	na	na
144	0.0593748350601825	na	na	na	na	na	na
145	0.989088003360294	na	na	na	na	na	na
146	1.15594165208935	na	na	na	na	na	na
147	0.121485150201724	na	na	na	na	na	na
148	1.21627277364847	na	na	na	na	na	na
149	0.832899590377724	na	na	na	na	na	na
150	1.34703367937683	na	na	na	na	na	na
151	1.20794475520862	na	na	na	na	na	na
152	0.721908414062561	na	na	na	na	na	na
153	0.733305716804344	na	na	na	na	na	na
154	0.580755449132362	na	na	na	na	na	na
155	0.0654565424037669	na	na	na	na	na	na
156	0.380632340434808	na	na	na	na	na	na
157	0.795274927201888	na	na	na	na	na	na
158	0.879830187867089	na	na	na	na	na	na
159	1.37813193956806	na	na	na	na	na	na
160	0.469974864992673	na	na	na	na	na	na
161	0.252346958565633	na	na	na	na	na	na
162	1.29850339301741	na	na	na	na	na	na
163	0.364769189669313	na	na	na	na	na	na
164	0.0778382194888597	na	na	na	na	na	na
165	1.18347409386729	na	na	na	na	na	na
166	1.00903112867789	na	na	na	na	na	na
167	0.317431313988588	na	na	na	na	na	na
168	0.939646900955113	na	na	na	na	na	na
169	0.0242395582641364	na	na	na	na	na	na
170	0.341205248086355	na	na	na	na	na	na
171	0.928026036202682	na	na	na	na	na	na
172	0.437181550961515	na	na	na	na	na	na
173	0.753150756294891	na	na	na	na	na	na
174	1.18961332807296	na	na	na	na	na	na
175	0.564142234614767	na	na	na	na	na	na
176	0.184296098146108	na	na	na	na	na	na
177	0.154418593037556	na	na	na	na	na	na
178	1.39399520833645	na	na	na	na	na	na
179	1.38406755545228	na	na	na	na	na	na
180	1.37519220648528	na	na	na	na	na	na
181	1.3105095331444	na	na	na	na	na	na
182	1.30802029081192	na	na	na	na	na	na
183	1.15155105033156	na	na	na	na	na	na
184	0.56226612923409	na	na	na	na	na	na
185	0.601204352803264	na	na	na	na	na	na
186	1.25648798606061	na	na	na	na	na	na
187	0.0839926239943524	na	na	na	na	na	na
188	0.731482397797898	na	na	na	na	na	na
189	1.12362516606655	na	na	na	na	na	na
190	1.21984384564116	na	na	na	na	na	na
191	0.886156264368552	na	na	na	na	na	na
192	1.14926365523315	na	na	na	na	na	na
193	1.14926365523315	na	na	na	na	na	na
194	0.56497777054085	na	na	na	na	na	na
195	0.909658410987492	na	na	na	na	na	na
196	0.485973362319243	na	na	na	na	na	na
197	1.15086206876216	na	na	na	na	na	na
198	1.03307528475519	na	na	na	na	na	na
199	0.254189831580414	na	na	na	na	na	na
200	0.450396544641315	na	na	na	na	na	na
201	0.681262201897346	na	na	na	na	na	na
202	0.587248789472784	na	na	na	na	na	na
203	0.0668823646032555	na	na	na	na	na	na
204	1.41094269366262	na	na	na	na	na	na
205	0.746181088509475	na	na	na	na	na	na
206	0.389007790001412	na	na	na	na	na	na
207	1.29921093935984	na	na	na	na	na	na
208	0.23862310647235	na	na	na	na	na	na
209	0.0163316578531959	na	na	na	na	na	na
210	0.12308836956399	na	na	na	na	na	na
211	0.561191935129768	na	na	na	na	na	na
212	0.422075226895776	na	na	na	na	na	na
213	0.624758833433052	na	na	na	na	na	na
214	0.519824833754961	na	na	na	na	na	na
215	0.278041606802181	na	na	na	na	na	na
216	0.747740482322145	na	na	na	na	na	na
217	1.17371737618071	na	na	na	na	na	na
218	0.905068974137023	na	na	na	na	na	na
219	0.905068974137023	na	na	na	na	na	na
220	0.514161382688098	na	na	na	na	na	na
221	0.383395496641277	na	na	na	na	na	na
222	1.3840257152905	na	na	na	na	na	na
223	1.30134214297975	na	na	na	na	na	na
224	0.444294421805506	na	na	na	na	na	na
225	0.422325695163929	na	na	na	na	na	na
226	0.640244547728901	na	na	na	na	na	na
227	1.19000014271608	na	na	na	na	na	na
228	0.893925209583694	na	na	na	na	na	na
229	0.961681136542622	na	na	na	na	na	na
230	1.39098252520483	na	na	na	na	na	na
231	0.676372898883779	na	na	na	na	na	na
232	0.794516783511299	na	na	na	na	na	na
233	1.30252232815689	na	na	na	na	na	na
234	1.24039207445934	na	na	na	na	na	na
235	1.33086494964493	na	na	na	na	na	na
236	0.730436384202353	na	na	na	na	na	na
237	1.30962625630258	na	na	na	na	na	na
238	0.940654840110557	na	na	na	na	na	na
239	0.0993390477227808	na	na	na	na	na	na
240	1.0758528920049	na	na	na	na	na	na
241	1.20666408455393	na	na	na	na	na	na
242	0.959358235990678	na	na	na	na	na	na
243	1.32790480767455	na	na	na	na	na	na
244	0.100770919720178	na	na	na	na	na	na
245	0.100770919720178	na	na	na	na	na	na
246	0.447963122718337	na	na	na	na	na	na
247	0.803286952187598	na	na	na	na	na	na
248	0.812574185785001	na	na	na	na	na	na
249	1.03375056293014	na	na	na	na	na	na
250	0.0504389836898161	na	na	na	na	na	na
251	0.211054199746992	na	na	na	na	na	na
252	1.12211043031071	na	na	na	na	na	na
253	0.818044053788718	na	na	na	na	na	na
254	1.36943238475275	na	na	na	na	na	na
255	0.372392168565582	na	na	na	na	na	na
256	0.171294253868117	na	na	na	na	na	na
257	0.976441669722118	na	na	na	na	na	na
258	0.73130052386652	na	na	na	na	na	na
259	1.23555058784115	na	na	na	na	na	na
260	0.230382228089288	na	na	na	na	na	na
261	1.32994899342186	na	na	na	na	na	na
262	1.41392946917749	na	na	na	na	na	na
263	0.450013374692912	na	na	na	na	na	na
264	1.22677647732509	na	na	na	na	na	na
265	0.66800790832937	na	na	na	na	na	na
266	0.796978431907739	na	na	na	na	na	na
267	0.6800879021251	na	na	na	na	na	na
268	0.728919313031438	na	na	na	na	na	na
269	1.33770041018426	na	na	na	na	na	na
270	1.33770041018426	na	na	na	na	na	na
271	0.47739380181485	na	na	na	na	na	na
272	0.97637839411429	na	na	na	na	na	na
273	0.97637839411429	na	na	na	na	na	na

## Sheet: figs2b2
	2	3	4	5	6	7	8
1	1.91848821868662	0.466359580278923	0.928470984722675	0.665973357099809	1.00266290789159	0.124340593136875	0.0539544115705157
2	1.72762922883362	0.679291561922749	0.190714398014807	1.00524081491208	1.10426730081542	0.426769406751897	0.137050458389623
3	0.0598595716701146	0.569118802122683	0.767862037046081	0.397143976359668	0.0382282286062684	0.210219884363167	0.0324229282420109
4	1.04109337886573	1.51285180499142	0.0222290016539161	0.353151195919955	0.261935766512398	0.573590282524894	0.109398593196023
5	0.725724936801442	1.14854173160335	1.23168712737116	0.627959331507314	0.41906966576384	0.285025283844421	0.0522205936985287
6	1.50298949679751	0.88485782087389	1.21024947612174	1.93926440575376	0.315137680137197	0.810142109844697	0.460529871599479
7	0.341574297511826	0.706129647434122	0.770656584800774	1.44753701919722	1.33839046804067	0.600386387530988	0.0669111689595015
8	0.0189591365190433	0.353364304221462	0.867632563060518	0.145680526557458	1.06104905068685	0.1796780016647	0.275982272541753
9	0.0885831186112008	0.761341488891573	0.867632563060518	1.2436612231365	0.266507457219258	0.972740043135015	0.0692356534939201
10	0.924805323429118	0.326729780453422	0.867632563060518	2.82915451671534	0.960951183737227	0.560212619158783	0.172140117253909
11	1.44487357407799	0.797894350104693	0.500850197711014	0.296397950491261	0.290420756277873	0.073731126713221	0.552435093701167
12	0.717075898917956	0.385233794012921	0.161084586450143	0.338493587574953	1.02804705157361	0.171092518425329	0.124335061450164
13	1.58282433819275	0.336097436973187	0.391736283213733	0.185532363651373	0.154095546013141	0.222571372855318	0.368185415865012
14	1.94460895594859	0.336097436973187	1.43017748360247	0.310061776644468	0.210175215178487	0.485706695676394	0.21887465935453
15	0.736769226363433	1.07054731930859	0.177640333739848	0.715221989013021	0.37380392595977	0.2441305318257	0.132434211268574
16	0.261530897369732	0.718050976403928	0.237369817871772	0.103199788536457	0.795948083704981	0.231607068666461	0.445639527489443
17	1.31224300669901	0.624433371016982	0.129948114359005	0.340397263301162	0.388323511596505	0.31453987973973	0.0570018762995702
18	0.378843937375868	0.183194038614788	0.439804680563976	0.277387096089267	0.118993156848402	0.589971905698709	na
19	0.115324054491934	0.520873025610929	0.678240726038161	1.61535107137538	0.257632039558826	0.709165719861244	na
20	1.53706566079021	0.507079336270311	0.603979066403363	0.254416815109585	1.44158160096205	0.177485277641688	na
21	0.568627697247335	0.370957192286557	0.45283554771002	0.253283629640233	0.517432709724557	0.591603528334912	na
22	1.67359535892742	1.39693265795138	0.811302592326285	1.01378593679652	0.294951752972323	0.303713284126661	na
23	0.0226025549657143	1.35910525452793	1.45520141180932	0.384371750966941	0.335487951560528	0.689989383892442	na
24	0.883427626431618	0.743267258148407	1.36316305917039	0.775720889337276	0.0211979950075503	0.749219272351205	na
25	0.233946280634064	0.663087382969288	0.429159718612064	0.166168494455335	1.00978044548777	0.141979985327628	na
26	0.279013790426431	1.91729940260644	0.568941302763982	0.242045964686622	2.02798985321232	0.229528729471117	na
27	0.33245313796636	1.91729940260644	0.662079497184275	0.447911112258143	0.166319932536828	0.32013624593791	na
28	0.170973216186336	1.91729940260644	0.882722791070207	0.310177944666671	0.411228909038953	na	na
29	0.142738060668455	0.307256203536713	0.594895158119455	0.893918521075366	0.380394590812875	na	na
30	0.551533859440417	0.123506552836256	0.377583659561336	0.283746434010111	0.196057225196088	na	na
31	1.83479297933026	0.28109547281082	0.397433342386272	0.459155030451752	0.193055746572714	na	na
32	0.19158302714387	0.743540158942841	0.32447485213391	0.513288381205224	0.412226557198449	na	na
33	1.17607558032175	1.48142844683321	0.402842785176764	0.459979447429295	0.229467489061499	na	na
34	0.167943913999668	2.02047006907386	0.425745633513337	0.856496776202566	0.194916990622829	na	na
35	0.474673113426938	0.388298755409342	0.116055768466171	0.0743306742139457	0.416451777876085	na	na
36	1.4205165732365	0.815914663512402	0.344746415101501	0.933631078566928	0.416451777876085	na	na
37	0.305162075096175	0.307738965063202	0.0255226530747431	0.787672675829696	0.827479200864072	na	na
38	0.107321872801726	0.246055771211168	0.0178770342056814	0.944157224904206	0.64704314585407	na	na
39	1.24024198534885	2.08323344563796	0.646480530513051	0.117347092253369	0.608833254995348	na	na
40	1.78303916061917	0.591169116323768	0.744264693297475	0.556749755177913	1.16453548046847	na	na
41	1.82317094513623	1.44649251311027	0.587307664805747	0.157281075206251	na	na	na
42	0.00972153011177538	0.533428641708654	0.46175449887004	0.21150671049127	na	na	na
43	1.53277891328947	0.335173973119342	1.00568067955752	na	na	na	na
44	1.47826741901715	0.920257977819953	0.658853357615672	na	na	na	na
45	0.0589790109394377	0.692864958000094	1.20624417960838	na	na	na	na
46	0.202990081219295	0.692864958000094	0.00265668943501785	na	na	na	na
47	0.506559215030483	0.0598136713041245	0.2985069470052	na	na	na	na
48	0.0147521552400303	0.0549661296964558	0.214290616100332	na	na	na	na
49	1.31465596967819	0.0770491371810219	0.35366491645048	na	na	na	na
50	1.21762693213486	0.345736569085538	0.35768284818563	na	na	na	na
51	0.00735127461857754	0.0499950209741532	0.809427338380121	na	na	na	na
52	0.0580303954475866	0.775142897560813	0.120084959093822	na	na	na	na
53	0.170532382626607	0.703089033425151	0.938303485585087	na	na	na	na
54	0.702153420598929	0.885464621516967	0.502292284444968	na	na	na	na
55	0.702153420598929	1.08697081386195	0.635112630469567	na	na	na	na
56	0.00344278140658902	0.0964751890896496	1.06906791350245	na	na	na	na
57	0.000454113699317963	0.596723912307541	0.332132627881732	na	na	na	na
58	0.382477947135965	1.0442173583401	0.178222630764935	na	na	na	na
59	0.647395235380038	1.14359079710945	0.422357472898236	na	na	na	na
60	1.89283522988345	1.14359079710945	0.722118231050415	na	na	na	na
61	0.209861132152803	0.370618923744338	1.38221506917312	na	na	na	na
62	0.0204052659183978	0.370618923744338	0.192381366480204	na	na	na	na
63	0.230343676750621	0.792004741512577	0.798956399632022	na	na	na	na
64	1.81532998476212	0.792004741512577	0.0682856918731305	na	na	na	na
65	1.31620534275644	2.00479292698889	2.62792078126447	na	na	na	na
66	0.686469857695191	0.429478198978243	0.139428820286014	na	na	na	na
67	0.0789328476488361	0.90983000803739	1.07586036148877	na	na	na	na
68	0.748708340381361	1.83567531455315	0.307749193837875	na	na	na	na
69	1.90668650920128	1.17990820687158	0.0660154780721226	na	na	na	na
70	0.0795884896936171	2.41178724966215	1.28990195248476	na	na	na	na
71	1.13186417066227	1.22941257942636	na	na	na	na	na
72	0.425993514613855	0.150832652492337	na	na	na	na	na
73	1.60327703261604	0.846289970925525	na	na	na	na	na
74	0.746214142926654	0.369002168954956	na	na	na	na	na
75	1.26818027636277	0.166825511806881	na	na	na	na	na
76	0.0789804931091975	2.4849733726823	na	na	na	na	na
77	0.883819712097182	0.864692574686241	na	na	na	na	na
78	1.73937321673266	0.747043201021133	na	na	na	na	na
79	1.55188699947651	0.660514002469193	na	na	na	na	na
80	1.73980766995518	0.660514002469193	na	na	na	na	na
81	0.379465309320829	1.04152220192118	na	na	na	na	na
82	1.79089991782756	0.660514002469193	na	na	na	na	na
83	0.00186320509527815	0.903420190675701	na	na	na	na	na
84	0.0274522949920401	0.440773354172076	na	na	na	na	na
85	0.775191075704791	0.609578893502592	na	na	na	na	na
86	0.0493774987670427	0.458441210917679	na	na	na	na	na
87	1.51974071792154	0.182508171169745	na	na	na	na	na
88	1.51974071792154	0.182508171169745	na	na	na	na	na
89	1.51974071792154	0.754972595717134	na	na	na	na	na
90	0.0147991020603018	0.7823929858673	na	na	na	na	na
91	0.661731007885114	1.59136037341285	na	na	na	na	na
92	1.78126324796718	0.267654921185549	na	na	na	na	na
93	1.44574372435377	1.14739849702363	na	na	na	na	na
94	0.84035238936531	0.266409414474669	na	na	na	na	na
95	0.48476439152207	1.10895152301637	na	na	na	na	na
96	0.41538187135303	1.20800841138256	na	na	na	na	na
97	0.354723440616153	0.611223544975631	na	na	na	na	na
98	0.223747165253267	1.4933837520589	na	na	na	na	na
99	0.0221209967631278	0.60065428876237	na	na	na	na	na
100	1.84832020685336	0.11040502260903	na	na	na	na	na
101	1.7653123177047	1.6329952443423	na	na	na	na	na
102	0.389836497663044	0.53102135807011	na	na	na	na	na
103	1.75678646205281	1.00702374122469	na	na	na	na	na
104	1.98629889622126	0.0167099972219988	na	na	na	na	na
105	1.34477290957776	0.54306196649649	na	na	na	na	na
106	0.261918960130283	1.63123707725481	na	na	na	na	na
107	1.54130246312911	0.0994584322527274	na	na	na	na	na
108	0.542195784271968	0.122384101890937	na	na	na	na	na
109	1.11042002607327	0.396762259283952	na	na	na	na	na
110	0.131640916902394	2.50060857390288	na	na	na	na	na
111	1.87844948888865	0.336798145570338	na	na	na	na	na
112	0.8821911511436	1.67120920504386	na	na	na	na	na
113	0.0142273889943947	2.05079471204145	na	na	na	na	na
114	1.41933960887041	1.41140942888994	na	na	na	na	na
115	1.96776705338028	0.182773108399711	na	na	na	na	na
116	0.227348955114632	0.646117579767261	na	na	na	na	na
117	0.108933186650437	2.68504057888793	na	na	na	na	na
118	0.305044256022142	0.0680703868566193	na	na	na	na	na
119	1.71451892925238	0.00786331544293229	na	na	na	na	na
120	0.111443264409421	0.129879325364314	na	na	na	na	na
121	1.07936490676058	0.145394755886288	na	na	na	na	na
122	1.55830998681783	0.0438099928762083	na	na	na	na	na
123	0.650713603257126	0.603076882380093	na	na	na	na	na
124	1.94344961175408	0.269599817238455	na	na	na	na	na
125	0.186431745368726	0.653688509213387	na	na	na	na	na
126	0.00112428456436877	1.68650683272165	na	na	na	na	na
127	0.00220321514805705	1.2237471591261	na	na	na	na	na
128	1.63955637258182	1.56958828979166	na	na	na	na	na
129	0.290297902758621	0.346435764727419	na	na	na	na	na
130	0.266180100913613	0.707215518115167	na	na	na	na	na
131	1.37692876220634	1.47555130737178	na	na	na	na	na
132	0.591672026558871	2.16501919517276	na	na	na	na	na
133	1.29790730891315	na	na	na	na	na	na
134	0.917864699689988	na	na	na	na	na	na
135	0.127578009399579	na	na	na	na	na	na
136	0.424987856827487	na	na	na	na	na	na
137	0.782265153638452	na	na	na	na	na	na
138	0.782265153638452	na	na	na	na	na	na
139	1.28360723583127	na	na	na	na	na	na
140	1.28360723583127	na	na	na	na	na	na
141	0.726138075318753	na	na	na	na	na	na
142	0.714006029710675	na	na	na	na	na	na
143	0.0937122012671496	na	na	na	na	na	na
144	0.00352537103842387	na	na	na	na	na	na
145	0.978295078391252	na	na	na	na	na	na
146	1.33620110303506	na	na	na	na	na	na
147	0.0147586417195354	na	na	na	na	na	na
148	1.47931945991854	na	na	na	na	na	na
149	0.693721727651381	na	na	na	na	na	na
150	1.81449973337549	na	na	na	na	na	na
151	1.45913053163601	na	na	na	na	na	na
152	0.521151758294322	na	na	na	na	na	na
153	0.537737274297933	na	na	na	na	na	na
154	0.337276891696931	na	na	na	na	na	na
155	0.00428455894345614	na	na	na	na	na	na
156	0.144880978584879	na	na	na	na	na	na
157	0.632462209835969	na	na	na	na	na	na
158	0.774101159482236	na	na	na	na	na	na
159	1.89924764285761	na	na	na	na	na	na
160	0.220876373724881	na	na	na	na	na	na
161	0.0636789874973252	na	na	na	na	na	na
162	1.68611106167773	na	na	na	na	na	na
163	0.133056561732008	na	na	na	na	na	na
164	0.0060587884131959	na	na	na	na	na	na
165	1.400610930855	na	na	na	na	na	na
166	1.01814381864099	na	na	na	na	na	na
167	0.100762639100522	na	na	na	na	na	na
168	0.882936298474548	na	na	na	na	na	na
169	0.000587556184840462	na	na	na	na	na	na
170	0.116421021321671	na	na	na	na	na	na
171	0.861232323870062	na	na	na	na	na	na
172	0.191127708501116	na	na	na	na	na	na
173	0.567236061707566	na	na	na	na	na	na
174	1.41517987032882	na	na	na	na	na	na
175	0.318256460876143	na	na	na	na	na	na
176	0.0339650517918798	na	na	na	na	na	na
177	0.0238451018756982	na	na	na	na	na	na
178	1.94322264086499	na	na	na	na	na	na
179	1.91564299805565	na	na	na	na	na	na
180	1.89115360477784	na	na	na	na	na	na
181	1.71743523646237	na	na	na	na	na	na
182	1.71091708117571	na	na	na	na	na	na
183	1.32606982151971	na	na	na	na	na	na
184	0.316143200083887	na	na	na	na	na	na
185	0.361446673829592	na	na	na	na	na	na
186	1.57876205911466	na	na	na	na	na	na
187	0.00705476088545667	na	na	na	na	na	na
188	0.535066498288162	na	na	na	na	na	na
189	1.26253351381808	na	na	na	na	na	na
190	1.48801900774862	na	na	na	na	na	na
191	0.785272924879627	na	na	na	na	na	na
192	1.32080694923986	na	na	na	na	na	na
193	1.32080694923986	na	na	na	na	na	na
194	0.319199881205309	na	na	na	na	na	na
195	0.82747842468029	na	na	na	na	na	na
196	0.23617010888387	na	na	na	na	na	na
197	1.32448350131552	na	na	na	na	na	na
198	1.06724454397202	na	na	na	na	na	na
199	0.0646124704788791	na	na	na	na	na	na
200	0.202857047424836	na	na	na	na	na	na
201	0.46411818773402	na	na	na	na	na	na
202	0.34486114073725	na	na	na	na	na	na
203	0.0044732506949228	na	na	na	na	na	na
204	1.99075928479992	na	na	na	na	na	na
205	0.556786216849185	na	na	na	na	na	na
206	0.151327060681783	na	na	na	na	na	na
207	1.68794906495227	na	na	na	na	na	na
208	0.0569409869425146	na	na	na	na	na	na
209	0.000266723048233856	na	na	na	na	na	na
210	0.0151507467219213	na	na	na	na	na	na
211	0.314936388054694	na	na	na	na	na	na
212	0.178147497159121	na	na	na	na	na	na
213	0.390323599952628	na	na	na	na	na	na
214	0.270217857788373	na	na	na	na	na	na
215	0.0773071351131385	na	na	na	na	na	na
216	0.559115828903355	na	na	na	na	na	na
217	1.37761247914853	na	na	na	na	na	na
218	0.819149847945444	na	na	na	na	na	na
219	0.819149847945444	na	na	na	na	na	na
220	0.264361927447736	na	na	na	na	na	na
221	0.146992106844812	na	na	na	na	na	na
222	1.91552718058539	na	na	na	na	na	na
223	1.69349137309512	na	na	na	na	na	na
224	0.197397533247489	na	na	na	na	na	na
225	0.178358992795696	na	na	na	na	na	na
226	0.409913080896584	na	na	na	na	na	na
227	1.41610033966429	na	na	na	na	na	na
228	0.799102280329251	na	na	na	na	na	na
229	0.924830608381909	na	na	na	na	na	na
230	1.93483238542519	na	na	na	na	na	na
231	0.457480298344447	na	na	na	na	na	na
232	0.631256919281141	na	na	na	na	na	na
233	1.69656441534725	na	na	na	na	na	na
234	1.53857249838155	na	na	na	na	na	na
235	1.77120151419341	na	na	na	na	na	na
236	0.533537311366608	na	na	na	na	na	na
237	1.71512093119712	na	na	na	na	na	na
238	0.884831528223418	na	na	na	na	na	na
239	0.00986824640246892	na	na	na	na	na	na
240	1.1574594452353	na	na	na	na	na	na
241	1.45603821295238	na	na	na	na	na	na
242	0.920368224963145	na	na	na	na	na	na
243	1.76333117824517	na	na	na	na	na	na
244	0.0101547782612506	na	na	na	na	na	na
245	0.0101547782612506	na	na	na	na	na	na
246	0.200670959315564	na	na	na	na	na	na
247	0.64526992755484	na	na	na	na	na	na
248	0.660276807404157	na	na	na	na	na	na
249	1.06864022635839	na	na	na	na	na	na
250	0.00254409107566154	na	na	na	na	na	na
251	0.0445438752308432	na	na	na	na	na	na
252	1.25913181781208	na	na	na	na	na	na
253	0.66919607393908	na	na	na	na	na	na
254	1.87534505640961	na	na	na	na	na	na
255	0.138675927208977	na	na	na	na	na	na
256	0.029341721408235	na	na	na	na	na	na
257	0.953438334369717	na	na	na	na	na	na
258	0.534800456207446	na	na	na	na	na	na
259	1.5265852551146	na	na	na	na	na	na
260	0.0530759710193848	na	na	na	na	na	na
261	1.76876432510382	na	na	na	na	na	na
262	1.99919654380854	na	na	na	na	na	na
263	0.202512037402503	na	na	na	na	na	na
264	1.50498052531815	na	na	na	na	na	na
265	0.44623456559058	na	na	na	na	na	na
266	0.635174620926119	na	na	na	na	na	na
267	0.46251955461692	na	na	na	na	na	na
268	0.531323364910223	na	na	na	na	na	na
269	1.78944238740715	na	na	na	na	na	na
270	1.78944238740715	na	na	na	na	na	na
271	0.227904842011236	na	na	na	na	na	na
272	0.9533147684932	na	na	na	na	na	na
273	0.9533147684932	na	na	na	na	na	na
