# Supplementary material for: Effects of stochastic coding on olfactory discrimination in flies and mice
Source: PLoS Biol. 2023 Oct 31;21(10):e3002206. doi: 10.1371/journal.pbio.3002206 (PMC10618007; doi:10.1371/journal.pbio.3002206)
Supplement: S9 Data — (XLSX) [file pbio.3002206.s010.xlsx]

## Sheet: figs3a
	OSNs	Kcs
X2.heptanone.diethyl.succinate	0.242558	0.143954
X2.heptanone.ethyl.lactate	-0.25287	-0.0808983
X2.heptanone.ethyloctanoate	0.0750609	0.273737
X2.heptanone.methyloctanoate	0.22076	0.0612863
X2.heptanone.pentyl.acetate	0.892773	0.230641
diethyl.succinate.ethyl.lactate	-0.260515	0.0693971
diethyl.succinate.ethyloctanoate	0.38724	0.209831
diethyl.succinate.methyloctanoate	0.516698	-0.112856
diethyl.succinate.pentyl.acetate	0.220831	0.152102
diethyl.succinate.2.heptanone	0.242558	0.143954
ethyl.lactate.diethyl.succinate	-0.260515	0.0693971
ethyl.lactate.ethyloctanoate	-0.284127	-0.031894
ethyl.lactate.methyloctanoate	-0.22154	-0.139165
ethyl.lactate.pentyl.acetate	-0.230426	-0.257892
ethyl.lactate.2.heptanone	-0.25287	-0.0808983
ethyloctanoate.diethyl.succinate	0.38724	0.209831
ethyloctanoate.ethyl.lactate	-0.284127	-0.031894
ethyloctanoate.methyloctanoate	0.739504	-0.000751688
ethyloctanoate.pentyl.acetate	-0.0219609	0.243215
ethyloctanoate.2.heptanone	0.0750609	0.273737
methyloctanoate.diethyl.succinate	0.516698	-0.112856
methyloctanoate.ethyl.lactate	-0.22154	-0.139165
methyloctanoate.ethyloctanoate	0.739504	-0.000751688
methyloctanoate.pentyl.acetate	0.241682	0.0962403
methyloctanoate.2.heptanone	0.22076	0.0612863
pentyl.acetate.diethyl.succinate	0.220831	0.152102
pentyl.acetate.ethyl.lactate	-0.230426	-0.257892
pentyl.acetate.ethyloctanoate	-0.0219609	0.243215
pentyl.acetate.methyloctanoate	0.241682	0.0962403
pentyl.acetate.2.heptanone	0.892773	0.230641
X2.heptanone.6.methyl.5.hepten.2.one	0.489793	0.25688
X2.heptanone.a.humulene	-0.195893	0.453634
X2.heptanone.benzaldehyde	-0.262489	0.0408492
X2.heptanone.hexanal	0.00340182	0.463894
X2.heptanone.pentanal	-0.254571	0.391648
X2.heptanone.pentyl.acetate.1	0.892773	0.492652
X6.methyl.5.hepten.2.one.a.humulene	-0.1437	0.109294
X6.methyl.5.hepten.2.one.benzaldehyde	-0.267909	0.0257261
X6.methyl.5.hepten.2.one.hexanal	0.0448803	0.0890042
X6.methyl.5.hepten.2.one.pentanal	-0.164157	0.0889246
X6.methyl.5.hepten.2.one.pentyl.acetate	0.366489	0.524264
X6.methyl.5.hepten.2.one.2.heptanone	0.489793	0.25688
a.humulene.6.methyl.5.hepten.2.one	-0.1437	0.109294
a.humulene.benzaldehyde	0.0975535	0.143186
a.humulene.hexanal	-0.147038	0.631591
a.humulene.pentanal	0.104584	0.725541
a.humulene.2.heptanone	-0.195893	0.453634
benzaldehyde.6.methyl.5.hepten.2.one	-0.267909	0.0257261
benzaldehyde.a.humulene	0.0975535	0.143186
benzaldehyde.hexanal	0.0359643	0.0746625
benzaldehyde.pentanal	0.198463	0.0175603
benzaldehyde.pentyl.acetate	-0.275964	0.127443
benzaldehyde.2.heptanone	-0.262489	0.0408492
hexanal.6.methyl.5.hepten.2.one	0.0448803	0.0890042
hexanal.a.humulene	-0.147038	0.631591
hexanal.benzaldehyde	0.0359643	0.0746625
hexanal.pentanal	0.635459	0.676026
hexanal.pentyl.acetate	0.159452	0.570935
hexanal.2.heptanone	0.00340182	0.463894
pentanal.6.methyl.5.hepten.2.one	-0.164157	0.0889246
pentanal.a.humulene	0.104584	0.725541
pentanal.benzaldehyde	0.198463	0.0175603
pentanal.hexanal	0.635459	0.676026
pentanal.pentyl.acetate	-0.127289	0.631069
pentanal.2.heptanone	-0.254571	0.391648
pentyl.acetate.6.methyl.5.hepten.2.one	0.366489	0.524264
pentyl.acetate.benzaldehyde	-0.275964	0.127443
pentyl.acetate.hexanal	0.159452	0.570935
pentyl.acetate.pentanal	-0.127289	0.631069
pentyl.acetate.2.heptanone.1	0.892773	0.492652
X2.heptanone.6.methyl.5.hepten.2.one.1	0.489793	0.423786
X2.heptanone.ethyl.lactate.1	-0.25287	-0.00726774
X2.heptanone.hexanal.1	0.00340182	0.0667411
X2.heptanone.pentanal.1	-0.254571	-0.00579171
X2.heptanone.pentyl.acetate.2	0.892773	0.319817
X6.methyl.5.hepten.2.one.ethyl.lactate	-0.172298	-0.0704955
X6.methyl.5.hepten.2.one.hexanal.1	0.0448803	0.190361
X6.methyl.5.hepten.2.one.pentanal.1	-0.164157	0.147289
X6.methyl.5.hepten.2.one.pentyl.acetate.1	0.366489	0.198687
X6.methyl.5.hepten.2.one.2.heptanone.1	0.489793	0.423786
ethyl.lactate.6.methyl.5.hepten.2.one	-0.172298	-0.0704955
ethyl.lactate.hexanal	-0.210049	-0.00782316
ethyl.lactate.pentanal	-0.13524	0.119967
ethyl.lactate.pentyl.acetate.1	-0.230426	0.0108133
ethyl.lactate.2.heptanone.1	-0.25287	-0.00726774
hexanal.6.methyl.5.hepten.2.one.1	0.0448803	0.190361
hexanal.ethyl.lactate	-0.210049	-0.00782316
hexanal.pentanal.1	0.635459	0.675219
hexanal.pentyl.acetate.1	0.159452	0.0698789
hexanal.2.heptanone.1	0.00340182	0.0667411
pentanal.6.methyl.5.hepten.2.one.1	-0.164157	0.147289
pentanal.ethyl.lactate	-0.13524	0.119967
pentanal.hexanal.1	0.635459	0.675219
pentanal.pentyl.acetate.1	-0.127289	0.00146768
pentanal.2.heptanone.1	-0.254571	-0.00579171
pentyl.acetate.6.methyl.5.hepten.2.one.1	0.366489	0.198687
pentyl.acetate.ethyl.lactate.1	-0.230426	0.0108133
pentyl.acetate.hexanal.1	0.159452	0.0698789
pentyl.acetate.pentanal.1	-0.127289	0.00146768
pentyl.acetate.2.heptanone.2	0.892773	0.319817
X2.heptanone.6.methyl.5.hepten.2.one.2	0.489793	0.327793
X2.heptanone.ethyl.lactate.2	-0.25287	0.0765266
X2.heptanone.hexanal.2	0.00340182	0.0946499
X2.heptanone.pentanal.2	-0.254571	0.0698976
X2.heptanone.pentyl.acetate.3	0.892773	0.466998
X6.methyl.5.hepten.2.one.ethyl.lactate.1	-0.172298	0.0497341
X6.methyl.5.hepten.2.one.hexanal.2	0.0448803	0.0646383
X6.methyl.5.hepten.2.one.pentanal.2	-0.164157	0.0187372
X6.methyl.5.hepten.2.one.pentyl.acetate.2	0.366489	0.327985
X6.methyl.5.hepten.2.one.2.heptanone.2	0.489793	0.327793
ethyl.lactate.6.methyl.5.hepten.2.one.1	-0.172298	0.0497341
ethyl.lactate.hexanal.1	-0.210049	0.13097
ethyl.lactate.pentanal.1	-0.13524	0.00442768
ethyl.lactate.pentyl.acetate.2	-0.230426	0.05077
ethyl.lactate.2.heptanone.2	-0.25287	0.0765266
hexanal.6.methyl.5.hepten.2.one.2	0.0448803	0.0646383
hexanal.ethyl.lactate.1	-0.210049	0.13097
hexanal.pentanal.2	0.635459	0.476196
hexanal.pentyl.acetate.2	0.159452	0.0432725
hexanal.2.heptanone.2	0.00340182	0.0946499
pentanal.6.methyl.5.hepten.2.one.2	-0.164157	0.0187372
pentanal.ethyl.lactate.1	-0.13524	0.00442768
pentanal.hexanal.2	0.635459	0.476196
pentanal.pentyl.acetate.2	-0.127289	0.0277784
pentanal.2.heptanone.2	-0.254571	0.0698976
pentyl.acetate.6.methyl.5.hepten.2.one.2	0.366489	0.327985
pentyl.acetate.ethyl.lactate.2	-0.230426	0.05077
pentyl.acetate.hexanal.2	0.159452	0.0432725
pentyl.acetate.pentanal.2	-0.127289	0.0277784
pentyl.acetate.2.heptanone.3	0.892773	0.466998
X2.heptanone.6.methyl.5.hepten.2.one.3	0.489793	0.537046
X2.heptanone.ethyl.lactate.3	-0.25287	0.0425362
X2.heptanone.hexanal.3	0.00340182	0.25564
X2.heptanone.pentanal.3	-0.254571	0.111639
X2.heptanone.pentyl.acetate.4	0.892773	0.327128
X6.methyl.5.hepten.2.one.ethyl.lactate.2	-0.172298	0.177045
X6.methyl.5.hepten.2.one.hexanal.3	0.0448803	0.168382
X6.methyl.5.hepten.2.one.pentanal.3	-0.164157	-0.0407251
X6.methyl.5.hepten.2.one.pentyl.acetate.3	0.366489	0.331723
X6.methyl.5.hepten.2.one.2.heptanone.3	0.489793	0.537046
ethyl.lactate.6.methyl.5.hepten.2.one.2	-0.172298	0.177045
ethyl.lactate.hexanal.2	-0.210049	0.216893
ethyl.lactate.pentanal.2	-0.13524	0.211803
ethyl.lactate.pentyl.acetate.3	-0.230426	0.0556966
ethyl.lactate.2.heptanone.3	-0.25287	0.0425362
hexanal.6.methyl.5.hepten.2.one.3	0.0448803	0.168382
hexanal.ethyl.lactate.2	-0.210049	0.216893
hexanal.pentanal.3	0.635459	0.740205
hexanal.pentyl.acetate.3	0.159452	0.0709767
hexanal.2.heptanone.3	0.00340182	0.25564
pentanal.6.methyl.5.hepten.2.one.3	-0.164157	-0.0407251
pentanal.ethyl.lactate.2	-0.13524	0.211803
pentanal.hexanal.3	0.635459	0.740205
pentanal.pentyl.acetate.3	-0.127289	-0.0721691
pentanal.2.heptanone.3	-0.254571	0.111639
pentyl.acetate.6.methyl.5.hepten.2.one.3	0.366489	0.331723
pentyl.acetate.ethyl.lactate.3	-0.230426	0.0556966
pentyl.acetate.hexanal.3	0.159452	0.0709767
pentyl.acetate.pentanal.3	-0.127289	-0.0721691
pentyl.acetate.2.heptanone.4	0.892773	0.327128

## Sheet: figs3b
	OSNs	Kcs
X2.heptanone.diethyl.succinate	0.242558	0.345388
X2.heptanone.ethyl.lactate	-0.25287	0.041497
X2.heptanone.ethyloctanoate	0.0750609	-0.0400441
X2.heptanone.methyloctanoate	0.22076	0.4314
X2.heptanone.pentyl.acetate	0.892773	0.554597
diethyl.succinate.ethyl.lactate	-0.260515	0.158865
diethyl.succinate.ethyloctanoate	0.38724	0.0325229
diethyl.succinate.methyloctanoate	0.516698	0.498934
diethyl.succinate.pentyl.acetate	0.220831	0.614909
diethyl.succinate.2.heptanone	0.242558	0.345388
ethyl.lactate.diethyl.succinate	-0.260515	0.158865
ethyl.lactate.ethyloctanoate	-0.284127	0.162252
ethyl.lactate.methyloctanoate	-0.22154	0.00735715
ethyl.lactate.pentyl.acetate	-0.230426	0.00872871
ethyl.lactate.2.heptanone	-0.25287	0.041497
ethyloctanoate.diethyl.succinate	0.38724	0.0325229
ethyloctanoate.ethyl.lactate	-0.284127	0.162252
ethyloctanoate.methyloctanoate	0.739504	-0.0183742
ethyloctanoate.pentyl.acetate	-0.0219609	-0.0229486
ethyloctanoate.2.heptanone	0.0750609	-0.0400441
methyloctanoate.diethyl.succinate	0.516698	0.498934
methyloctanoate.ethyl.lactate	-0.22154	0.00735715
methyloctanoate.ethyloctanoate	0.739504	-0.0183742
methyloctanoate.pentyl.acetate	0.241682	0.687488
methyloctanoate.2.heptanone	0.22076	0.4314
pentyl.acetate.diethyl.succinate	0.220831	0.614909
pentyl.acetate.ethyl.lactate	-0.230426	0.00872871
pentyl.acetate.ethyloctanoate	-0.0219609	-0.0229486
pentyl.acetate.methyloctanoate	0.241682	0.687488
pentyl.acetate.2.heptanone	0.892773	0.554597
X2.heptanone.6.methyl.5.hepten.2.one	0.489793	0.258488
X2.heptanone.a.humulene	-0.195893	0.361467
X2.heptanone.benzaldehyde	-0.262489	-0.0501299
X2.heptanone.hexanal	0.00340182	0.368535
X2.heptanone.pentanal	-0.254571	0.247819
X2.heptanone.pentyl.acetate.1	0.892773	0.46548
X6.methyl.5.hepten.2.one.a.humulene	-0.1437	0.0727768
X6.methyl.5.hepten.2.one.benzaldehyde	-0.267909	-0.0186144
X6.methyl.5.hepten.2.one.hexanal	0.0448803	0.0465042
X6.methyl.5.hepten.2.one.pentanal	-0.164157	0.00245974
X6.methyl.5.hepten.2.one.pentyl.acetate	0.366489	0.499803
X6.methyl.5.hepten.2.one.2.heptanone	0.489793	0.258488
a.humulene.6.methyl.5.hepten.2.one	-0.1437	0.0727768
a.humulene.benzaldehyde	0.0975535	-0.0636772
a.humulene.hexanal	-0.147038	0.730578
a.humulene.pentanal	0.104584	0.795804
a.humulene.2.heptanone	-0.195893	0.361467
benzaldehyde.6.methyl.5.hepten.2.one	-0.267909	-0.0186144
benzaldehyde.a.humulene	0.0975535	-0.0636772
benzaldehyde.hexanal	0.0359643	-0.0577983
benzaldehyde.pentanal	0.198463	-0.0602084
benzaldehyde.pentyl.acetate	-0.275964	-0.0178639
benzaldehyde.2.heptanone	-0.262489	-0.0501299
hexanal.6.methyl.5.hepten.2.one	0.0448803	0.0465042
hexanal.a.humulene	-0.147038	0.730578
hexanal.benzaldehyde	0.0359643	-0.0577983
hexanal.pentanal	0.635459	0.731588
hexanal.pentyl.acetate	0.159452	0.611162
hexanal.2.heptanone	0.00340182	0.368535
pentanal.6.methyl.5.hepten.2.one	-0.164157	0.00245974
pentanal.a.humulene	0.104584	0.795804
pentanal.benzaldehyde	0.198463	-0.0602084
pentanal.hexanal	0.635459	0.731588
pentanal.pentyl.acetate	-0.127289	0.630523
pentanal.2.heptanone	-0.254571	0.247819
pentyl.acetate.6.methyl.5.hepten.2.one	0.366489	0.499803
pentyl.acetate.benzaldehyde	-0.275964	-0.0178639
pentyl.acetate.hexanal	0.159452	0.611162
pentyl.acetate.pentanal	-0.127289	0.630523
pentyl.acetate.2.heptanone.1	0.892773	0.46548
X2.heptanone.6.methyl.5.hepten.2.one.1	0.489793	0.45433
X2.heptanone.ethyl.lactate.1	-0.25287	0.00881511
X2.heptanone.hexanal.1	0.00340182	0.0326596
X2.heptanone.pentanal.1	-0.254571	0.0340641
X2.heptanone.pentyl.acetate.2	0.892773	0.277458
X6.methyl.5.hepten.2.one.ethyl.lactate	-0.172298	-0.0836435
X6.methyl.5.hepten.2.one.hexanal.1	0.0448803	0.128313
X6.methyl.5.hepten.2.one.pentanal.1	-0.164157	0.145418
X6.methyl.5.hepten.2.one.pentyl.acetate.1	0.366489	0.174464
X6.methyl.5.hepten.2.one.2.heptanone.1	0.489793	0.45433
ethyl.lactate.6.methyl.5.hepten.2.one	-0.172298	-0.0836435
ethyl.lactate.hexanal	-0.210049	-0.0338836
ethyl.lactate.pentanal	-0.13524	0.130575
ethyl.lactate.pentyl.acetate.1	-0.230426	0.00329206
ethyl.lactate.2.heptanone.1	-0.25287	0.00881511
hexanal.6.methyl.5.hepten.2.one.1	0.0448803	0.128313
hexanal.ethyl.lactate	-0.210049	-0.0338836
hexanal.pentanal.1	0.635459	0.727095
hexanal.pentyl.acetate.1	0.159452	0.0625809
hexanal.2.heptanone.1	0.00340182	0.0326596
pentanal.6.methyl.5.hepten.2.one.1	-0.164157	0.145418
pentanal.ethyl.lactate	-0.13524	0.130575
pentanal.hexanal.1	0.635459	0.727095
pentanal.pentyl.acetate.1	-0.127289	0.0211771
pentanal.2.heptanone.1	-0.254571	0.0340641
pentyl.acetate.6.methyl.5.hepten.2.one.1	0.366489	0.174464
pentyl.acetate.ethyl.lactate.1	-0.230426	0.00329206
pentyl.acetate.hexanal.1	0.159452	0.0625809
pentyl.acetate.pentanal.1	-0.127289	0.0211771
pentyl.acetate.2.heptanone.2	0.892773	0.277458
X2.heptanone.6.methyl.5.hepten.2.one.2	0.489793	0.438874
X2.heptanone.ethyl.lactate.2	-0.25287	0.0742871
X2.heptanone.hexanal.2	0.00340182	-0.0255691
X2.heptanone.pentanal.2	-0.254571	-0.0300621
X2.heptanone.pentyl.acetate.3	0.892773	0.501129
X6.methyl.5.hepten.2.one.ethyl.lactate.1	-0.172298	0.0693444
X6.methyl.5.hepten.2.one.hexanal.2	0.0448803	0.0573509
X6.methyl.5.hepten.2.one.pentanal.2	-0.164157	0.0367229
X6.methyl.5.hepten.2.one.pentyl.acetate.2	0.366489	0.303318
X6.methyl.5.hepten.2.one.2.heptanone.2	0.489793	0.438874
ethyl.lactate.6.methyl.5.hepten.2.one.1	-0.172298	0.0693444
ethyl.lactate.hexanal.1	-0.210049	0.012627
ethyl.lactate.pentanal.1	-0.13524	0.023584
ethyl.lactate.pentyl.acetate.2	-0.230426	0.0738047
ethyl.lactate.2.heptanone.2	-0.25287	0.0742871
hexanal.6.methyl.5.hepten.2.one.2	0.0448803	0.0573509
hexanal.ethyl.lactate.1	-0.210049	0.012627
hexanal.pentanal.2	0.635459	0.73223
hexanal.pentyl.acetate.2	0.159452	-0.0305826
hexanal.2.heptanone.2	0.00340182	-0.0255691
pentanal.6.methyl.5.hepten.2.one.2	-0.164157	0.0367229
pentanal.ethyl.lactate.1	-0.13524	0.023584
pentanal.hexanal.2	0.635459	0.73223
pentanal.pentyl.acetate.2	-0.127289	-0.0359565
pentanal.2.heptanone.2	-0.254571	-0.0300621
pentyl.acetate.6.methyl.5.hepten.2.one.2	0.366489	0.303318
pentyl.acetate.ethyl.lactate.2	-0.230426	0.0738047
pentyl.acetate.hexanal.2	0.159452	-0.0305826
pentyl.acetate.pentanal.2	-0.127289	-0.0359565
pentyl.acetate.2.heptanone.3	0.892773	0.501129
X2.heptanone.6.methyl.5.hepten.2.one.3	0.489793	0.864716
X2.heptanone.ethyl.lactate.3	-0.25287	0.155838
X2.heptanone.hexanal.3	0.00340182	0.0197375
X2.heptanone.pentanal.3	-0.254571	0.0656826
X2.heptanone.pentyl.acetate.4	0.892773	0.336453
X6.methyl.5.hepten.2.one.ethyl.lactate.2	-0.172298	0.193365
X6.methyl.5.hepten.2.one.hexanal.3	0.0448803	-0.0267812
X6.methyl.5.hepten.2.one.pentanal.3	-0.164157	-0.0223834
X6.methyl.5.hepten.2.one.pentyl.acetate.3	0.366489	0.316469
X6.methyl.5.hepten.2.one.2.heptanone.3	0.489793	0.864716
ethyl.lactate.6.methyl.5.hepten.2.one.2	-0.172298	0.193365
ethyl.lactate.hexanal.2	-0.210049	0.191959
ethyl.lactate.pentanal.2	-0.13524	0.271958
ethyl.lactate.pentyl.acetate.3	-0.230426	-0.00632915
ethyl.lactate.2.heptanone.3	-0.25287	0.155838
hexanal.6.methyl.5.hepten.2.one.3	0.0448803	-0.0267812
hexanal.ethyl.lactate.2	-0.210049	0.191959
hexanal.pentanal.3	0.635459	0.814592
hexanal.pentyl.acetate.3	0.159452	0.0390066
hexanal.2.heptanone.3	0.00340182	0.0197375
pentanal.6.methyl.5.hepten.2.one.3	-0.164157	-0.0223834
pentanal.ethyl.lactate.2	-0.13524	0.271958
pentanal.hexanal.3	0.635459	0.814592
pentanal.pentyl.acetate.3	-0.127289	-0.0502234
pentanal.2.heptanone.3	-0.254571	0.0656826
pentyl.acetate.6.methyl.5.hepten.2.one.3	0.366489	0.316469
pentyl.acetate.ethyl.lactate.3	-0.230426	-0.00632915
pentyl.acetate.hexanal.3	0.159452	0.0390066
pentyl.acetate.pentanal.3	-0.127289	-0.0502234
pentyl.acetate.2.heptanone.4	0.892773	0.336453

## Sheet: figs3c
	OSNs	Kcs
X2.heptanone.diethyl.succinate	0.242558	-0.027289
X2.heptanone.ethyl.lactate	-0.25287	0.00602976
X2.heptanone.ethyloctanoate	0.0750609	-0.0688225
X2.heptanone.methyloctanoate	0.22076	0.079097
X2.heptanone.pentyl.acetate	0.892773	0.091891
diethyl.succinate.ethyl.lactate	-0.260515	-0.0571724
diethyl.succinate.ethyloctanoate	0.38724	-0.0106634
diethyl.succinate.methyloctanoate	0.516698	-0.0315942
diethyl.succinate.pentyl.acetate	0.220831	-0.0328374
diethyl.succinate.2.heptanone	0.242558	-0.027289
ethyl.lactate.diethyl.succinate	-0.260515	-0.0571724
ethyl.lactate.ethyloctanoate	-0.284127	0.0619212
ethyl.lactate.methyloctanoate	-0.22154	0.0202002
ethyl.lactate.pentyl.acetate	-0.230426	0.111883
ethyl.lactate.2.heptanone	-0.25287	0.00602976
ethyloctanoate.diethyl.succinate	0.38724	-0.0106634
ethyloctanoate.ethyl.lactate	-0.284127	0.0619212
ethyloctanoate.methyloctanoate	0.739504	0.00871155
ethyloctanoate.pentyl.acetate	-0.0219609	0.0117973
ethyloctanoate.2.heptanone	0.0750609	-0.0688225
methyloctanoate.diethyl.succinate	0.516698	-0.0315942
methyloctanoate.ethyl.lactate	-0.22154	0.0202002
methyloctanoate.ethyloctanoate	0.739504	0.00871155
methyloctanoate.pentyl.acetate	0.241682	0.0840078
methyloctanoate.2.heptanone	0.22076	0.079097
pentyl.acetate.diethyl.succinate	0.220831	-0.0328374
pentyl.acetate.ethyl.lactate	-0.230426	0.111883
pentyl.acetate.ethyloctanoate	-0.0219609	0.0117973
pentyl.acetate.methyloctanoate	0.241682	0.0840078
pentyl.acetate.2.heptanone	0.892773	0.091891
X2.heptanone.6.methyl.5.hepten.2.one	0.489793	0.201029
X2.heptanone.a.humulene	-0.195893	-0.0338292
X2.heptanone.benzaldehyde	-0.262489	0.0986143
X2.heptanone.hexanal	0.00340182	0.207502
X2.heptanone.pentanal	-0.254571	0.134788
X2.heptanone.pentyl.acetate.1	0.892773	-0.0472379
X6.methyl.5.hepten.2.one.a.humulene	-0.1437	-0.0159457
X6.methyl.5.hepten.2.one.benzaldehyde	-0.267909	0.0549581
X6.methyl.5.hepten.2.one.hexanal	0.0448803	0.124048
X6.methyl.5.hepten.2.one.pentanal	-0.164157	0.0773498
X6.methyl.5.hepten.2.one.pentyl.acetate	0.366489	0.162935
X6.methyl.5.hepten.2.one.2.heptanone	0.489793	0.201029
a.humulene.6.methyl.5.hepten.2.one	-0.1437	-0.0159457
a.humulene.benzaldehyde	0.0975535	-0.0154404
a.humulene.hexanal	-0.147038	0.0347978
a.humulene.pentanal	0.104584	0.0733564
a.humulene.pentyl.acetate	-0.365633	0.000605894
a.humulene.2.heptanone	-0.195893	-0.0338292
benzaldehyde.6.methyl.5.hepten.2.one	-0.267909	0.0549581
benzaldehyde.a.humulene	0.0975535	-0.0154404
benzaldehyde.hexanal	0.0359643	0.172254
benzaldehyde.pentanal	0.198463	0.138311
benzaldehyde.pentyl.acetate	-0.275964	-0.0401637
benzaldehyde.2.heptanone	-0.262489	0.0986143
hexanal.6.methyl.5.hepten.2.one	0.0448803	0.124048
hexanal.a.humulene	-0.147038	0.0347978
hexanal.benzaldehyde	0.0359643	0.172254
hexanal.pentanal	0.635459	0.187296
hexanal.pentyl.acetate	0.159452	-0.0185471
hexanal.2.heptanone	0.00340182	0.207502
pentanal.6.methyl.5.hepten.2.one	-0.164157	0.0773498
pentanal.a.humulene	0.104584	0.0733564
pentanal.benzaldehyde	0.198463	0.138311
pentanal.hexanal	0.635459	0.187296
pentanal.pentyl.acetate	-0.127289	-0.0455182
pentanal.2.heptanone	-0.254571	0.134788
pentyl.acetate.6.methyl.5.hepten.2.one	0.366489	0.162935
pentyl.acetate.a.humulene	-0.365633	0.000605894
pentyl.acetate.benzaldehyde	-0.275964	-0.0401637
pentyl.acetate.hexanal	0.159452	-0.0185471
pentyl.acetate.pentanal	-0.127289	-0.0455182
pentyl.acetate.2.heptanone.1	0.892773	-0.0472379
X2.heptanone.6.methyl.5.hepten.2.one.1	0.489793	0.0382953
X2.heptanone.ethyl.lactate.1	-0.25287	0.0870217
X2.heptanone.hexanal.1	0.00340182	-0.0841644
X2.heptanone.pentanal.1	-0.254571	-0.0945334
X2.heptanone.pentyl.acetate.2	0.892773	0.162734
X6.methyl.5.hepten.2.one.ethyl.lactate	-0.172298	0.048625
X6.methyl.5.hepten.2.one.hexanal.1	0.0448803	0.170592
X6.methyl.5.hepten.2.one.pentanal.1	-0.164157	0.0729145
X6.methyl.5.hepten.2.one.pentyl.acetate.1	0.366489	0.0560997
X6.methyl.5.hepten.2.one.2.heptanone.1	0.489793	0.0382953
ethyl.lactate.6.methyl.5.hepten.2.one	-0.172298	0.048625
ethyl.lactate.hexanal	-0.210049	0.0176114
ethyl.lactate.pentanal	-0.13524	0.119409
ethyl.lactate.pentyl.acetate.1	-0.230426	0.0628011
ethyl.lactate.2.heptanone.1	-0.25287	0.0870217
hexanal.6.methyl.5.hepten.2.one.1	0.0448803	0.170592
hexanal.ethyl.lactate	-0.210049	0.0176114
hexanal.pentanal.1	0.635459	0.130185
hexanal.pentyl.acetate.1	0.159452	-0.0447781
hexanal.2.heptanone.1	0.00340182	-0.0841644
pentanal.6.methyl.5.hepten.2.one.1	-0.164157	0.0729145
pentanal.ethyl.lactate	-0.13524	0.119409
pentanal.hexanal.1	0.635459	0.130185
pentanal.pentyl.acetate.1	-0.127289	-0.0409961
pentanal.2.heptanone.1	-0.254571	-0.0945334
pentyl.acetate.6.methyl.5.hepten.2.one.1	0.366489	0.0560997
pentyl.acetate.ethyl.lactate.1	-0.230426	0.0628011
pentyl.acetate.hexanal.1	0.159452	-0.0447781
pentyl.acetate.pentanal.1	-0.127289	-0.0409961
pentyl.acetate.2.heptanone.2	0.892773	0.162734
X2.heptanone.6.methyl.5.hepten.2.one.2	0.489793	0.153223
X2.heptanone.ethyl.lactate.2	-0.25287	0.0244002
X2.heptanone.hexanal.2	0.00340182	0.0713253
X2.heptanone.pentanal.2	-0.254571	0.132495
X2.heptanone.pentyl.acetate.3	0.892773	0.143834
X6.methyl.5.hepten.2.one.ethyl.lactate.1	-0.172298	-0.0664223
X6.methyl.5.hepten.2.one.hexanal.2	0.0448803	0.130602
X6.methyl.5.hepten.2.one.pentanal.2	-0.164157	0.0975874
X6.methyl.5.hepten.2.one.pentyl.acetate.2	0.366489	0.0495215
X6.methyl.5.hepten.2.one.2.heptanone.2	0.489793	0.153223
ethyl.lactate.6.methyl.5.hepten.2.one.1	-0.172298	-0.0664223
ethyl.lactate.hexanal.1	-0.210049	-0.0358084
ethyl.lactate.pentanal.1	-0.13524	-0.0275693
ethyl.lactate.pentyl.acetate.2	-0.230426	0.0359983
ethyl.lactate.2.heptanone.2	-0.25287	0.0244002
hexanal.6.methyl.5.hepten.2.one.2	0.0448803	0.130602
hexanal.ethyl.lactate.1	-0.210049	-0.0358084
hexanal.pentanal.2	0.635459	0.0374343
hexanal.pentyl.acetate.2	0.159452	0.0191675
hexanal.2.heptanone.2	0.00340182	0.0713253
pentanal.6.methyl.5.hepten.2.one.2	-0.164157	0.0975874
pentanal.ethyl.lactate.1	-0.13524	-0.0275693
pentanal.hexanal.2	0.635459	0.0374343
pentanal.pentyl.acetate.2	-0.127289	0.167182
pentanal.2.heptanone.2	-0.254571	0.132495
pentyl.acetate.6.methyl.5.hepten.2.one.2	0.366489	0.0495215
pentyl.acetate.ethyl.lactate.2	-0.230426	0.0359983
pentyl.acetate.hexanal.2	0.159452	0.0191675
pentyl.acetate.pentanal.2	-0.127289	0.167182
pentyl.acetate.2.heptanone.3	0.892773	0.143834
X2.heptanone.6.methyl.5.hepten.2.one.3	0.489793	0.0671017
X2.heptanone.ethyl.lactate.3	-0.25287	-0.0279059
X2.heptanone.hexanal.3	0.00340182	0.132712
X2.heptanone.pentanal.3	-0.254571	0.110418
X2.heptanone.pentyl.acetate.4	0.892773	-0.0317276
X6.methyl.5.hepten.2.one.ethyl.lactate.2	-0.172298	-0.0602575
X6.methyl.5.hepten.2.one.hexanal.3	0.0448803	-0.0133622
X6.methyl.5.hepten.2.one.pentanal.3	-0.164157	-0.0319071
X6.methyl.5.hepten.2.one.pentyl.acetate.3	0.366489	0.000232884
X6.methyl.5.hepten.2.one.2.heptanone.3	0.489793	0.0671017
ethyl.lactate.6.methyl.5.hepten.2.one.2	-0.172298	-0.0602575
ethyl.lactate.hexanal.2	-0.210049	-0.066588
ethyl.lactate.pentanal.2	-0.13524	-0.0639142
ethyl.lactate.pentyl.acetate.3	-0.230426	0.0060926
ethyl.lactate.2.heptanone.3	-0.25287	-0.0279059
hexanal.6.methyl.5.hepten.2.one.3	0.0448803	-0.0133622
hexanal.ethyl.lactate.2	-0.210049	-0.066588
hexanal.pentanal.3	0.635459	0.0228583
hexanal.pentyl.acetate.3	0.159452	-0.00791651
hexanal.2.heptanone.3	0.00340182	0.132712
pentanal.6.methyl.5.hepten.2.one.3	-0.164157	-0.0319071
pentanal.ethyl.lactate.2	-0.13524	-0.0639142
pentanal.hexanal.3	0.635459	0.0228583
pentanal.pentyl.acetate.3	-0.127289	-0.0313136
pentanal.2.heptanone.3	-0.254571	0.110418
pentyl.acetate.6.methyl.5.hepten.2.one.3	0.366489	0.000232884
pentyl.acetate.ethyl.lactate.3	-0.230426	0.0060926
pentyl.acetate.hexanal.3	0.159452	-0.00791651
pentyl.acetate.pentanal.3	-0.127289	-0.0313136
pentyl.acetate.2.heptanone.4	0.892773	-0.0317276

## Sheet: figs3g
	Unrel.	Rel.	all
knn.m	0.1	0.4	0.5
knn.f	0.21	0.64	0.36
svm.m	0.2	0.55	0.4
svm.f	0.14	0.64	0.42

## Sheet: figs3h
	Unrel.	Rel.	all
knn.m	0.39	0.74	0.59
knn.f	0.36	0.71	0.65
svm.m	0.7	0.88	0.84
svm.f	0.66	0.93	0.82

## Sheet: figs3d
	tst1[tst3]	tst2[tst3]
1	0.803434	0
2	0.668434	0.125
3	0.254753	0
4	-5.38435e-05	0.125
5	0.628854	0
6	0.457658	0.125
7	0.656542	0
8	0.630943	0
9	0.674974	0
10	0.505657	0
11	0.498478	0
12	0.614112	0
13	0.340359	0
14	0.149266	0

## Sheet: figs3d2
	tst1[tst3]	tst2[tst3]
1	0.533527	0.875
2	0.417569	1
3	-0.0184567	1
4	-0.0130465	1
5	0.544028	1
6	0.413784	0.875
7	-0.00300657	1
8	0.448962	0.875
9	-0.00518862	0.875
10	0.351255	1
11	-0.014035	1

## Sheet: figs3e
	all cells	U	R
1	0.730754	0.154234	0.49072
2	0.314546	-0.0506921	0.20105
3	0.106079	-0.0610887	-0.412609
4	0.0923017	-0.0975907	-0.367509
5	0.222961	-0.0328398	0.165055
6	0.232259	-0.0121231	0.194435
7	0.531506	0.00332604	0.401209
8	0.314546	-0.0506921	0.20105
9	0.538653	0.17674	0.740275
10	0.0918027	-0.0697327	-0.221818
11	0.143954	-0.0582291	-0.453506
12	0.225905	-0.0209939	0.0692163
13	0.312167	0.0164713	0.370599
14	0.532986	-0.054434	0.492636
15	0.106079	-0.0610887	-0.412609
16	0.0918027	-0.0697327	-0.221818
17	0.845946	0.192401	0.784777
18	0.249796	-0.0093772	-0.0599465
19	0.124208	-0.0692768	-0.375872
20	0.12832	-0.0629844	-0.366884
21	0.0577413	-0.00878435	-0.464132
22	0.0923017	-0.0975907	-0.367509
23	0.143954	-0.0582291	-0.453506
24	0.249796	-0.0093772	-0.0599465
25	0.440882	0.174614	0.316466
26	0.186714	-0.0391295	-0.470418
27	0.0843903	-0.014105	-0.556654
28	0.172285	-0.0533409	-0.436223
29	0.222961	-0.0328398	0.165055
30	0.225905	-0.0209939	0.0692163
31	0.124208	-0.0692768	-0.375872
32	0.186714	-0.0391295	-0.470418
33	0.389001	0.0867295	0.0636627
34	0.297758	0.0129411	0.220091
35	0.317215	-0.0335336	0.203082
36	0.232259	-0.0121231	0.194435
37	0.312167	0.0164713	0.370599
38	0.12832	-0.0629844	-0.366884
39	0.0843903	-0.014105	-0.556654
40	0.297758	0.0129411	0.220091
41	0.41342	0.159146	0.04
42	0.357275	-0.0224299	0.103769
43	0.531506	0.00332604	0.401209
44	0.532986	-0.054434	0.492636
45	0.0577413	-0.00878435	-0.464132
46	0.172285	-0.0533409	-0.436223
47	0.317215	-0.0335336	0.203082
48	0.357275	-0.0224299	0.103769
49	0.951801	0.14691	0.961069

## Sheet: figs3f
	all cells	U	R
1	0.803434	0.151577	0.846285
2	0.192105	0.0221683	-0.0214975
3	0.512655	0.0348769	0.460882
4	0.663638	0.0236535	0.690209
5	0.668434	0.0266777	0.80418
6	0.647397	0.0149297	0.720528
7	0.533527	0.0235409	0.631242
8	0.660155	0.0069018	0.749607
9	0.417569	0.00193636	0.628644
10	-0.0184567	-0.0192736	NA
11	0.192105	0.0221683	-0.0214975
12	0.254753	0.136447	0.126819
13	0.155105	0.0128004	-0.0239695
14	0.172008	0.0467818	-0.0710664
15	0.179472	0.00853392	-0.077597
16	0.177006	0.0128885	-0.0882149
17	0.154621	0.00528414	-0.0963487
18	0.17167	0.0439582	-0.0879422
19	0.135983	0.00293256	-0.189231
20	-5.38435e-05	-0.0109289	NA
21	0.512655	0.0348769	0.460882
22	0.155105	0.0128004	-0.0239695
23	0.628854	0.110284	0.610464
24	0.434612	0.00625436	0.377566
25	0.457658	-0.000305633	0.45839
26	0.501626	0.0329998	0.527064
27	0.424864	0.00373398	0.464453
28	0.443278	0.0275898	0.404834
29	0.327469	0.00467774	0.471397
30	-0.0112861	-0.00987672	NA
31	0.663638	0.0236535	0.690209
32	0.172008	0.0467818	-0.0710664
33	0.434612	0.00625436	0.377566
34	0.656542	0.137345	0.723832
35	0.575595	0.00592769	0.692868
36	0.556982	0.0856969	0.654815
37	0.455475	0.00703336	0.558819
38	0.566252	0.0355269	0.650439
39	0.356251	-0.00637554	0.536038
40	-0.0130465	-0.0247441	NA
41	0.668434	0.0266777	0.80418
42	0.179472	0.00853392	-0.077597
43	0.457658	-0.000305633	0.45839
44	0.575595	0.00592769	0.692868
45	0.630943	0.126645	0.838614
46	0.566936	0.0318717	0.748028
47	0.478691	0.0183319	0.667599
48	0.58005	0.0352923	0.716463
49	0.375847	0.0249703	0.627099
50	-0.0172688	-0.0180956	NA
51	0.647397	0.0149297	0.720528
52	0.177006	0.0128885	-0.0882149
53	0.501626	0.0329998	0.527064
54	0.556982	0.0856969	0.654815
55	0.566936	0.0318717	0.748028
56	0.674974	0.249464	0.84621
57	0.505657	0.0467386	0.738221
58	0.544028	0.0379829	0.650399
59	0.413784	0.0386408	0.654846
60	-0.00300657	-0.00988901	NA
61	0.533527	0.0235409	0.631242
62	0.154621	0.00528414	-0.0963487
63	0.424864	0.00373398	0.464453
64	0.455475	0.00703336	0.558819
65	0.478691	0.0183319	0.667599
66	0.505657	0.0467386	0.738221
67	0.498478	0.113791	0.726471
68	0.448962	0.00551087	0.552323
69	0.330568	-0.0129427	0.621343
70	-0.00518862	-0.0219077	NA
71	0.660155	0.0069018	0.749607
72	0.17167	0.0439582	-0.0879422
73	0.443278	0.0275898	0.404834
74	0.566252	0.0355269	0.650439
75	0.58005	0.0352923	0.716463
76	0.544028	0.0379829	0.650399
77	0.448962	0.00551087	0.552323
78	0.614112	0.156975	0.681217
79	0.351255	0.0122763	0.502222
80	-0.014035	-0.0162339	NA
81	0.417569	0.00193636	0.628644
82	0.135983	0.00293256	-0.189231
83	0.327469	0.00467774	0.471397
84	0.356251	-0.00637554	0.536038
85	0.375847	0.0249703	0.627099
86	0.413784	0.0386408	0.654846
87	0.330568	-0.0129427	0.621343
88	0.351255	0.0122763	0.502222
89	0.340359	0.129762	0.609172
90	-0.0107042	-0.0228369	NA
91	-0.0184567	-0.0192736	NA
92	-5.38435e-05	-0.0109289	NA
93	-0.0112861	-0.00987672	NA
94	-0.0130465	-0.0247441	NA
95	-0.0172688	-0.0180956	NA
96	-0.00300657	-0.00988901	NA
97	-0.00518862	-0.0219077	NA
98	-0.014035	-0.0162339	NA
99	-0.0107042	-0.0228369	NA
100	0.149266	0.11635	NA
