# Supplementary material for: Effects of stochastic coding on olfactory discrimination in flies and mice
Source: PLoS Biol. 2023 Oct 31;21(10):e3002206. doi: 10.1371/journal.pbio.3002206 (PMC10618007; doi:10.1371/journal.pbio.3002206)
Supplement: S11 Data — (XLSX) [file pbio.3002206.s012.xlsx]

## Sheet: figs5a1
	x	cumfreqx
1	0	0.285915
2	0.0277778	0.583099
3	0.0555556	0.611268
4	0.0833333	0.650704
5	0.111111	0.750704
6	0.138889	0.759155
7	0.166667	0.78169
8	0.222222	0.795775
9	0.25	0.852113
10	0.277778	0.860563
11	0.333333	0.880282
12	0.416667	0.883099
13	0.444444	0.905634
14	0.5	0.916901
15	0.666667	0.928169
16	0.694444	0.947887
17	0.833333	0.950704
18	1	1

## Sheet: figs5a2
	x	cumfreqx
1	0	0.653846
2	0.0277778	0.711538
3	0.0555556	0.769231
4	0.0833333	0.788462
5	0.111111	0.826923
6	0.138889	0.846154
7	0.166667	0.903846
8	0.222222	0.923077
9	0.333333	0.942308
10	0.5	0.961538
11	0.666667	0.980769
12	0.694444	1

## Sheet: figs5d1
	x	cumfreqx
1	0	0.134492
2	0.015625	0.530192
3	0.03125	0.582342
4	0.046875	0.596981
5	0.0625	0.741995
6	0.09375	0.754803
7	0.109375	0.755718
8	0.125	0.759378
9	0.140625	0.830741
10	0.15625	0.833486
11	0.1875	0.849954
12	0.234375	0.853614
13	0.25	0.89021
14	0.28125	0.89204
15	0.3125	0.896615
16	0.328125	0.898445
17	0.375	0.907594
18	0.390625	0.931382
19	0.4375	0.935956
20	0.46875	0.941446
21	0.546875	0.943275
22	0.5625	0.962489
23	0.625	0.964318
24	0.65625	0.967978
25	0.765625	0.983989
26	0.875	0.986734
27	1	1

## Sheet: figs5d2
	x	cumfreqx
1	0	0.486686
2	0.015625	0.658004
3	0.03125	0.797241
4	0.046875	0.858197
5	0.0625	0.90247
6	0.078125	0.909528
7	0.09375	0.938402
8	0.109375	0.944177
9	0.125	0.952518
10	0.140625	0.956368
11	0.15625	0.959577
12	0.1875	0.969843
13	0.21875	0.971126
14	0.234375	0.974976
15	0.25	0.980751
16	0.28125	0.985242
17	0.3125	0.985884
18	0.328125	0.986526
19	0.375	0.989734
20	0.390625	0.991017
21	0.4375	0.992942
22	0.46875	0.994225
23	0.546875	0.995509
24	0.625	0.99615
25	0.65625	0.996792
26	0.765625	0.997433
27	0.875	1

## Sheet: figs5c
	x	cumfreqx
1	0.0866819	0.047619
2	0.167444	0.0952381
3	0.197648	0.142857
4	0.241256	0.190476
5	0.25758	0.238095
6	0.284158	0.285714
7	0.292184	0.333333
8	0.33572	0.380952
9	0.345195	0.428571
10	0.35967	0.47619
11	0.372148	0.52381
12	0.392952	0.571429
13	0.404259	0.619048
14	0.409069	0.666667
15	0.427088	0.714286
16	0.439454	0.761905
17	0.503746	0.809524
18	0.519261	0.857143
19	0.53273	0.904762
20	0.586723	0.952381
21	0.625705	1

## Sheet: figs5f
	x	cumfreqx
1	-0.0680779	0.0222222
2	-0.0456957	0.0444444
3	-0.0443435	0.0666667
4	-0.0268992	0.0888889
5	0.0102992	0.111111
6	0.0539474	0.133333
7	0.071466	0.155556
8	0.0770177	0.177778
9	0.103282	0.2
10	0.119984	0.222222
11	0.121858	0.244444
12	0.140684	0.266667
13	0.157815	0.288889
14	0.1626	0.311111
15	0.165434	0.333333
16	0.188658	0.355556
17	0.212106	0.377778
18	0.223277	0.4
19	0.223648	0.422222
20	0.22572	0.444444
21	0.235654	0.466667
22	0.236389	0.488889
23	0.248604	0.511111
24	0.25756	0.533333
25	0.296749	0.555556
26	0.320026	0.577778
27	0.321033	0.6
28	0.32445	0.622222
29	0.326909	0.644444
30	0.328918	0.666667
31	0.330328	0.688889
32	0.367221	0.711111
33	0.37151	0.733333
34	0.380124	0.755556
35	0.38918	0.777778
36	0.412914	0.8
37	0.417105	0.822222
38	0.433165	0.844444
39	0.45445	0.866667
40	0.454534	0.888889
41	0.471467	0.911111
42	0.486537	0.933333
43	0.520712	0.955556
44	0.524677	0.977778
45	0.535683	1

## Sheet: Sheet7
					Dissimilar odors		Similar odors
					shape	scale	shape	scale
Parameters for fly Gamma distribution plotted in Fig. S5B					0.15	0.44	0.21	0.67
Parameters for mouse Gamma distribution plotted in Fig. S5B					0.24	0.09	0.22	0.45
