# Supplementary material for: Effects of stochastic coding on olfactory discrimination in flies and mice
Source: PLoS Biol. 2023 Oct 31;21(10):e3002206. doi: 10.1371/journal.pbio.3002206 (PMC10618007; doi:10.1371/journal.pbio.3002206)
Supplement: S12 Data — (XLSX) [file pbio.3002206.s013.xlsx]

## Sheet: figs6a
	1	2	3	4	5	6
	0	0.1413	0	0.1689	0.2936	0.1554
119	0.120398	0	0	0.2659	0.1506	0
239	0.1373	0	0	0	0.5716	0.253
255	0.8161	0	0	0.2319	0.400857	0
272	0.2626	0	0	0	0.129919	0.315
284	0.4476	0	0	0.1412	0	0.210494
324	0.336	0	0	0	0.3052	0.2733
354	0.3936	0	0	0	0.339217	0.166744
358	0.7011	0	0	0	0.4265	0.2497
663	0.1893	0	0	0.1949	0.2153	0
728	0.2576	0	0	0.4063	0.0834	0
29	0.2284	0	0	0	0.137705	0
196	0.108	0	0	0	0.180237	0
251	0.2912	0	0	0	0.248011	0
280	0.1874	0	0	0	0	0.2245
296	0.354	0	0	0.2964	0	0
302	0.1487	0	0	0	0	0.173801
305	0.2769	0	0	0	0	0.214046
315	0.1744	0	0	0.144461	0	0
329	0.3606	0	0	0	0	0.1342
335	0.3384	0	0	0.3273	0	0
344	0.3357	0	0	0	0	0.184749
349	0.2197	0	0	0.104848	0	0
351	0.245578	0	0	0	0	0.2047
352	0.3054	0	0	0	0	0.174318
357	0.7349	0	0	0	0.363	0
511	0.1997	0	0	0	0	0.3667
539	0.211	0	0	0	0	0.171
562	0.1732	0	0	0	0	0.0934066
566	0.162978	0	0	0.0972033	0	0
635	1.1735	0	0	0	0.164326	0
694	0.0813	0	0	0.2324	0	0
198	0	0.4454	0	0.0764	0	0
443	0	0.2433	0	0	0.2847	0
604	0	0.1432	0	0	0	0.3765
641	0	0.2666	0	0	0	0.137838
652	0	0.1175	0	0.0898782	0	0
850	0	0.369992	0	0	0	0.1985
48	0	0	0.0844749	0.1881	0	0
88	0	0	0.0679401	0.194332	0	0
387	0	0	0.2023	0	0.16776	0
400	0	0	0.0750066	0.156441	0	0
541	0	0	0.136592	0	0	0.0470602
778	0	0	0.1759	0	0	0.113258
58	0.1199	0	0	0	0	0
59	0.2722	0	0	0	0	0
60	0.2204	0	0	0	0	0
65	0.2804	0	0	0	0	0
66	0.2898	0	0	0	0	0
67	0.1016	0	0	0	0	0
81	0.2087	0	0	0	0	0
111	0.1796	0	0	0	0	0
114	0.2187	0	0	0	0	0
115	0.409592	0	0	0	0	0
125	0.186	0	0	0	0	0
164	0.3264	0	0	0	0	0
179	0.1943	0	0	0	0	0
190	0.0876883	0	0	0	0	0
207	0.169	0	0	0	0	0
277	0.110012	0	0	0	0	0
279	0.3797	0	0	0	0	0
293	0.1958	0	0	0	0	0
307	0.208505	0	0	0	0	0
308	0.193977	0	0	0	0	0
314	0.1818	0	0	0	0	0
323	0.518	0	0	0	0	0
337	0.177	0	0	0	0	0
340	0.2726	0	0	0	0	0
342	0.2224	0	0	0	0	0
347	0.2605	0	0	0	0	0
360	0.2202	0	0	0	0	0
361	0.1785	0	0	0	0	0
366	0.433	0	0	0	0	0
395	0.3051	0	0	0	0	0
415	0.1855	0	0	0	0	0
459	0.168089	0	0	0	0	0
526	0.0615	0	0	0	0	0
533	0.1507	0	0	0	0	0
548	0.164	0	0	0	0	0
555	0.1547	0	0	0	0	0
558	0.3245	0	0	0	0	0
600	0.220312	0	0	0	0	0
636	0.2901	0	0	0	0	0
678	0.0804446	0	0	0	0	0
742	0.285036	0	0	0	0	0
753	0.0852	0	0	0	0	0
774	0.115039	0	0	0	0	0
831	0.0779569	0	0	0	0	0
69	0	0.2455	0	0	0	0
76	0	0.0962	0	0	0	0
127	0	0.121261	0	0	0	0
134	0	0.243048	0	0	0	0
145	0	0.3772	0	0	0	0
182	0	0.154278	0	0	0	0
188	0	0.1111	0	0	0	0
215	0	0.1076	0	0	0	0
244	0	0.1539	0	0	0	0
267	0	0.143014	0	0	0	0
406	0	0.1395	0	0	0	0
490	0	0.1922	0	0	0	0
501	0	0.140028	0	0	0	0
508	0	0.2823	0	0	0	0
545	0	0.175723	0	0	0	0
549	0	0.1029	0	0	0	0
568	0	0.1084	0	0	0	0
585	0	0.27	0	0	0	0
586	0	0.147235	0	0	0	0
621	0	0.104289	0	0	0	0
630	0	0.0829794	0	0	0	0
637	0	0.1158	0	0	0	0
673	0	0.0725695	0	0	0	0
675	0	0.1005	0	0	0	0
688	0	0.1077	0	0	0	0
708	0	0.113	0	0	0	0
709	0	0.2014	0	0	0	0
731	0	0.111202	0	0	0	0
769	0	0.1289	0	0	0	0
30	0	0	0.1694	0	0	0
36	0	0	0.135734	0	0	0
52	0	0	0.1472	0	0	0
79	0	0	0.0395779	0	0	0
105	0	0	0.4327	0	0	0
212	0	0	0.0933	0	0	0
265	0	0	0.0942677	0	0	0
298	0	0	0.1265	0	0	0
334	0	0	0.1075	0	0	0
348	0	0	0.131429	0	0	0
376	0	0	0.0977	0	0	0
405	0	0	0.0669054	0	0	0
426	0	0	0.2137	0	0	0
441	0	0	0.0737	0	0	0
482	0	0	0.120673	0	0	0
543	0	0	0.0437	0	0	0
645	0	0	0.162086	0	0	0
661	0	0	0.0870869	0	0	0
686	0	0	0.1024	0	0	0
687	0	0	0.1387	0	0	0
712	0	0	0.1588	0	0	0
751	0	0	0.1402	0	0	0
829	0	0	0.2924	0	0	0
839	0	0	0.1947	0	0	0
844	0	0	0.2423	0	0	0

## Sheet: figs6b
	1	2	3	4	5	6	7	8
346	0	7.22931	0	60.6391	126.576	46.2032	21.8984	4.43958
399	0	4.62969	0	24.2523	63.2642	43.5658	5.6463	6.79871
464	0	3.07726	0	48.5496	102.974	48.2961	16.0975	5.47213
475	0	0	4.77108	12.2319	14.3387	13.8621	20.1433	19.1733
631	0	45.5248	0	18.758	11.9302	90.5373	59.2451	59.1197
651	24.6564	0	0	15.5293	38.3981	19.5477	41.9622	2.28031
758	0	0	21.8581	25.849	123.72	9.81293	7.4363	29.6024
776	20.6591	0	0	2.1255	1.69601	0.520313	0.819722	0
1577	5.74555	0	0	0.979192	0.391818	0	1.60362	6.69302
1012	0	80.692	0	0	55.8387	13.8494	3.31741	32.2493
1057	0	17.6542	0	25.4049	32.4049	0	1.25154	26.3277
1556	0	23.4769	0	20.7295	13.0324	19.3693	0	1.64455
1669	0	19.6622	0	21.7649	14.1321	49.2426	0	23.3449
473	0	0	6.7608	4.95445	5.12439	49.9852	0	88.162
657	0	0	26.0203	0	23.4008	26.0918	17.5554	7.88268
794	0	0	4.66212	15.8159	7.33096	16.4458	6.57966	0
1342	0	0	19.5429	31.3475	25.9078	8.97469	0	18.0252
2053	0	0	4.83507	19.239	10.0667	39.5765	3.29228	0
2057	0	0	41.9812	22.1575	0	36.5759	1.03726	3.38295
2091	0	0	9.20133	30.054	2.72478	0	37.623	82.6562
73	2.78463	0	0	11.5757	2.24181	0	0	2.34771
144	0.249974	0	0	27.1484	0	0	9.53869	34.0874
719	15.5016	0	0	0.803877	10.352	0	16.2272	0
809	5.88033	0	0	17.3036	8.62886	1.14823	0	0
1202	30.3603	0	0	0	0	48.9712	34.1503	3.1606
628	0	6.4066	0	0	0	13.4158	4.66255	6.96112
1212	0	21.0654	0	15.6205	0	46.5407	95.0997	0
1392	0	13.5001	0	8.4063	18.6699	2.31803	0	0
1539	0	25.9731	0	43.7073	0	13.7866	4.65795	0
1613	0	18.2797	0	1.56715	0	23.1084	0	6.46875
2067	0	5.46386	0	17.963	0	40.6035	0	102.22
2241	0	2.92672	0	1.28207	5.252	0	0	0.271246
2350	0	15.861	0	1.47083	0	2.05806	0	6.25637
221	0	0	8.2741	0	2.91783	1.29023	0	4.39375
429	0	0	29.0188	11.3947	22.1793	13.8606	0	0
942	0	0	8.16095	0.62702	30.5539	0	0	18.2337
1210	0	0	20.2214	0	21.8408	45.4438	3.66066	0
1635	0	0	14.3295	4.64575	1.55325	0	1.52873	0
1703	0	0	18.5566	6.18057	9.08672	0	7.39111	0
1796	0	0	1.67698	3.30766	0	8.12908	6.1775	0
1896	0	0	10.961	8.96739	0	5.69011	5.38277	0
2197	0	0	15.5583	30.8394	0	0	7.3404	3.40913
2341	0	0	28.9804	58.3999	28.8991	54.3666	0	0
2459	0	0	27.141	44.6662	28.0161	41.6596	0	0
193	6.50809	0	0	0	0	5.86949	25.0206	0
224	15.731	0	0	0	0	26.6094	50.2314	0
279	14.2217	0	0	0	0	18.4764	40.607	0
280	14.2217	0	0	0	0	18.4764	40.607	0
355	0.566244	0	0	0	0	0	27.8816	23.4585
408	0.426432	0	0	3.00232	11.5383	0	0	0
437	0.717756	0	0	0	16.0703	17.5527	0	0
458	7.49017	0	0	0	0	0.0513857	0	1.15554
459	7.49017	0	0	0	0	0.0513857	0	1.15554
465	7.49017	0	0	0	0	0.0513857	0	1.15554
489	7.7786	0	0	0	28.723	0	0	28.3138
545	37.51	0	0	20.7875	0	0	63.5052	0
693	27.499	0	0	0.713545	0	0	0	3.08276
708	47.2407	0	0	26.9983	0	0	1.64178	0
731	17.4563	0	0	6.5783	9.77716	0	0	0
797	14.731	0	0	0	0.524614	0	0	3.45421
814	10.5357	0	0	0	56.5472	28.2453	0	0
1048	7.70706	0	0	4.41919	22.6621	0	0	0
1148	12.744	0	0	0	0	2.23682	0	9.89267
1405	2.87055	0	0	0.457518	2.95346	0	0	0
1783	1.57772	0	0	0	27.5977	0	5.3451	0
1806	24.1482	0	0	31.5423	0	46.3418	0	0
1923	29.4659	0	0	0	0	137.728	0	1.61503
2039	8.07067	0	0	0	0.569886	0	18.8848	0
2079	1.0127	0	0	1.39229	0	11.3118	0	0
2143	14.5754	0	0	0	0.673755	0.227608	0	0
2147	15.3843	0	0	0	4.09728	0	0	9.6921
2261	0.458353	0	0	1.2888	0	46.7266	0	0
2407	3.53925	0	0	3.97936	0	6.91357	0	0
2659	14.2503	0	0	0	0	0	41.0581	0.558686
531	0	5.85911	0	0	6.94523	3.27763	0	0
836	0	11.2218	0	17.414	4.59186	0	0	0
989	0	8.11442	0	10.3202	5.83017	0	0	0
1104	0	1.40048	0	5.09933	9.7516	0	0	0
1117	0	10.4738	0	0	0	0	42.3029	5.6706
1223	0	3.4985	0	5.50238	0	0	121.475	0
1274	0	1.7044	0	0	16.7699	0	0	6.39695
1292	0	0.429414	0	0	0	13.4723	0	9.16443
1321	0	10.9799	0	0	0	0	4.21319	0.951768
1499	0	21.6716	0	0	9.84902	0	2.25806	0
2404	0	25.2538	0	0	52.4254	0	52.0745	0
2466	0	1.55184	0	4.04079	0	2.03405	0	0
2713	0	1.41118	0	0	6.34802	0	0.115748	0
2752	0	181.257	0	0	105.141	0	49.8609	0
2781	0	13.9503	0	0	5.51641	0	35.3028	0
94	0	0	2.83806	0	11.5235	0	0	4.20793
160	0	0	40.7779	0	0	5.1396	0	13.5134
181	0	0	3.79658	14.61	3.83868	0	0	0
244	0	0	11.0696	6.87667	0.294897	0	0	0
849	0	0	7.62557	0	0	28.5081	7.47587	0
850	0	0	7.62557	0	0	28.5081	7.47587	0
917	0	0	46.8734	0	28.394	0	41.7364	0
999	0	0	23.2323	43.2812	0	0	12.7153	0
1164	0	0	7.21495	0	13.3488	0.172843	0	0
1234	0	0	10.4993	0	12.237	0	0	21.0761
1240	0	0	7.19659	20.6213	2.65159	0	0	0
1313	0	0	10.5029	19.0388	1.96699	0	0	0
1314	0	0	10.5029	19.0388	1.96699	0	0	0
1317	0	0	18.3884	0	2.08653	0	0	5.05111
1320	0	0	10.5029	19.0388	1.96699	0	0	0
1323	0	0	19.0369	0	0	7.1359	0	6.18586
1975	0	0	10.0729	0	0	0	2.80774	17.6282
2251	0	0	9.90256	0	6.50888	0	0.785693	0
2338	0	0	10.7002	17.0907	0	11.7102	0	0
2394	0	0	15.681	18.6568	0	17.8796	0	0
2784	0	0	2.63611	2.07249	18.9144	0	0	0
74	1.16055	0	0	7.17344	0	0	0	0
204	3.84653	0	0	0	0	15.3276	0	0
309	3.99004	0	0	0	13.1056	0	0	0
321	11.5949	0	0	0	0	0	0	0.516132
407	7.47743	0	0	0	0	3.94283	0	0
446	1.12195	0	0	13.1493	0	0	0	0
447	0.999607	0	0	0.438039	0	0	0	0
449	1.18276	0	0	0	0	0	0	0.737851
594	2.15234	0	0	0	0	2.2182	0	0
653	7.60195	0	0	0	3.88196	0	0	0
670	2.36762	0	0	0	0	0	4.80014	0
676	103.368	0	0	0	0	10.7729	0	0
712	103.464	0	0	0	0	24.9156	0	0
789	11.8015	0	0	0.651659	0	0	0	0
901	0.251982	0	0	7.23483	0	0	0	0
1069	58.3962	0	0	0	0	0	0	4.72737
1079	17.5412	0	0	0	5.96738	0	0	0
1165	0.103613	0	0	0	0	0	60.2914	0
1197	0.986926	0	0	0	15.1746	0	0	0
1440	14.6591	0	0	0	0	22.7587	0	0
1541	3.53302	0	0	0	0	7.04999	0	0
1585	11.6416	0	0	10.427	0	0	0	0
1626	0.871664	0	0	0	0	0	4.32347	0
1660	3.59958	0	0	0	0	0	0	17.3412
1755	0.802576	0	0	0	0	0	1.0431	0
1791	0.80036	0	0	74.2928	0	0	0	0
1798	88.2453	0	0	0	1.23447	0	0	0
1811	27.2311	0	0	0	0	0	0	1.06228
1833	4.20464	0	0	0	41.0722	0	0	0
1864	2.00929	0	0	4.98096	0	0	0	0
1962	8.88541	0	0	0	0	1.0174	0	0
2006	5.29558	0	0	0	0	0	0	1.14977
2228	36.007	0	0	0	0	83.3842	0	0
2244	15.6413	0	0	0	6.05603	0	0	0
2257	35.8805	0	0	11.061	0	0	0	0
2260	5.84725	0	0	0	0.543384	0	0	0
2430	0.353079	0	0	8.58817	0	0	0	0
2490	4.26615	0	0	0	0	53.8718	0	0
2558	1.35171	0	0	0	0	42.9451	0	0
2568	43.8514	0	0	0	22.7537	0	0	0
2584	123.019	0	0	0	33.8919	0	0	0
2615	24.1571	0	0	0	22.4933	0	0	0
2622	13.715	0	0	0	0	0	0	10.153
2631	28.722	0	0	0	0	0	0	3.30786
2654	22.8506	0	0	17.9131	0	0	0	0
2714	0.000929399	0	0	0	0	9.25215	0	0
2742	5.4619	0	0	0	0	0	15.241	0
8	0	0.079759	0	0	0	0	0	7.66763
101	0	8.03639	0	0	32.3862	0	0	0
207	0	4.90837	0	0.0344639	0	0	0	0
386	0	2.08273	0	0	0	0	0	6.68914
467	0	0.937049	0	0	0	0	32.6508	0
495	0	12.724	0	14.6312	0	0	0	0
523	0	11.9926	0	0	14.2461	0	0	0
525	0	0.498271	0	0	4.76769	0	0	0
529	0	10.5079	0	0	85.1336	0	0	0
563	0	5.61183	0	10.2409	0	0	0	0
629	0	23.8696	0	0	0	6.558	0	0
679	0	1.63131	0	0	0	0	6.24679	0
714	0	28.1072	0	0	0	0	0.335727	0
780	0	8.9778	0	24.3669	0	0	0	0
816	0	1.48185	0	0	6.1335	0	0	0
966	0	1.01905	0	0	36.9216	0	0	0
1007	0	33.7736	0	0	0	0	7.85612	0
1112	0	1.60245	0	0.652707	0	0	0	0
1120	0	2.8342	0	3.5004	0	0	0	0
1186	0	6.5141	0	0	0	0	0	3.05221
1261	0	4.55123	0	0	0	118.261	0	0
1278	0	21.1894	0	0	0	0	0	3.24162
1281	0	2.69021	0	0	0	43.1778	0	0
1338	0	7.44653	0	0	3.33785	0	0	0
1340	0	16.8014	0	0	36.1011	0	0	0
1357	0	1.88376	0	0	0.202843	0	0	0
1403	0	5.51574	0	0	3.29137	0	0	0
1407	0	7.06495	0	0	2.60663	0	0	0
1424	0	5.93071	0	0	0.654846	0	0	0
1425	0	5.93071	0	0	0.654846	0	0	0
1433	0	2.62308	0	0	0	0	10.4108	0
1483	0	16.3275	0	0	0	0	0	4.22383
1538	0	10.7914	0	0	0	0	0	0.139443
1543	0	11.0893	0	0	0	0	0.473013	0
1788	0	0.229075	0	0	31.8171	0	0	0
1956	0	1.43396	0	0	0	0	4.50668	0
2003	0	7.27835	0	0	0	16.9626	0	0
2069	0	17.5804	0	2.73796	0	0	0	0
2098	0	3.98902	0	2.06193	0	0	0	0
2126	0	26.2546	0	0	0	0	0	10.8479
2128	0	3.87495	0	0	4.25966	0	0	0
2136	0	0.0161299	0	0	13.9319	0	0	0
2155	0	0.401555	0	9.47446	0	0	0	0
2156	0	12.634	0	17.7629	0	0	0	0
2199	0	4.19299	0	4.99246	0	0	0	0
2245	0	7.61105	0	3.5197	0	0	0	0
2255	0	47.8641	0	0	0	32.1357	0	0
2381	0	1.33545	0	0	0	15.5111	0	0
2475	0	0.618567	0	0	0	16.1098	0	0
2559	0	10.9235	0	0	0	0	0	12.5997
2560	0	10.9235	0	0	0	0	0	12.5997
2633	0	126.424	0	0	0	0	33.7641	0
2649	0	0.31994	0	0	19.8878	0	0	0
2693	0	39.0702	0	0	0	0	2.63434	0
2699	0	6.61926	0	0	0	0	0.203257	0
2731	0	1.99115	0	0	0	0	28.0553	0
2822	0	5.82334	0	0	0	0	16.6127	0
2848	0	5.58961	0	0	0	0	11.2864	0
2849	0	1.30444	0	0	0	0	7.12226	0
2850	0	1.30444	0	0	0	0	7.12226	0
103	0	0	1.75997	24.6834	0	0	0	0
124	0	0	12.2996	8.02265	0	0	0	0
127	0	0	1.7442	0	0	0	9.15711	0
177	0	0	1.67607	0	20.666	0	0	0
227	0	0	19.0652	0	0	0	2.00117	0
282	0	0	6.1488	0	0	0	0	2.4196
358	0	0	12.9668	0	5.45576	0	0	0
367	0	0	2.11851	0	0	0	0	3.8692
627	0	0	4.51527	0	0	11.5336	0	0
659	0	0	10.9017	0	0	13.3515	0	0
879	0	0	0.970571	4.81978	0	0	0	0
1019	0	0	8.59259	0	0	0	0	11.7962
1028	0	0	12.8137	0	0	0	0	0.878307
1029	0	0	12.8137	0	0	0	0	0.878307
1035	0	0	12.8137	0	0	0	0	0.878307
1061	0	0	16.1208	0.466665	0	0	0	0
1095	0	0	6.63711	0	2.48148	0	0	0
1161	0	0	0.972643	0	0	30.0163	0	0
1204	0	0	1.58511	0	0	0	0	5.02876
1218	0	0	17.3729	0	0	0.2723	0	0
1239	0	0	71.0348	0	0	6.07556	0	0
1262	0	0	15.0942	24.4222	0	0	0	0
1335	0	0	43.7673	0	0	2.17259	0	0
1356	0	0	1.74482	0	5.90637	0	0	0
1416	0	0	30.433	0	0	7.01365	0	0
1417	0	0	30.433	0	0	7.01365	0	0
1449	0	0	0.490024	0	2.77018	0	0	0
1555	0	0	1.07646	0	0.635015	0	0	0
1643	0	0	7.12785	0	0	0	0	4.35694
1671	0	0	2.16466	0	0	4.10186	0	0
2312	0	0	0.634258	0.363708	0	0	0	0
2352	0	0	1.1471	0	0	0	0	27.5978
2396	0	0	3.87011	20.3189	0	0	0	0
2507	0	0	14.0176	0	73.1479	0	0	0
2602	0	0	12.4185	0	1.93008	0	0	0
21	2.25067	0	0	0	0	0	0	0
32	10.7397	0	0	0	0	0	0	0
48	0.146066	0	0	0	0	0	0	0
64	0.251846	0	0	0	0	0	0	0
68	8.584	0	0	0	0	0	0	0
88	55.8661	0	0	0	0	0	0	0
104	10.0689	0	0	0	0	0	0	0
106	4.50127	0	0	0	0	0	0	0
118	14.0172	0	0	0	0	0	0	0
146	0.690421	0	0	0	0	0	0	0
147	2.33428	0	0	0	0	0	0	0
169	3.859	0	0	0	0	0	0	0
215	3.32415	0	0	0	0	0	0	0
216	2.41383	0	0	0	0	0	0	0
339	1.97927	0	0	0	0	0	0	0
365	10.0411	0	0	0	0	0	0	0
373	0.0653291	0	0	0	0	0	0	0
435	6.27983	0	0	0	0	0	0	0
573	12.6192	0	0	0	0	0	0	0
581	11.9039	0	0	0	0	0	0	0
585	24.7559	0	0	0	0	0	0	0
598	20.2264	0	0	0	0	0	0	0
600	24.9242	0	0	0	0	0	0	0
601	3.77414	0	0	0	0	0	0	0
608	31.7897	0	0	0	0	0	0	0
633	0.404498	0	0	0	0	0	0	0
634	7.50636	0	0	0	0	0	0	0
677	12.4718	0	0	0	0	0	0	0
686	15.5113	0	0	0	0	0	0	0
688	33.7044	0	0	0	0	0	0	0
695	0.0143879	0	0	0	0	0	0	0
722	10.9044	0	0	0	0	0	0	0
724	4.8012	0	0	0	0	0	0	0
781	0.657326	0	0	0	0	0	0	0
835	2.84357	0	0	0	0	0	0	0
866	4.4801	0	0	0	0	0	0	0
892	1.59739	0	0	0	0	0	0	0
899	28.5262	0	0	0	0	0	0	0
909	16.0703	0	0	0	0	0	0	0
912	2.36824	0	0	0	0	0	0	0
1083	1.17816	0	0	0	0	0	0	0
1089	2.64804	0	0	0	0	0	0	0
1098	23.7989	0	0	0	0	0	0	0
1129	14.4081	0	0	0	0	0	0	0
1130	14.4081	0	0	0	0	0	0	0
1159	36.6945	0	0	0	0	0	0	0
1172	11.5272	0	0	0	0	0	0	0
1179	44.009	0	0	0	0	0	0	0
1190	8.26425	0	0	0	0	0	0	0
1206	4.13723	0	0	0	0	0	0	0
1252	0.727128	0	0	0	0	0	0	0
1264	1.43514	0	0	0	0	0	0	0
1339	0.294984	0	0	0	0	0	0	0
1396	17.8625	0	0	0	0	0	0	0
1450	1.04153	0	0	0	0	0	0	0
1508	11.3262	0	0	0	0	0	0	0
1523	8.36064	0	0	0	0	0	0	0
1590	3.63329	0	0	0	0	0	0	0
1600	2.88241	0	0	0	0	0	0	0
1603	1.86755	0	0	0	0	0	0	0
1625	5.36771	0	0	0	0	0	0	0
1631	1.18978	0	0	0	0	0	0	0
1690	11.6435	0	0	0	0	0	0	0
1858	5.9644	0	0	0	0	0	0	0
1874	0.996814	0	0	0	0	0	0	0
1914	8.04956	0	0	0	0	0	0	0
1927	0.176906	0	0	0	0	0	0	0
1967	1.74092	0	0	0	0	0	0	0
1993	1.33931	0	0	0	0	0	0	0
1994	3.68813	0	0	0	0	0	0	0
1995	3.68813	0	0	0	0	0	0	0
2040	9.53365	0	0	0	0	0	0	0
2055	47.3761	0	0	0	0	0	0	0
2070	1.32627	0	0	0	0	0	0	0
2080	8.56651	0	0	0	0	0	0	0
2081	21.405	0	0	0	0	0	0	0
2107	61.8943	0	0	0	0	0	0	0
2108	1.31179	0	0	0	0	0	0	0
2118	6.22932	0	0	0	0	0	0	0
2125	9.30003	0	0	0	0	0	0	0
2142	3.67336	0	0	0	0	0	0	0
2145	1.24068	0	0	0	0	0	0	0
2162	1.12096	0	0	0	0	0	0	0
2176	1.11595	0	0	0	0	0	0	0
2195	11.3077	0	0	0	0	0	0	0
2208	74.3428	0	0	0	0	0	0	0
2215	10.9331	0	0	0	0	0	0	0
2266	2.36385	0	0	0	0	0	0	0
2302	52.4202	0	0	0	0	0	0	0
2392	4.59729	0	0	0	0	0	0	0
2415	20.0267	0	0	0	0	0	0	0
2437	51.7766	0	0	0	0	0	0	0
2440	35.1049	0	0	0	0	0	0	0
2468	33.8081	0	0	0	0	0	0	0
2502	0.186635	0	0	0	0	0	0	0
2508	16.7547	0	0	0	0	0	0	0
2515	26.3059	0	0	0	0	0	0	0
2516	1.66325	0	0	0	0	0	0	0
2566	54.5608	0	0	0	0	0	0	0
2589	14.143	0	0	0	0	0	0	0
2603	0.598396	0	0	0	0	0	0	0
2655	47.7098	0	0	0	0	0	0	0
2694	60.639	0	0	0	0	0	0	0
2700	0.175248	0	0	0	0	0	0	0
2702	15.7516	0	0	0	0	0	0	0
2710	21.8037	0	0	0	0	0	0	0
2759	20.6494	0	0	0	0	0	0	0
2783	1.97126	0	0	0	0	0	0	0
2812	32.1536	0	0	0	0	0	0	0
2837	9.11156	0	0	0	0	0	0	0
2838	9.11156	0	0	0	0	0	0	0
111	0	11.5001	0	0	0	0	0	0
133	0	32.3306	0	0	0	0	0	0
143	0	2.8017	0	0	0	0	0	0
422	0	3.65648	0	0	0	0	0	0
553	0	2.39192	0	0	0	0	0	0
607	0	5.48859	0	0	0	0	0	0
609	0	2.37227	0	0	0	0	0	0
642	0	9.19463	0	0	0	0	0	0
869	0	19.9208	0	0	0	0	0	0
882	0	3.20167	0	0	0	0	0	0
894	0	0.953529	0	0	0	0	0	0
922	0	25.4505	0	0	0	0	0	0
939	0	1.18423	0	0	0	0	0	0
943	0	0.936695	0	0	0	0	0	0
981	0	1.20183	0	0	0	0	0	0
988	0	30.2434	0	0	0	0	0	0
991	0	2.93293	0	0	0	0	0	0
995	0	1.05928	0	0	0	0	0	0
1000	0	13.8783	0	0	0	0	0	0
1002	0	9.14983	0	0	0	0	0	0
1003	0	11.5664	0	0	0	0	0	0
1022	0	1.02434	0	0	0	0	0	0
1025	0	1.76988	0	0	0	0	0	0
1031	0	3.6674	0	0	0	0	0	0
1046	0	1.80743	0	0	0	0	0	0
1049	0	12.8144	0	0	0	0	0	0
1052	0	3.23523	0	0	0	0	0	0
1055	0	7.79464	0	0	0	0	0	0
1127	0	7.25117	0	0	0	0	0	0
1128	0	7.25117	0	0	0	0	0	0
1168	0	1.29823	0	0	0	0	0	0
1219	0	33.9113	0	0	0	0	0	0
1233	0	10.8639	0	0	0	0	0	0
1235	0	11.8603	0	0	0	0	0	0
1241	0	1.28462	0	0	0	0	0	0
1270	0	5.93592	0	0	0	0	0	0
1275	0	7.03892	0	0	0	0	0	0
1285	0	6.33346	0	0	0	0	0	0
1286	0	12.1196	0	0	0	0	0	0
1344	0	0.949	0	0	0	0	0	0
1371	0	2.06697	0	0	0	0	0	0
1375	0	1.12968	0	0	0	0	0	0
1384	0	21.2363	0	0	0	0	0	0
1389	0	0.734283	0	0	0	0	0	0
1391	0	6.87275	0	0	0	0	0	0
1397	0	4.25214	0	0	0	0	0	0
1423	0	4.54859	0	0	0	0	0	0
1427	0	7.85443	0	0	0	0	0	0
1434	0	5.35444	0	0	0	0	0	0
1437	0	3.78314	0	0	0	0	0	0
1461	0	2.56016	0	0	0	0	0	0
1466	0	15.6331	0	0	0	0	0	0
1470	0	3.43918	0	0	0	0	0	0
1478	0	3.17643	0	0	0	0	0	0
1507	0	3.08252	0	0	0	0	0	0
1525	0	1.81912	0	0	0	0	0	0
1546	0	24.4308	0	0	0	0	0	0
1549	0	81.9795	0	0	0	0	0	0
1573	0	8.42768	0	0	0	0	0	0
1575	0	5.01577	0	0	0	0	0	0
1582	0	22.5641	0	0	0	0	0	0
1586	0	23.8026	0	0	0	0	0	0
1640	0	1.47323	0	0	0	0	0	0
1725	0	6.52388	0	0	0	0	0	0
1735	0	1.49665	0	0	0	0	0	0
1741	0	0.397926	0	0	0	0	0	0
1780	0	1.95099	0	0	0	0	0	0
1804	0	5.12876	0	0	0	0	0	0
1826	0	6.74754	0	0	0	0	0	0
1868	0	6.42977	0	0	0	0	0	0
1870	0	10.8479	0	0	0	0	0	0
1887	0	3.50579	0	0	0	0	0	0
1932	0	4.17272	0	0	0	0	0	0
2034	0	13.5409	0	0	0	0	0	0
2097	0	6.7022	0	0	0	0	0	0
2137	0	55.7542	0	0	0	0	0	0
2141	0	0.195866	0	0	0	0	0	0
2193	0	9.46002	0	0	0	0	0	0
2212	0	2.92236	0	0	0	0	0	0
2252	0	4.61799	0	0	0	0	0	0
2258	0	6.58823	0	0	0	0	0	0
2262	0	6.43016	0	0	0	0	0	0
2278	0	3.67787	0	0	0	0	0	0
2279	0	7.5583	0	0	0	0	0	0
2280	0	7.5583	0	0	0	0	0	0
2324	0	16.4393	0	0	0	0	0	0
2353	0	11.4902	0	0	0	0	0	0
2379	0	60.1536	0	0	0	0	0	0
2395	0	11.4618	0	0	0	0	0	0
2431	0	0.990735	0	0	0	0	0	0
2471	0	88.5382	0	0	0	0	0	0
2492	0	2.46328	0	0	0	0	0	0
2601	0	6.98604	0	0	0	0	0	0
2609	0	18.2785	0	0	0	0	0	0
2626	0	3.40066	0	0	0	0	0	0
2629	0	4.00469	0	0	0	0	0	0
2634	0	0.247061	0	0	0	0	0	0
2661	0	1.86797	0	0	0	0	0	0
2665	0	2.85565	0	0	0	0	0	0
2688	0	3.68215	0	0	0	0	0	0
2697	0	0.982052	0	0	0	0	0	0
2712	0	27.6449	0	0	0	0	0	0
2715	0	5.31808	0	0	0	0	0	0
2726	0	47.5548	0	0	0	0	0	0
2733	0	4.32617	0	0	0	0	0	0
2748	0	0.862734	0	0	0	0	0	0
2764	0	0.402039	0	0	0	0	0	0
2772	0	1.27588	0	0	0	0	0	0
2786	0	1.98721	0	0	0	0	0	0
1	0	0	8.03577	0	0	0	0	0
24	0	0	2.13252	0	0	0	0	0
25	0	0	1.68157	0	0	0	0	0
42	0	0	0.10364	0	0	0	0	0
72	0	0	1.4808	0	0	0	0	0
89	0	0	23.1618	0	0	0	0	0
115	0	0	1.64013	0	0	0	0	0
132	0	0	0.475247	0	0	0	0	0
161	0	0	17.9206	0	0	0	0	0
208	0	0	5.63707	0	0	0	0	0
251	0	0	2.45301	0	0	0	0	0
257	0	0	0.178273	0	0	0	0	0
284	0	0	0.903278	0	0	0	0	0
285	0	0	0.903278	0	0	0	0	0
350	0	0	5.79015	0	0	0	0	0
411	0	0	2.21019	0	0	0	0	0
438	0	0	2.90346	0	0	0	0	0
477	0	0	1.00982	0	0	0	0	0
478	0	0	1.98697	0	0	0	0	0
497	0	0	24.0485	0	0	0	0	0
505	0	0	18.081	0	0	0	0	0
509	0	0	31.3339	0	0	0	0	0
512	0	0	0.579308	0	0	0	0	0
556	0	0	10.2568	0	0	0	0	0
564	0	0	19.4151	0	0	0	0	0
565	0	0	19.4151	0	0	0	0	0
664	0	0	3.15533	0	0	0	0	0
710	0	0	8.15586	0	0	0	0	0
726	0	0	27.9481	0	0	0	0	0
735	0	0	2.46329	0	0	0	0	0
745	0	0	6.12586	0	0	0	0	0
747	0	0	8.68905	0	0	0	0	0
748	0	0	0.734653	0	0	0	0	0
782	0	0	14.8071	0	0	0	0	0
804	0	0	39.5168	0	0	0	0	0
813	0	0	12.4975	0	0	0	0	0
844	0	0	28.0563	0	0	0	0	0
845	0	0	28.0563	0	0	0	0	0
886	0	0	4.90619	0	0	0	0	0
956	0	0	2.07237	0	0	0	0	0
975	0	0	25.5641	0	0	0	0	0
977	0	0	10.1831	0	0	0	0	0
993	0	0	0.598893	0	0	0	0	0
1077	0	0	31.3232	0	0	0	0	0
1111	0	0	9.44303	0	0	0	0	0
1147	0	0	25.6597	0	0	0	0	0
1150	0	0	7.39033	0	0	0	0	0
1184	0	0	31.2726	0	0	0	0	0
1185	0	0	0.334837	0	0	0	0	0
1188	0	0	11.4161	0	0	0	0	0
1259	0	0	14.8362	0	0	0	0	0
1273	0	0	2.71895	0	0	0	0	0
1341	0	0	0.598004	0	0	0	0	0
1431	0	0	1.57897	0	0	0	0	0
1432	0	0	0.123852	0	0	0	0	0
1494	0	0	1.26056	0	0	0	0	0
1498	0	0	3.39277	0	0	0	0	0
1547	0	0	2.00102	0	0	0	0	0
1598	0	0	0.899357	0	0	0	0	0
1599	0	0	0.899357	0	0	0	0	0
1605	0	0	0.899357	0	0	0	0	0
1649	0	0	4.80785	0	0	0	0	0
1704	0	0	4.78928	0	0	0	0	0
1705	0	0	4.78928	0	0	0	0	0
1716	0	0	4.29539	0	0	0	0	0
1719	0	0	5.31027	0	0	0	0	0
1794	0	0	0.65678	0	0	0	0	0
1813	0	0	5.98952	0	0	0	0	0
1823	0	0	4.80497	0	0	0	0	0
1830	0	0	1.76481	0	0	0	0	0
1862	0	0	23.6948	0	0	0	0	0
1931	0	0	3.24922	0	0	0	0	0
1959	0	0	5.92013	0	0	0	0	0
2050	0	0	8.05518	0	0	0	0	0
2066	0	0	3.71529	0	0	0	0	0
2072	0	0	0.58409	0	0	0	0	0
2291	0	0	5.82103	0	0	0	0	0
2309	0	0	1.86316	0	0	0	0	0
2311	0	0	12.7315	0	0	0	0	0
2315	0	0	1.90608	0	0	0	0	0
2332	0	0	0.427708	0	0	0	0	0
2357	0	0	13.7837	0	0	0	0	0
2374	0	0	1.66051	0	0	0	0	0
2378	0	0	23.4133	0	0	0	0	0
2427	0	0	3.69143	0	0	0	0	0
2457	0	0	1.12769	0	0	0	0	0
2525	0	0	16.211	0	0	0	0	0
2529	0	0	2.42834	0	0	0	0	0
2650	0	0	27.8028	0	0	0	0	0
2671	0	0	6.0486	0	0	0	0	0
2681	0	0	0.153555	0	0	0	0	0
2708	0	0	14.8784	0	0	0	0	0
2777	0	0	21.763	0	0	0	0	0
2830	0	0	3.63744	0	0	0	0	0

## Sheet: figs6c
	1	2	1.1	2.1	3	4	5	6	7	8	9	10	11	12	13	3.1
1	0	0.41093	0	0.158	0.295426	0.160156	0	0.6958	0	0	0	0	0	0	0	0
154	0.399332	0	0	0.5975	0	0.270616	0	0	0	0	0	0	0	0	0	0
203	0.2007	0	0	0	0	0	0	0	0	0.5684	0	0	0	0	0	0.468074
189	0	0.226118	0	0.197325	0	0	0	0	0	0.232652	0	0	0	0	0	0
4	1.08537	0	0	0	0	0	0	0	0	0	0	0	0	0	0	0.69708
14	0.266693	0	0	0	0	0	0	0	0	0	0	0	0	0	0	0.16299
144	0.105218	0	0	0	0	0	0	0	0	0.130396	0	0	0	0	0	0
178	0.137368	0	0	0	0	0	0	0.100872	0	0	0	0	0	0	0	0
192	0.3812	0	0	0.2421	0	0	0	0	0	0	0	0	0	0	0	0
212	0.3654	0	0	0	0.359863	0	0	0	0	0	0	0	0	0	0	0
218	0.2797	0	0	0	0.2065	0	0	0	0	0	0	0	0	0	0	0
149	0	0.239969	0	0	0	0	0	0.2282	0	0	0	0	0	0	0	0
232	0	0	0.250155	0	0	0	0	0.348233	0	0	0	0	0	0	0	0
245	0	0	0.70162	0	0	0	0	0.874881	0	0	0	0	0	0	0	0
8	0.249493	0	0	0	0	0	0	0	0	0	0	0	0	0	0	0
119	0.238888	0	0	0	0	0	0	0	0	0	0	0	0	0	0	0
128	0.427197	0	0	0	0	0	0	0	0	0	0	0	0	0	0	0
150	0.556	0	0	0	0	0	0	0	0	0	0	0	0	0	0	0
185	0.3555	0	0	0	0	0	0	0	0	0	0	0	0	0	0	0
198	0.1669	0	0	0	0	0	0	0	0	0	0	0	0	0	0	0
254	0.2792	0	0	0	0	0	0	0	0	0	0	0	0	0	0	0
21	0	0.307117	0	0	0	0	0	0	0	0	0	0	0	0	0	0
45	0	0.255118	0	0	0	0	0	0	0	0	0	0	0	0	0	0
68	0	0.546892	0	0	0	0	0	0	0	0	0	0	0	0	0	0
143	0	0.175864	0	0	0	0	0	0	0	0	0	0	0	0	0	0
146	0	0.253637	0	0	0	0	0	0	0	0	0	0	0	0	0	0
157	0	0.160916	0	0	0	0	0	0	0	0	0	0	0	0	0	0
163	0	0.1706	0	0	0	0	0	0	0	0	0	0	0	0	0	0
156	0	0	0.42592	0	0	0	0	0	0	0	0	0	0	0	0	0
207	0	0	0.202162	0	0	0	0	0	0	0	0	0	0	0	0	0

## Sheet: figs6d
	0	1	2	3
p=1/3	42	63	32	5
p=1/4	59	61	20	2
p=1/5	74	54	13	1
p=1/6	82	49	11	0
p=1/7	89	45	8	0
p=1/8	95	40	7	0
p=1/9	101	37	4	0
p=1/10	103	34	5	0
p=1/11	107	32	3	0
p=1/12	109	31	2	0
p=1/13	111	29	2	0
p=1/14	114	26	2	0
p=1/15	115	24	3	0
p=1/16	117	23	2	0
avg.	94	39	8	1
data	98	33	10	1

## Sheet: figs6e
	0	1	2	3	4	5
p=1/3	75	187	186	93	23	2
p=1/4	134	224	149	51	8	0
p=1/5	185	233	116	29	3	0
p=1/6	227	227	91	18	3	0
p=1/7	263	218	72	12	1	0
p=1/8	290	207	59	9	1	0
p=1/9	314	196	49	6	1	0
p=1/10	334	186	41	5	0	0
p=1/11	351	176	35	4	0	0
p=1/12	366	166	30	4	0	0
p=1/13	379	158	27	2	0	0
p=1/14	390	150	23	3	0	0
p=1/15	402	143	20	1	0	0
p=1/16	411	136	18	1	0	0
avg	294	186	65	17	4	0
data	314	142	66	24	13	7

## Sheet: figs6f
	0	1	2	3	4	5	6	7	8	9	10	11	12	13
p=1/3	0	1	3	5	7	6	4	2	2	0	0	0	0	0
p=1/4	1	3	6	7	6	4	3	0	0	0	0	0	0	0
p=1/5	2	5	8	7	5	2	1	0	0	0	0	0	0	0
p=1/6	3	7	9	7	3	1	0	0	0	0	0	0	0	0
p=1/7	4	9	9	5	2	1	0	0	0	0	0	0	0	0
p=1/8	5	10	9	4	2	0	0	0	0	0	0	0	0	0
p=1/9	6	11	8	4	1	0	0	0	0	0	0	0	0	0
p=1/10	7	11	7	3	2	0	0	0	0	0	0	0	0	0
p=1/11	9	11	7	2	1	0	0	0	0	0	0	0	0	0
p=1/12	10	11	6	2	1	0	0	0	0	0	0	0	0	0
p=1/13	11	11	6	2	0	0	0	0	0	0	0	0	0	0
p=1/14	11	12	5	2	0	0	0	0	0	0	0	0	0	0
p=1/15	12	11	6	1	0	0	0	0	0	0	0	0	0	0
p=1/16	14	11	4	1	0	0	0	0	0	0	0	0	0	0
p=1/17	13	11	4	2	0	0	0	0	0	0	0	0	0	0
p=1/18	14	11	5	0	0	0	0	0	0	0	0	0	0	0
p=1/19	15	10	3	2	0	0	0	0	0	0	0	0	0	0
p=1/20	15	11	3	1	0	0	0	0	0	0	0	0	0	0
p=1/21	17	10	3	0	0	0	0	0	0	0	0	0	0	0
p=1/22	16	10	4	0	0	0	0	0	0	0	0	0	0	0
p=1/23	18	10	2	0	0	0	0	0	0	0	0	0	0	0
p=1/24	17	11	2	0	0	0	0	0	0	0	0	0	0	0
avg	10	10	5	3	1	1	0	0	0	0	0	0	0	0
data	16	10	3	1	0	0	0	0	0	0	0	0	0	0
