# Supplementary material for: Effects of stochastic coding on olfactory discrimination in flies and mice
Source: PLoS Biol. 2023 Oct 31;21(10):e3002206. doi: 10.1371/journal.pbio.3002206 (PMC10618007; doi:10.1371/journal.pbio.3002206)
Supplement: S13 Data — (XLSX) [file pbio.3002206.s014.xlsx]

## Sheet: figs8a
	correlations	cosine similarity
100.diethyl-succinate,ethyl-lactate	-0.0840982	0.359145
100.ethyl-lactate,diethyl-succinate	-0.0840982	0.359145
100.ethyloctanoate,paraffin-oil	-0.0719742	0.582148
100.paraffin-oil,ethyloctanoate	-0.0719742	0.582148
100.diethyl-succinate,methyloctanoate	-0.0114759	0.525718
100.methyloctanoate,diethyl-succinate	-0.0114759	0.525718
100.diethyl-succinate,ethyloctanoate	-0.00667206	0.572542
100.ethyloctanoate,diethyl-succinate	-0.00667206	0.572542
100.ethyl-lactate,paraffin-oil	0.0068264	0.455533
100.paraffin-oil,ethyl-lactate	0.0068264	0.455533
100.2-heptanone,ethyloctanoate	0.00735398	0.420194
100.ethyloctanoate,2-heptanone	0.00735398	0.420194
100.ethyl-lactate,methyloctanoate	0.05537	0.536074
100.methyloctanoate,ethyl-lactate	0.05537	0.536074
100.ethyl-lactate,pentyl-acetate	0.0788738	0.431741
100.pentyl-acetate,ethyl-lactate	0.0788738	0.431741
100.2-heptanone,ethyl-lactate	0.0922782	0.556398
100.ethyl-lactate,2-heptanone	0.0922782	0.556398
100.methyloctanoate,paraffin-oil	0.123774	0.53121
100.paraffin-oil,methyloctanoate	0.123774	0.53121
100.2-heptanone,paraffin-oil	0.143251	0.538323
100.paraffin-oil,2-heptanone	0.143251	0.538323
100.2-heptanone,methyloctanoate	0.151394	0.544004
100.methyloctanoate,2-heptanone	0.151394	0.544004
100.ethyloctanoate,methyloctanoate	0.156199	0.595674
100.methyloctanoate,ethyloctanoate	0.156199	0.595674
100.ethyloctanoate,pentyl-acetate	0.185046	0.731625
100.pentyl-acetate,ethyloctanoate	0.185046	0.731625
100.2-heptanone,diethyl-succinate	0.226959	0.450813
100.diethyl-succinate,2-heptanone	0.226959	0.450813
100.methyloctanoate,pentyl-acetate	0.244708	0.369412
100.pentyl-acetate,methyloctanoate	0.244708	0.369412
100.diethyl-succinate,paraffin-oil	0.267873	0.613258
100.paraffin-oil,diethyl-succinate	0.267873	0.613258
100.paraffin-oil,pentyl-acetate	0.305357	0.508732
100.pentyl-acetate,paraffin-oil	0.305357	0.508732
100.ethyl-lactate,ethyloctanoate	0.373091	0.525843
100.ethyloctanoate,ethyl-lactate	0.373091	0.525843
100.diethyl-succinate,pentyl-acetate	0.529348	0.527437
100.pentyl-acetate,diethyl-succinate	0.529348	0.527437
100.2-heptanone,pentyl-acetate	0.53827	0.175994
100.pentyl-acetate,2-heptanone	0.53827	0.175994
75.diethyl-succinate,ethyl-lactate	-0.0840982	0.261004
75.ethyl-lactate,diethyl-succinate	-0.0840982	0.261004
75.ethyloctanoate,paraffin-oil	-0.0719742	0.470761
75.paraffin-oil,ethyloctanoate	-0.0719742	0.470761
75.diethyl-succinate,methyloctanoate	-0.0114759	0.332336
75.methyloctanoate,diethyl-succinate	-0.0114759	0.332336
75.diethyl-succinate,ethyloctanoate	-0.00667206	0.420397
75.ethyloctanoate,diethyl-succinate	-0.00667206	0.420397
75.ethyl-lactate,paraffin-oil	0.0068264	0.484132
75.paraffin-oil,ethyl-lactate	0.0068264	0.484132
75.2-heptanone,ethyloctanoate	0.00735398	0.553951
75.ethyloctanoate,2-heptanone	0.00735398	0.553951
75.ethyl-lactate,methyloctanoate	0.05537	0.46875
75.methyloctanoate,ethyl-lactate	0.05537	0.46875
75.ethyl-lactate,pentyl-acetate	0.0788738	0.499966
75.pentyl-acetate,ethyl-lactate	0.0788738	0.499966
75.2-heptanone,ethyl-lactate	0.0922782	0.713241
75.ethyl-lactate,2-heptanone	0.0922782	0.713241
75.methyloctanoate,paraffin-oil	0.123774	0.246668
75.paraffin-oil,methyloctanoate	0.123774	0.246668
75.2-heptanone,paraffin-oil	0.143251	0.598771
75.paraffin-oil,2-heptanone	0.143251	0.598771
75.2-heptanone,methyloctanoate	0.151394	0.494103
75.methyloctanoate,2-heptanone	0.151394	0.494103
75.ethyloctanoate,methyloctanoate	0.156199	0.549793
75.methyloctanoate,ethyloctanoate	0.156199	0.549793
75.ethyloctanoate,pentyl-acetate	0.185046	0.20371
75.pentyl-acetate,ethyloctanoate	0.185046	0.20371
75.2-heptanone,diethyl-succinate	0.226959	0.564826
75.diethyl-succinate,2-heptanone	0.226959	0.564826
75.methyloctanoate,pentyl-acetate	0.244708	0.213797
75.pentyl-acetate,methyloctanoate	0.244708	0.213797
75.diethyl-succinate,paraffin-oil	0.267873	0.573781
75.paraffin-oil,diethyl-succinate	0.267873	0.573781
75.paraffin-oil,pentyl-acetate	0.305357	0.409412
75.pentyl-acetate,paraffin-oil	0.305357	0.409412
75.ethyl-lactate,ethyloctanoate	0.373091	0.602057
75.ethyloctanoate,ethyl-lactate	0.373091	0.602057
75.diethyl-succinate,pentyl-acetate	0.529348	0.37639
75.pentyl-acetate,diethyl-succinate	0.529348	0.37639
75.2-heptanone,pentyl-acetate	0.53827	0.628299
75.pentyl-acetate,2-heptanone	0.53827	0.628299
50.diethyl-succinate,ethyl-lactate	-0.0840982	0.435531
50.ethyl-lactate,diethyl-succinate	-0.0840982	0.435531
50.ethyloctanoate,paraffin-oil	-0.0719742	0.503526
50.paraffin-oil,ethyloctanoate	-0.0719742	0.503526
50.diethyl-succinate,methyloctanoate	-0.0114759	0.256486
50.methyloctanoate,diethyl-succinate	-0.0114759	0.256486
50.diethyl-succinate,ethyloctanoate	-0.00667206	0.656714
50.ethyloctanoate,diethyl-succinate	-0.00667206	0.656714
50.ethyl-lactate,paraffin-oil	0.0068264	0.392988
50.paraffin-oil,ethyl-lactate	0.0068264	0.392988
50.2-heptanone,ethyloctanoate	0.00735398	0.511082
50.ethyloctanoate,2-heptanone	0.00735398	0.511082
50.ethyl-lactate,methyloctanoate	0.05537	0.620818
50.methyloctanoate,ethyl-lactate	0.05537	0.620818
50.ethyl-lactate,pentyl-acetate	0.0788738	0.515781
50.pentyl-acetate,ethyl-lactate	0.0788738	0.515781
50.2-heptanone,ethyl-lactate	0.0922782	0.628306
50.ethyl-lactate,2-heptanone	0.0922782	0.628306
50.methyloctanoate,paraffin-oil	0.123774	0.399731
50.paraffin-oil,methyloctanoate	0.123774	0.399731
50.2-heptanone,paraffin-oil	0.143251	0.573053
50.paraffin-oil,2-heptanone	0.143251	0.573053
50.2-heptanone,methyloctanoate	0.151394	0.71289
50.methyloctanoate,2-heptanone	0.151394	0.71289
50.ethyloctanoate,methyloctanoate	0.156199	0.63751
50.methyloctanoate,ethyloctanoate	0.156199	0.63751
50.ethyloctanoate,pentyl-acetate	0.185046	0.512464
50.pentyl-acetate,ethyloctanoate	0.185046	0.512464
50.2-heptanone,diethyl-succinate	0.226959	0.386455
50.diethyl-succinate,2-heptanone	0.226959	0.386455
50.methyloctanoate,pentyl-acetate	0.244708	0.455448
50.pentyl-acetate,methyloctanoate	0.244708	0.455448
50.diethyl-succinate,paraffin-oil	0.267873	0.411958
50.paraffin-oil,diethyl-succinate	0.267873	0.411958
50.paraffin-oil,pentyl-acetate	0.305357	0.486717
50.pentyl-acetate,paraffin-oil	0.305357	0.486717
50.ethyl-lactate,ethyloctanoate	0.373091	0.620762
50.ethyloctanoate,ethyl-lactate	0.373091	0.620762
50.diethyl-succinate,pentyl-acetate	0.529348	0.389137
50.pentyl-acetate,diethyl-succinate	0.529348	0.389137
50.2-heptanone,pentyl-acetate	0.53827	0.633305
50.pentyl-acetate,2-heptanone	0.53827	0.633305
25.diethyl-succinate,ethyl-lactate	-0.0840982	0.38088
25.ethyl-lactate,diethyl-succinate	-0.0840982	0.38088
25.ethyloctanoate,paraffin-oil	-0.0719742	0.53833
25.paraffin-oil,ethyloctanoate	-0.0719742	0.53833
25.diethyl-succinate,methyloctanoate	-0.0114759	0.738569
25.methyloctanoate,diethyl-succinate	-0.0114759	0.738569
25.diethyl-succinate,ethyloctanoate	-0.00667206	0.571113
25.ethyloctanoate,diethyl-succinate	-0.00667206	0.571113
25.ethyl-lactate,paraffin-oil	0.0068264	0.4431
25.paraffin-oil,ethyl-lactate	0.0068264	0.4431
25.2-heptanone,ethyloctanoate	0.00735398	0.533492
25.ethyloctanoate,2-heptanone	0.00735398	0.533492
25.ethyl-lactate,methyloctanoate	0.05537	0.526475
25.methyloctanoate,ethyl-lactate	0.05537	0.526475
25.ethyl-lactate,pentyl-acetate	0.0788738	0.333925
25.pentyl-acetate,ethyl-lactate	0.0788738	0.333925
25.2-heptanone,ethyl-lactate	0.0922782	0.521206
25.ethyl-lactate,2-heptanone	0.0922782	0.521206
25.methyloctanoate,paraffin-oil	0.123774	0.7568
25.paraffin-oil,methyloctanoate	0.123774	0.7568
25.2-heptanone,paraffin-oil	0.143251	0.56366
25.paraffin-oil,2-heptanone	0.143251	0.56366
25.2-heptanone,methyloctanoate	0.151394	0.62032
25.methyloctanoate,2-heptanone	0.151394	0.62032
25.ethyloctanoate,methyloctanoate	0.156199	0.827639
25.methyloctanoate,ethyloctanoate	0.156199	0.827639
25.ethyloctanoate,pentyl-acetate	0.185046	0.542783
25.pentyl-acetate,ethyloctanoate	0.185046	0.542783
25.2-heptanone,diethyl-succinate	0.226959	0.683988
25.diethyl-succinate,2-heptanone	0.226959	0.683988
25.methyloctanoate,pentyl-acetate	0.244708	0.647083
25.pentyl-acetate,methyloctanoate	0.244708	0.647083
25.diethyl-succinate,paraffin-oil	0.267873	0.756201
25.paraffin-oil,diethyl-succinate	0.267873	0.756201
25.paraffin-oil,pentyl-acetate	0.305357	0.584306
25.pentyl-acetate,paraffin-oil	0.305357	0.584306
25.ethyl-lactate,ethyloctanoate	0.373091	0.696625
25.ethyloctanoate,ethyl-lactate	0.373091	0.696625
25.diethyl-succinate,pentyl-acetate	0.529348	0.799711
25.pentyl-acetate,diethyl-succinate	0.529348	0.799711
25.2-heptanone,pentyl-acetate	0.53827	0.695384
25.pentyl-acetate,2-heptanone	0.53827	0.695384

## Sheet: figs8b
	correlations	cosine similarity
100.(R)-(-)-Carvone,Mineral Oil	-0.170179	0.061557
100.Mineral Oil,(R)-(-)-Carvone	-0.170179	0.061557
100.cinnamaldehyde,Mineral Oil	-0.164537	0.0662692
100.Mineral Oil,cinnamaldehyde	-0.164537	0.0662692
100.Dihydrojasmone,Mineral Oil	-0.141061	0.0591109
100.Mineral Oil,Dihydrojasmone	-0.141061	0.0591109
100.Isoamyl phenylacetate,Mineral Oil	-0.134605	0.0687834
100.Mineral Oil,Isoamyl phenylacetate	-0.134605	0.0687834
100.benzyl isothiocyanate,Mineral Oil	-0.0990185	0.0718824
100.Mineral Oil,benzyl isothiocyanate	-0.0990185	0.0718824
100.Ethylene brassylate,Isoamyl phenylacetate	-0.0304481	0.0228415
100.Isoamyl phenylacetate,Ethylene brassylate	-0.0304481	0.0228415
100.Ethyl decanoate,Mineral Oil	-0.0227961	0.0579272
100.Mineral Oil,Ethyl decanoate	-0.0227961	0.0579272
100.Galaxolide,Mineral Oil	-0.00385062	0.0665226
100.Mineral Oil,Galaxolide	-0.00385062	0.0665226
100.Air,Mineral Oil	-0.00286904	0.0773599
100.Mineral Oil,Air	-0.00286904	0.0773599
100.cinnamaldehyde,Isoamyl phenylacetate	0.0270704	0.0921078
100.Isoamyl phenylacetate,cinnamaldehyde	0.0270704	0.0921078
100.Ethylene brassylate,Mineral Oil	0.0520096	0.107456
100.Mineral Oil,Ethylene brassylate	0.0520096	0.107456
100.Galaxolide,Isoamyl phenylacetate	0.059912	0.0614719
100.Isoamyl phenylacetate,Galaxolide	0.059912	0.0614719
100.Air,Isoamyl phenylacetate	0.0718479	0.026663
100.Isoamyl phenylacetate,Air	0.0718479	0.026663
100.(R)-(-)-Carvone,Isoamyl phenylacetate	0.0876815	0.0993946
100.Isoamyl phenylacetate,(R)-(-)-Carvone	0.0876815	0.0993946
100.Ethylene brassylate,Galaxolide	0.0913688	0.0981834
100.Galaxolide,Ethylene brassylate	0.0913688	0.0981834
100.benzyl isothiocyanate,Isoamyl phenylacetate	0.0941408	0.228081
100.Isoamyl phenylacetate,benzyl isothiocyanate	0.0941408	0.228081
100.cinnamaldehyde,Ethylene brassylate	0.112394	0.173526
100.Ethylene brassylate,cinnamaldehyde	0.112394	0.173526
100.benzyl isothiocyanate,Ethylene brassylate	0.134701	0.155317
100.Ethylene brassylate,benzyl isothiocyanate	0.134701	0.155317
100.benzyl isothiocyanate,Galaxolide	0.145984	0.048765
100.Galaxolide,benzyl isothiocyanate	0.145984	0.048765
100.Ethyl decanoate,Ethylene brassylate	0.146382	0.261803
100.Ethylene brassylate,Ethyl decanoate	0.146382	0.261803
100.Dihydrojasmone,Ethylene brassylate	0.147079	0.0706413
100.Ethylene brassylate,Dihydrojasmone	0.147079	0.0706413
100.Ethyl decanoate,Isoamyl phenylacetate	0.152599	0.0305392
100.Isoamyl phenylacetate,Ethyl decanoate	0.152599	0.0305392
100.Air,Galaxolide	0.167818	0.0737817
100.Galaxolide,Air	0.167818	0.0737817
100.cinnamaldehyde,Galaxolide	0.180553	0.15078
100.Galaxolide,cinnamaldehyde	0.180553	0.15078
100.Air,benzyl isothiocyanate	0.20142	0.230099
100.benzyl isothiocyanate,Air	0.20142	0.230099
100.benzyl isothiocyanate,cinnamaldehyde	0.238271	0.12542
100.cinnamaldehyde,benzyl isothiocyanate	0.238271	0.12542
100.benzyl isothiocyanate,Dihydrojasmone	0.251731	0.148895
100.Dihydrojasmone,benzyl isothiocyanate	0.251731	0.148895
100.(R)-(-)-Carvone,Ethylene brassylate	0.260619	0.249037
100.Ethylene brassylate,(R)-(-)-Carvone	0.260619	0.249037
100.Dihydrojasmone,Galaxolide	0.264085	0.110854
100.Galaxolide,Dihydrojasmone	0.264085	0.110854
100.(R)-(-)-Carvone,Galaxolide	0.268117	0.103839
100.Galaxolide,(R)-(-)-Carvone	0.268117	0.103839
100.Dihydrojasmone,Isoamyl phenylacetate	0.271486	0.175808
100.Isoamyl phenylacetate,Dihydrojasmone	0.271486	0.175808
100.Air,cinnamaldehyde	0.288525	0.151997
100.cinnamaldehyde,Air	0.288525	0.151997
100.Air,Ethyl decanoate	0.295664	0.116038
100.Ethyl decanoate,Air	0.295664	0.116038
100.Air,Dihydrojasmone	0.30536	0.139101
100.Dihydrojasmone,Air	0.30536	0.139101
100.(R)-(-)-Carvone,benzyl isothiocyanate	0.315522	0.152651
100.benzyl isothiocyanate,(R)-(-)-Carvone	0.315522	0.152651
100.benzyl isothiocyanate,Ethyl decanoate	0.348253	0.08758
100.Ethyl decanoate,benzyl isothiocyanate	0.348253	0.08758
100.(R)-(-)-Carvone,Air	0.355527	0.0899451
100.Air,(R)-(-)-Carvone	0.355527	0.0899451
100.Ethyl decanoate,Galaxolide	0.362581	0.312352
100.Galaxolide,Ethyl decanoate	0.362581	0.312352
100.cinnamaldehyde,Dihydrojasmone	0.393387	0.114656
100.Dihydrojasmone,cinnamaldehyde	0.393387	0.114656
100.cinnamaldehyde,Ethyl decanoate	0.399335	0.159085
100.Ethyl decanoate,cinnamaldehyde	0.399335	0.159085
100.Dihydrojasmone,Ethyl decanoate	0.400264	0.104789
100.Ethyl decanoate,Dihydrojasmone	0.400264	0.104789
100.Air,Ethylene brassylate	0.428127	0.133857
100.Ethylene brassylate,Air	0.428127	0.133857
100.(R)-(-)-Carvone,cinnamaldehyde	0.468665	0.095268
100.cinnamaldehyde,(R)-(-)-Carvone	0.468665	0.095268
100.(R)-(-)-Carvone,Dihydrojasmone	0.476299	0.158155
100.Dihydrojasmone,(R)-(-)-Carvone	0.476299	0.158155
100.(R)-(-)-Carvone,Ethyl decanoate	0.486071	0.150121
100.Ethyl decanoate,(R)-(-)-Carvone	0.486071	0.150121
75.(R)-(-)-Carvone,Mineral Oil	-0.170179	0.284073
75.Mineral Oil,(R)-(-)-Carvone	-0.170179	0.284073
75.cinnamaldehyde,Mineral Oil	-0.164537	0.39276
75.Mineral Oil,cinnamaldehyde	-0.164537	0.39276
75.Dihydrojasmone,Mineral Oil	-0.141061	0.453585
75.Mineral Oil,Dihydrojasmone	-0.141061	0.453585
75.Isoamyl phenylacetate,Mineral Oil	-0.134605	0.341094
75.Mineral Oil,Isoamyl phenylacetate	-0.134605	0.341094
75.benzyl isothiocyanate,Mineral Oil	-0.0990185	0.237113
75.Mineral Oil,benzyl isothiocyanate	-0.0990185	0.237113
75.Ethylene brassylate,Isoamyl phenylacetate	-0.0304481	0.25223
75.Isoamyl phenylacetate,Ethylene brassylate	-0.0304481	0.25223
75.Ethyl decanoate,Mineral Oil	-0.0227961	0.367678
75.Mineral Oil,Ethyl decanoate	-0.0227961	0.367678
75.Galaxolide,Mineral Oil	-0.00385062	0.293455
75.Mineral Oil,Galaxolide	-0.00385062	0.293455
75.Air,Mineral Oil	-0.00286904	0.436279
75.Mineral Oil,Air	-0.00286904	0.436279
75.cinnamaldehyde,Isoamyl phenylacetate	0.0270704	0.384327
75.Isoamyl phenylacetate,cinnamaldehyde	0.0270704	0.384327
75.Ethylene brassylate,Mineral Oil	0.0520096	0.166624
75.Mineral Oil,Ethylene brassylate	0.0520096	0.166624
75.Galaxolide,Isoamyl phenylacetate	0.059912	0.240954
75.Isoamyl phenylacetate,Galaxolide	0.059912	0.240954
75.Air,Isoamyl phenylacetate	0.0718479	0.378118
75.Isoamyl phenylacetate,Air	0.0718479	0.378118
75.(R)-(-)-Carvone,Isoamyl phenylacetate	0.0876815	0.28316
75.Isoamyl phenylacetate,(R)-(-)-Carvone	0.0876815	0.28316
75.Ethylene brassylate,Galaxolide	0.0913688	0.228802
75.Galaxolide,Ethylene brassylate	0.0913688	0.228802
75.benzyl isothiocyanate,Isoamyl phenylacetate	0.0941408	0.127775
75.Isoamyl phenylacetate,benzyl isothiocyanate	0.0941408	0.127775
75.cinnamaldehyde,Ethylene brassylate	0.112394	0.355003
75.Ethylene brassylate,cinnamaldehyde	0.112394	0.355003
75.benzyl isothiocyanate,Ethylene brassylate	0.134701	0.506865
75.Ethylene brassylate,benzyl isothiocyanate	0.134701	0.506865
75.benzyl isothiocyanate,Galaxolide	0.145984	0.124754
75.Galaxolide,benzyl isothiocyanate	0.145984	0.124754
75.Ethyl decanoate,Ethylene brassylate	0.146382	0.352845
75.Ethylene brassylate,Ethyl decanoate	0.146382	0.352845
75.Dihydrojasmone,Ethylene brassylate	0.147079	0.420232
75.Ethylene brassylate,Dihydrojasmone	0.147079	0.420232
75.Ethyl decanoate,Isoamyl phenylacetate	0.152599	0.33418
75.Isoamyl phenylacetate,Ethyl decanoate	0.152599	0.33418
75.Air,Galaxolide	0.167818	0.50709
75.Galaxolide,Air	0.167818	0.50709
75.cinnamaldehyde,Galaxolide	0.180553	0.123626
75.Galaxolide,cinnamaldehyde	0.180553	0.123626
75.Air,benzyl isothiocyanate	0.20142	0.394852
75.benzyl isothiocyanate,Air	0.20142	0.394852
75.benzyl isothiocyanate,cinnamaldehyde	0.238271	0.411887
75.cinnamaldehyde,benzyl isothiocyanate	0.238271	0.411887
75.benzyl isothiocyanate,Dihydrojasmone	0.251731	0.292496
75.Dihydrojasmone,benzyl isothiocyanate	0.251731	0.292496
75.(R)-(-)-Carvone,Ethylene brassylate	0.260619	0.462001
75.Ethylene brassylate,(R)-(-)-Carvone	0.260619	0.462001
75.Dihydrojasmone,Galaxolide	0.264085	0.376737
75.Galaxolide,Dihydrojasmone	0.264085	0.376737
75.(R)-(-)-Carvone,Galaxolide	0.268117	0.265147
75.Galaxolide,(R)-(-)-Carvone	0.268117	0.265147
75.Dihydrojasmone,Isoamyl phenylacetate	0.271486	0.370297
75.Isoamyl phenylacetate,Dihydrojasmone	0.271486	0.370297
75.Air,cinnamaldehyde	0.288525	0.442725
75.cinnamaldehyde,Air	0.288525	0.442725
75.Air,Ethyl decanoate	0.295664	0.428499
75.Ethyl decanoate,Air	0.295664	0.428499
75.Air,Dihydrojasmone	0.30536	0.391345
75.Dihydrojasmone,Air	0.30536	0.391345
75.(R)-(-)-Carvone,benzyl isothiocyanate	0.315522	0.420824
75.benzyl isothiocyanate,(R)-(-)-Carvone	0.315522	0.420824
75.benzyl isothiocyanate,Ethyl decanoate	0.348253	0.487634
75.Ethyl decanoate,benzyl isothiocyanate	0.348253	0.487634
75.(R)-(-)-Carvone,Air	0.355527	0.354177
75.Air,(R)-(-)-Carvone	0.355527	0.354177
75.Ethyl decanoate,Galaxolide	0.362581	0.131037
75.Galaxolide,Ethyl decanoate	0.362581	0.131037
75.cinnamaldehyde,Dihydrojasmone	0.393387	0.538741
75.Dihydrojasmone,cinnamaldehyde	0.393387	0.538741
75.cinnamaldehyde,Ethyl decanoate	0.399335	0.472484
75.Ethyl decanoate,cinnamaldehyde	0.399335	0.472484
75.Dihydrojasmone,Ethyl decanoate	0.400264	0.45301
75.Ethyl decanoate,Dihydrojasmone	0.400264	0.45301
75.Air,Ethylene brassylate	0.428127	0.429107
75.Ethylene brassylate,Air	0.428127	0.429107
75.(R)-(-)-Carvone,cinnamaldehyde	0.468665	0.37014
75.cinnamaldehyde,(R)-(-)-Carvone	0.468665	0.37014
75.(R)-(-)-Carvone,Dihydrojasmone	0.476299	0.381832
75.Dihydrojasmone,(R)-(-)-Carvone	0.476299	0.381832
75.(R)-(-)-Carvone,Ethyl decanoate	0.486071	0.32339
75.Ethyl decanoate,(R)-(-)-Carvone	0.486071	0.32339
50.(R)-(-)-Carvone,Mineral Oil	-0.170179	0.317029
50.Mineral Oil,(R)-(-)-Carvone	-0.170179	0.317029
50.cinnamaldehyde,Mineral Oil	-0.164537	0.312248
50.Mineral Oil,cinnamaldehyde	-0.164537	0.312248
50.Dihydrojasmone,Mineral Oil	-0.141061	0.564676
50.Mineral Oil,Dihydrojasmone	-0.141061	0.564676
50.Isoamyl phenylacetate,Mineral Oil	-0.134605	0.363617
50.Mineral Oil,Isoamyl phenylacetate	-0.134605	0.363617
50.benzyl isothiocyanate,Mineral Oil	-0.0990185	0.437973
50.Mineral Oil,benzyl isothiocyanate	-0.0990185	0.437973
50.Ethylene brassylate,Isoamyl phenylacetate	-0.0304481	0.465138
50.Isoamyl phenylacetate,Ethylene brassylate	-0.0304481	0.465138
50.Ethyl decanoate,Mineral Oil	-0.0227961	0.343544
50.Mineral Oil,Ethyl decanoate	-0.0227961	0.343544
50.Galaxolide,Mineral Oil	-0.00385062	0.419014
50.Mineral Oil,Galaxolide	-0.00385062	0.419014
50.Air,Mineral Oil	-0.00286904	0.456696
50.Mineral Oil,Air	-0.00286904	0.456696
50.cinnamaldehyde,Isoamyl phenylacetate	0.0270704	0.371142
50.Isoamyl phenylacetate,cinnamaldehyde	0.0270704	0.371142
50.Ethylene brassylate,Mineral Oil	0.0520096	0.343667
50.Mineral Oil,Ethylene brassylate	0.0520096	0.343667
50.Galaxolide,Isoamyl phenylacetate	0.059912	0.221451
50.Isoamyl phenylacetate,Galaxolide	0.059912	0.221451
50.Air,Isoamyl phenylacetate	0.0718479	0.475697
50.Isoamyl phenylacetate,Air	0.0718479	0.475697
50.(R)-(-)-Carvone,Isoamyl phenylacetate	0.0876815	0.436603
50.Isoamyl phenylacetate,(R)-(-)-Carvone	0.0876815	0.436603
50.Ethylene brassylate,Galaxolide	0.0913688	0.420426
50.Galaxolide,Ethylene brassylate	0.0913688	0.420426
50.benzyl isothiocyanate,Isoamyl phenylacetate	0.0941408	0.534014
50.Isoamyl phenylacetate,benzyl isothiocyanate	0.0941408	0.534014
50.cinnamaldehyde,Ethylene brassylate	0.112394	0.372401
50.Ethylene brassylate,cinnamaldehyde	0.112394	0.372401
50.benzyl isothiocyanate,Ethylene brassylate	0.134701	0.499258
50.Ethylene brassylate,benzyl isothiocyanate	0.134701	0.499258
50.benzyl isothiocyanate,Galaxolide	0.145984	0.388314
50.Galaxolide,benzyl isothiocyanate	0.145984	0.388314
50.Ethyl decanoate,Ethylene brassylate	0.146382	0.35329
50.Ethylene brassylate,Ethyl decanoate	0.146382	0.35329
50.Dihydrojasmone,Ethylene brassylate	0.147079	0.388693
50.Ethylene brassylate,Dihydrojasmone	0.147079	0.388693
50.Ethyl decanoate,Isoamyl phenylacetate	0.152599	0.311364
50.Isoamyl phenylacetate,Ethyl decanoate	0.152599	0.311364
50.Air,Galaxolide	0.167818	0.199609
50.Galaxolide,Air	0.167818	0.199609
50.cinnamaldehyde,Galaxolide	0.180553	0.356108
50.Galaxolide,cinnamaldehyde	0.180553	0.356108
50.Air,benzyl isothiocyanate	0.20142	0.458774
50.benzyl isothiocyanate,Air	0.20142	0.458774
50.benzyl isothiocyanate,cinnamaldehyde	0.238271	0.371936
50.cinnamaldehyde,benzyl isothiocyanate	0.238271	0.371936
50.benzyl isothiocyanate,Dihydrojasmone	0.251731	0.419657
50.Dihydrojasmone,benzyl isothiocyanate	0.251731	0.419657
50.(R)-(-)-Carvone,Ethylene brassylate	0.260619	0.366154
50.Ethylene brassylate,(R)-(-)-Carvone	0.260619	0.366154
50.Dihydrojasmone,Galaxolide	0.264085	0.243287
50.Galaxolide,Dihydrojasmone	0.264085	0.243287
50.(R)-(-)-Carvone,Galaxolide	0.268117	0.350062
50.Galaxolide,(R)-(-)-Carvone	0.268117	0.350062
50.Dihydrojasmone,Isoamyl phenylacetate	0.271486	0.47732
50.Isoamyl phenylacetate,Dihydrojasmone	0.271486	0.47732
50.Air,cinnamaldehyde	0.288525	0.455744
50.cinnamaldehyde,Air	0.288525	0.455744
50.Air,Ethyl decanoate	0.295664	0.408048
50.Ethyl decanoate,Air	0.295664	0.408048
50.Air,Dihydrojasmone	0.30536	0.506233
50.Dihydrojasmone,Air	0.30536	0.506233
50.(R)-(-)-Carvone,benzyl isothiocyanate	0.315522	0.390141
50.benzyl isothiocyanate,(R)-(-)-Carvone	0.315522	0.390141
50.benzyl isothiocyanate,Ethyl decanoate	0.348253	0.497123
50.Ethyl decanoate,benzyl isothiocyanate	0.348253	0.497123
50.(R)-(-)-Carvone,Air	0.355527	0.494175
50.Air,(R)-(-)-Carvone	0.355527	0.494175
50.Ethyl decanoate,Galaxolide	0.362581	0.431685
50.Galaxolide,Ethyl decanoate	0.362581	0.431685
50.cinnamaldehyde,Dihydrojasmone	0.393387	0.374785
50.Dihydrojasmone,cinnamaldehyde	0.393387	0.374785
50.cinnamaldehyde,Ethyl decanoate	0.399335	0.504
50.Ethyl decanoate,cinnamaldehyde	0.399335	0.504
50.Dihydrojasmone,Ethyl decanoate	0.400264	0.48678
50.Ethyl decanoate,Dihydrojasmone	0.400264	0.48678
50.Air,Ethylene brassylate	0.428127	0.50985
50.Ethylene brassylate,Air	0.428127	0.50985
50.(R)-(-)-Carvone,cinnamaldehyde	0.468665	0.328358
50.cinnamaldehyde,(R)-(-)-Carvone	0.468665	0.328358
50.(R)-(-)-Carvone,Dihydrojasmone	0.476299	0.448975
50.Dihydrojasmone,(R)-(-)-Carvone	0.476299	0.448975
50.(R)-(-)-Carvone,Ethyl decanoate	0.486071	0.437082
50.Ethyl decanoate,(R)-(-)-Carvone	0.486071	0.437082
25.(R)-(-)-Carvone,Mineral Oil	-0.170179	0.0866155
25.Mineral Oil,(R)-(-)-Carvone	-0.170179	0.0866155
25.cinnamaldehyde,Mineral Oil	-0.164537	0.147493
25.Mineral Oil,cinnamaldehyde	-0.164537	0.147493
25.Dihydrojasmone,Mineral Oil	-0.141061	0.145503
25.Mineral Oil,Dihydrojasmone	-0.141061	0.145503
25.Isoamyl phenylacetate,Mineral Oil	-0.134605	0.0948434
25.Mineral Oil,Isoamyl phenylacetate	-0.134605	0.0948434
25.benzyl isothiocyanate,Mineral Oil	-0.0990185	0.200884
25.Mineral Oil,benzyl isothiocyanate	-0.0990185	0.200884
25.Ethylene brassylate,Isoamyl phenylacetate	-0.0304481	0.164147
25.Isoamyl phenylacetate,Ethylene brassylate	-0.0304481	0.164147
25.Ethyl decanoate,Mineral Oil	-0.0227961	0.239938
25.Mineral Oil,Ethyl decanoate	-0.0227961	0.239938
25.Galaxolide,Mineral Oil	-0.00385062	0.203025
25.Mineral Oil,Galaxolide	-0.00385062	0.203025
25.Air,Mineral Oil	-0.00286904	0.278627
25.Mineral Oil,Air	-0.00286904	0.278627
25.cinnamaldehyde,Isoamyl phenylacetate	0.0270704	0.258295
25.Isoamyl phenylacetate,cinnamaldehyde	0.0270704	0.258295
25.Ethylene brassylate,Mineral Oil	0.0520096	0.289338
25.Mineral Oil,Ethylene brassylate	0.0520096	0.289338
25.Galaxolide,Isoamyl phenylacetate	0.059912	0.218967
25.Isoamyl phenylacetate,Galaxolide	0.059912	0.218967
25.Air,Isoamyl phenylacetate	0.0718479	0.29179
25.Isoamyl phenylacetate,Air	0.0718479	0.29179
25.(R)-(-)-Carvone,Isoamyl phenylacetate	0.0876815	0.267221
25.Isoamyl phenylacetate,(R)-(-)-Carvone	0.0876815	0.267221
25.Ethylene brassylate,Galaxolide	0.0913688	0.272784
25.Galaxolide,Ethylene brassylate	0.0913688	0.272784
25.benzyl isothiocyanate,Isoamyl phenylacetate	0.0941408	0.309751
25.Isoamyl phenylacetate,benzyl isothiocyanate	0.0941408	0.309751
25.cinnamaldehyde,Ethylene brassylate	0.112394	0.379848
25.Ethylene brassylate,cinnamaldehyde	0.112394	0.379848
25.benzyl isothiocyanate,Ethylene brassylate	0.134701	0.371506
25.Ethylene brassylate,benzyl isothiocyanate	0.134701	0.371506
25.benzyl isothiocyanate,Galaxolide	0.145984	0.354538
25.Galaxolide,benzyl isothiocyanate	0.145984	0.354538
25.Ethyl decanoate,Ethylene brassylate	0.146382	0.368521
25.Ethylene brassylate,Ethyl decanoate	0.146382	0.368521
25.Dihydrojasmone,Ethylene brassylate	0.147079	0.386082
25.Ethylene brassylate,Dihydrojasmone	0.147079	0.386082
25.Ethyl decanoate,Isoamyl phenylacetate	0.152599	0.333889
25.Isoamyl phenylacetate,Ethyl decanoate	0.152599	0.333889
25.Air,Galaxolide	0.167818	0.378576
25.Galaxolide,Air	0.167818	0.378576
25.cinnamaldehyde,Galaxolide	0.180553	0.397868
25.Galaxolide,cinnamaldehyde	0.180553	0.397868
25.Air,benzyl isothiocyanate	0.20142	0.472179
25.benzyl isothiocyanate,Air	0.20142	0.472179
25.benzyl isothiocyanate,cinnamaldehyde	0.238271	0.526199
25.cinnamaldehyde,benzyl isothiocyanate	0.238271	0.526199
25.benzyl isothiocyanate,Dihydrojasmone	0.251731	0.523367
25.Dihydrojasmone,benzyl isothiocyanate	0.251731	0.523367
25.(R)-(-)-Carvone,Ethylene brassylate	0.260619	0.435585
25.Ethylene brassylate,(R)-(-)-Carvone	0.260619	0.435585
25.Dihydrojasmone,Galaxolide	0.264085	0.450903
25.Galaxolide,Dihydrojasmone	0.264085	0.450903
25.(R)-(-)-Carvone,Galaxolide	0.268117	0.416555
25.Galaxolide,(R)-(-)-Carvone	0.268117	0.416555
25.Dihydrojasmone,Isoamyl phenylacetate	0.271486	0.455826
25.Isoamyl phenylacetate,Dihydrojasmone	0.271486	0.455826
25.Air,cinnamaldehyde	0.288525	0.550045
25.cinnamaldehyde,Air	0.288525	0.550045
25.Air,Ethyl decanoate	0.295664	0.50851
25.Ethyl decanoate,Air	0.295664	0.50851
25.Air,Dihydrojasmone	0.30536	0.562464
25.Dihydrojasmone,Air	0.30536	0.562464
25.(R)-(-)-Carvone,benzyl isothiocyanate	0.315522	0.50653
25.benzyl isothiocyanate,(R)-(-)-Carvone	0.315522	0.50653
25.benzyl isothiocyanate,Ethyl decanoate	0.348253	0.574563
25.Ethyl decanoate,benzyl isothiocyanate	0.348253	0.574563
25.(R)-(-)-Carvone,Air	0.355527	0.542657
25.Air,(R)-(-)-Carvone	0.355527	0.542657
25.Ethyl decanoate,Galaxolide	0.362581	0.506773
25.Galaxolide,Ethyl decanoate	0.362581	0.506773
25.cinnamaldehyde,Dihydrojasmone	0.393387	0.640751
25.Dihydrojasmone,cinnamaldehyde	0.393387	0.640751
25.cinnamaldehyde,Ethyl decanoate	0.399335	0.622131
25.Ethyl decanoate,cinnamaldehyde	0.399335	0.622131
25.Dihydrojasmone,Ethyl decanoate	0.400264	0.601915
25.Ethyl decanoate,Dihydrojasmone	0.400264	0.601915
25.Air,Ethylene brassylate	0.428127	0.626335
25.Ethylene brassylate,Air	0.428127	0.626335
25.(R)-(-)-Carvone,cinnamaldehyde	0.468665	0.65209
25.cinnamaldehyde,(R)-(-)-Carvone	0.468665	0.65209
25.(R)-(-)-Carvone,Dihydrojasmone	0.476299	0.648317
25.Dihydrojasmone,(R)-(-)-Carvone	0.476299	0.648317
25.(R)-(-)-Carvone,Ethyl decanoate	0.486071	0.627705
25.Ethyl decanoate,(R)-(-)-Carvone	0.486071	0.627705
