# Supplementary material for: Effects of stochastic coding on olfactory discrimination in flies and mice
Source: PLoS Biol. 2023 Oct 31;21(10):e3002206. doi: 10.1371/journal.pbio.3002206 (PMC10618007; doi:10.1371/journal.pbio.3002206)
Supplement: S14 Data — (XLSX) [file pbio.3002206.s015.xlsx]

## Sheet: figs9a
	0.1	0.05	0.01	0.005	0.001
rel.drop	11.4286	6.57143	1	1.71429	0.285714
unrel.drop	24.2857	39	8.71429	11.1429	3.42857

## Sheet: figs9b
	alpha	relative discrimination
1	0.1	1.45805
2	0.05	1.07736
3	0.01	1.14543
4	0.005	1.21786
5	0.001	1.3748
6	0.0005	1.38374

## Sheet: figs9c
	alpha	relative discrimination
1	0.1	1.45805
2	0.05	1.07736
3	0.01	1.14543
4	0.005	1.21786
5	0.001	1.3748
6	0.0005	1.38374

## Sheet: figs9d
	rel.	unrel.
X0.1	2.57618	5.60942
X0.05	1.90828	4.56294
X0.01	1.19267	3.0394
X0.005	1.02493	2.58695
X0.001	0.791013	1.99908
X0.0005	0.714066	1.85134

## Sheet: figs9e
	alpha	relative discrimination
1	0.1	1.30714
2	0.05	1.89948
3	0.01	2.27072
4	0.005	2.47853
5	0.001	2.45752
6	0.0005	2.43481

## Sheet: figs9f
	alpha	sim/dissim UD
1	0.1	1.31804
2	0.05	0.985327
3	0.01	0.811345
4	0.005	0.72824
5	0.001	0.706913
6	0.0005	0.676911
